# Supplementary material for: Genomic and biochemical comparison of allelic triple‐mutant lines derived from conventional breeding and multiplex gene editing
Source: Plant Genome. 2025 Jun 5;18(2):e70056. doi: 10.1002/tpg2.70056 (PMC12141651; doi:10.1002/tpg2.70056)
Supplement: Supplementary file 3 — Table S4. diaPASEF based proteomics comparing the conventionally‐bred triple mutant MN0811CN‐BC4TN with its parent line MN0811CN. [file TPG2-18-e70056-s001.csv]

Table S4. diaPASEF based proteomics comparing the conventionally-bred triple mutant MN0811CN-BC4TN with its parent line MN0811CN.
Protein	MN0811CN-Rep1	MN0811CN-Rep2	MN0811CN-BC4TN-Rep1	MN0811CN-BC4TN-Rep2	MN0811CN-Rep1	MN0811CN-Rep2	MN0811CN-BC4TN-Rep1	MN0811CN-BC4TN-Rep2	Averg % MN0811CN	Avg % MN0811CN-BC4TN
Glyma Number	PG.MS2Quantity	PG.MS2Quantity	PG.MS2Quantity	PG.MS2Quantity	Percentage	Percentage	Percentage	Percentage
Glyma.03G163533	257907.7656	254123.5938	303136.9688	285802.0938	16.78160516	20.03868422	23.31237259	20.98951361	18.41014469	22.1509431
Glyma.03G163467	145535.1563	122976.2969	145782.8906	152852.3438	9.469716912	9.697183735	11.21125238	11.22558729	9.583450324	11.21841983
Glyma.08G341500	111546.0313	88835.92188	2029.688354	1012.123291	7.258104268	7.0050756	0.156090665	0.074331071	7.131589934	0.115210868
Glyma.20G148300	104074.5078	72407.3125	78571.17969	137009.8438	6.771945362	5.70961259	6.042419118	10.06210257	6.240778976	8.052260842
Glyma.12G059100	95113.32813	20065.18359	62353.26172	33933.36328	6.188857146	1.582221752	4.795200252	2.492090877	3.885539449	3.643645564
Glyma.10G037100	71955.16406	50256.26953	67435.90625	95972.40625	4.681996099	3.962912299	5.186074726	7.048283309	4.322454199	6.117179017
Glyma.10G246300	64905.72266	42199.93359	55964.59766	78967.75781	4.223301333	3.327637276	4.303887967	5.799449561	3.775469304	5.051668764
Glyma.02G012600	42714.0625	37535.08984	269.8599854	118.9654922	2.779328997	2.959795276	0.020753247	0.008736912	2.869562137	0.01474508
Glyma.11G019400	38319.75391	32009.46094	33743.51172	32338.63867	2.493399058	2.524076849	2.595002915	2.374973141	2.508737954	2.484988028
Glyma.19G063400	35530.53516	31305.91211	30734.13477	32146.09375	2.311909495	2.468599148	2.363570513	2.360832502	2.390254321	2.362201508
Glyma.08G116300	24029.48828	20690.94141	2213.4375	2080.583496	1.563556582	1.631565314	0.170221665	0.152799565	1.597560948	0.161510615
Glyma.01G095000	23618.4668	19225.88672	20204.28906	24030.10156	1.536812137	1.516039763	1.55378579	1.764788134	1.52642595	1.659286962
Glyma.16G071800	21169.49805	21098.97461	20467.36719	20600.95313	1.377462043	1.6637404	1.574017487	1.512948979	1.520601222	1.543483233
Glyma.13G123500	20923.13672	16310.2793	23576.56445	25650.55078	1.361431744	1.286132199	1.813126446	1.883795103	1.323781971	1.848460774
Glyma.03G239700	17700.41992	16209.53418	16575.23047	15561.44727	1.151735224	1.278188034	1.27469754	1.142844004	1.214961629	1.208770772
Glyma.17G007700	17547.63477	15082.57324	22706.47461	20376.84961	1.141793763	1.189322557	1.746213266	1.496490654	1.16555816	1.62135196
Glyma.03G075500	15533.10938	10911.52832	13475.98828	13673.22656	1.010712135	0.860418614	1.036354164	1.004171702	0.935565375	1.020262933
Glyma.11G153587	15385.75195	13568.96191	11618.81152	11856.23633	1.001123846	1.069968116	0.893530288	0.870730618	1.035545981	0.882130453
Glyma.02G145700	13244.00586	11294.3125	11298.39453	14005.82422	0.861764191	0.890602712	0.868889017	1.028597916	0.876183451	0.948743467
Glyma.07G258200	12896.74121	11175.74219	11845.53516	11000.05176	0.839168291	0.881252958	0.910966189	0.807851801	0.860210624	0.859408995
Glyma.19G164900	12383.0498	9594.864258	26544.42188	20283.6543	0.805743293	0.75659427	2.04136584	1.489646323	0.781168782	1.765506081
Glyma.19G236600	10755.53711	11377.38574	10855.38477	9542.829102	0.699843902	0.897153376	0.834819901	0.700832309	0.798498639	0.767826105
Glyma.13G347600	10357.50879	8870.34082	8860.311523	9834.655273	0.673944899	0.699462635	0.681391268	0.722264235	0.686703767	0.701827752
Glyma.10G246500	8753.719727	9162.524414	10135.06055	8648.258789	0.569589162	0.722502506	0.779424261	0.635134415	0.646045834	0.707279338
Glyma.15G119700	8448.207031	6883.59375	3309.115234	3321.782715	0.549709988	0.542799507	0.254483403	0.243954138	0.546254748	0.24921877
Glyma.20G146200	8396.726563	6338.147461	8859.285156	8258.954102	0.546360244	0.499788838	0.681312336	0.606543595	0.523074541	0.643927966
Glyma.16G208900	7858.026855	7762.39502	5588.598145	3831.811768	0.511308001	0.61209658	0.429784208	0.281411043	0.56170229	0.355597626
Glyma.05G198000	7545.369141	6686.887207	6460.540527	5625.033203	0.490963913	0.527288392	0.496839856	0.413106529	0.509126152	0.454973192
Glyma.04G077600	7503.410645	5015.827148	4939.875488	5139.867676	0.488233747	0.395518475	0.379894997	0.37747562	0.441876111	0.378685309
Glyma.13G347500	6808.082031	6112.768066	5825.279785	6596.214844	0.442989936	0.482016751	0.447985916	0.484430815	0.462503343	0.466208366
Glyma.10G189900	5835.949219	5119.077637	4119.708008	5553.564453	0.379734962	0.403660198	0.316821034	0.407857812	0.39169758	0.362339423
Glyma.20G147600	5549.251465	5284.509277	5135.15625	4551.030762	0.361080043	0.416705159	0.394912822	0.334231009	0.388892601	0.364571915
Glyma.06G301500	5415.351074	3868.810791	2954.858398	4168.702148	0.35236738	0.305071546	0.22723972	0.306152517	0.328719463	0.266696119
Glyma.10G027600	5327.172852	5032.561523	5483.55957	5341.285156	0.346629778	0.396838049	0.421706347	0.392267866	0.371733913	0.406987107
Glyma.08G341000	5080.750488	4966.573242	6300.260742	5711.234863	0.330595507	0.391634603	0.484513738	0.419437242	0.361115055	0.45197549
Glyma.20G148200	4003.238037	3475.430908	4849.123047	5428.575684	0.260483665	0.274051935	0.372915793	0.398678546	0.2672678	0.38579717
Glyma.13G288100	3646.418945	3360.974365	1976.158447	2606.133057	0.237266074	0.265026568	0.151974014	0.191396307	0.251146321	0.171685161
Glyma.17G032700	3603.408447	3242.183594	2458.700928	2655.619873	0.234467456	0.25565943	0.189083345	0.195030655	0.245063443	0.192057
Glyma.10G064400	3416.31958	3432.816162	3414.224854	3569.416016	0.222293913	0.270691588	0.262566728	0.262140508	0.24649275	0.262353618
Glyma.06G078700	3408.351563	3037.473877	2800.685059	3126.39624	0.221775448	0.239517232	0.215383211	0.229604813	0.23064634	0.222494012
Glyma.10G153900	3396.70459	2826.424561	2187.023926	2521.686035	0.2210176	0.222875131	0.168190362	0.185194456	0.221946365	0.176692409
Glyma.07G243600	3332.414307	3399.62915	3333.330322	3384.601318	0.216834344	0.268074656	0.256345634	0.248567582	0.2424545	0.252456608
Glyma.09G185500	3225.729004	1018.161255	1185.953491	3508.698242	0.209892519	0.080286177	0.091204282	0.257681351	0.145089348	0.174442816
Glyma.02G076600	3051.693115	2795.661621	2966.545166	3104.72168	0.198568309	0.220449347	0.228138476	0.228013018	0.209508828	0.228075747
Glyma.13G363300	2919.130127	3343.512695	3103.582031	3044.789063	0.189942668	0.263649644	0.238677127	0.223611523	0.226796156	0.231144325
Glyma.13G291800	2740.451416	2395.522461	2493.694336	2373.161377	0.178316359	0.188896739	0.19177447	0.174286697	0.183606549	0.183030584
Glyma.13G223700	2665.725098	2608.354492	2352.231445	2581.37085	0.173454048	0.205679415	0.180895442	0.189577752	0.189566731	0.185236597
Glyma.11G252800	2598.120361	2861.311279	2743.490234	2868.454834	0.169055127	0.225626091	0.210984714	0.210661409	0.197340609	0.210823061
Glyma.01G029200	2596.864746	2724.686523	3312.009521	2051.435059	0.168973426	0.214852671	0.254705984	0.150658883	0.191913049	0.202682433
Glyma.16G031300	2461.905273	2279.564941	2157.647217	2433.156494	0.160191851	0.179753014	0.165931183	0.178692782	0.169972432	0.172311983
Glyma.06G283900	2187.9104	2080.131348	2350.566895	2354.480713	0.142363486	0.16402686	0.180767432	0.172914776	0.153195173	0.176841104
Glyma.13G362400	2127.057861		2571.444824	1972.909302	0.138403918	0	0.197753775	0.144891894	0.069201959	0.171322834
Glyma.11G098700	2076.078369	1982.334106	1730.894287	1820.109131	0.135086772	0.156315148	0.133112278	0.133670138	0.14570096	0.133391208
Glyma.05G004300	1993.147705	1688.829956	1890.078857	2164.711914	0.129690619	0.133171146	0.14535417	0.158978017	0.131430883	0.152166094
Glyma.03G172500	1942.850342	1648.826416	1807.601074	1529.264526	0.126417858	0.130016703	0.139011319	0.112310299	0.128217281	0.125660809
Glyma.02G167700	1876.156372	1805.317383	1737.925903	1755.093628	0.122078199	0.142356656	0.133653036	0.128895352	0.132217427	0.131274194
Glyma.02G091200	1862.67749	870.3403931	893.2778931	766.5325928	0.121201152	0.068629898	0.068696428	0.056294711	0.094915525	0.06249557
Glyma.14G156400	1847.501831	1805.442871	1130.845093	825.1282349	0.120213698	0.142366551	0.086966239	0.060598018	0.131290125	0.073782128
Glyma.03G205800	1842.876099	1624.105103	1890.608521	1675.283203	0.11991271	0.128067327	0.145394903	0.123034017	0.123990018	0.13421446
Glyma.17G122000	1825.465332	2512.064209	1968.290039	1673.22644	0.118779822	0.198086532	0.151368904	0.122882967	0.158433177	0.137125935
Glyma.01G004300	1800.990845	1395.36084	1898.530762	1612.294678	0.11718731	0.110029906	0.146004153	0.118408094	0.113608608	0.132206124
Glyma.12G213600	1794.553223	1721.206543	1330.86084	1355.205933	0.116768425	0.135724172	0.102348202	0.099527309	0.126246299	0.100937756
Glyma.20G246800	1625.198364	1901.110718	1812.015869	1101.215088	0.105748802	0.149910352	0.139350833	0.080874037	0.127829577	0.110112435
Glyma.13G170900	1578.818115	1705.668701	1437.426636	1656.77417	0.102730921	0.13449895	0.110543513	0.1216747	0.118614935	0.116109106
Glyma.08G342300	1565.290161	1412.494995	1759.150146	1398.431152	0.101850681	0.111381005	0.13528526	0.102701801	0.106615843	0.11899353
Glyma.10G247500	1523.661011	1447.709473	1147.678467	1063.017944	0.099141945	0.11415781	0.088260789	0.078068811	0.106649878	0.0831648
Glyma.17G040800	1522.012573	1588.379639	1690.598022	1582.466431	0.099034684	0.125250228	0.130013344	0.116217486	0.112142456	0.123115415
Glyma.04G247900	1510.786499	1424.448242	1561.960327	1330.617554	0.098304223	0.112323567	0.120120622	0.097721521	0.105313895	0.108921071
Glyma.20G164700	1473.36792	1675.025391	1573.33374	1437.92688	0.095869462	0.1320826	0.12099528	0.105602396	0.113976031	0.113298838
Glyma.13G035200	1449.848755	1376.073608	882.9446411	1000.553589	0.094339111	0.108509029	0.067901762	0.073481383	0.10142407	0.070691573
Glyma.04G039900	1440.538574	1262.430542		2203.869629	0.093733314	0.099547809	0	0.161853788	0.096640561	0.080926894
Glyma.14G189400	1431.312012	1336.394043	1260.88208	1549.642944	0.093132958	0.105380133	0.096966572	0.113806905	0.099256546	0.105386739
Glyma.02G252800	1332.800293	1283.510742	1219.558594	1550.15564	0.086722973	0.101210069	0.093788641	0.113844558	0.093966521	0.103816599
Glyma.06G114800	1252.967651	1427.996216	1481.878662	1260.048218	0.081528404	0.112603339	0.11396204	0.092538857	0.097065871	0.103250449
Glyma.13G237700	1241.611816	1243.254761	1458.162842	1345.075317	0.080789499	0.09803572	0.112138205	0.098783309	0.08941261	0.105460757
Glyma.19G009100	1208.781006	1187.990845	1673.111328	1400.799194	0.078653256	0.093677935	0.128668551	0.102875712	0.086165595	0.115772131
Glyma.19G147200	1196.449707	1225.185425	891.2907104	894.9639282	0.07785088	0.096610879	0.068543607	0.065726802	0.08723088	0.067135204
Glyma.11G165600	1180.379395	1318.531616	1821.987305	1380.766479	0.076805213	0.103971608	0.140117674	0.101404494	0.090388411	0.120761084
Glyma.03G249900	1097.983398	993.7787476	568.3460693	436.757019	0.071443851	0.078363517	0.04370795	0.032075753	0.074903684	0.037891851
Glyma.05G146000	1076.28186	954.6803589	945.6221313	892.0131836	0.07003177	0.075280449	0.072721897	0.065510097	0.072656109	0.069115997
Glyma.U008700	1073.956055	1074.30249	139.0974121	113.7157135	0.069880434	0.084713143	0.010697114	0.008351365	0.077296788	0.009524239
Glyma.08G217700	1055.753906	947.7966309	1236.584839	1135.495117	0.068696052	0.074737639	0.095098023	0.083391587	0.071716845	0.089244805
Glyma.10G155300	1041.017334	1128.400269	860.3091431	913.3743286	0.067737169	0.088978974	0.066161008	0.067078875	0.078358071	0.066619941
Glyma.13G267851	998.0765381	979.2080078	1013.752197	1032.253418	0.064943087	0.077214554	0.077961355	0.075809442	0.071078821	0.076885398
Glyma.04G171400	993.0163574	738.74823	980.3151855	750.1882324	0.06461383	0.058253318	0.075389923	0.055094369	0.061433574	0.065242146
Glyma.13G046200	905.4639893	780.9650269	701.9865723	701.3132935	0.058916951	0.061582285	0.053985407	0.051504958	0.060249618	0.052745182
Glyma.12G030800	904.4157715	618.7335815	751.3790283	473.4542236	0.058848745	0.048789672	0.057783872	0.034770822	0.053819209	0.046277347
Glyma.10G147700	858.9968262	679.0172729	812.8460693	581.2895508	0.055893414	0.053543288	0.062510919	0.042690327	0.054718351	0.052600623
Glyma.08G346600	856.4519653	809.0366211	911.4251709	751.1837158	0.055727825	0.063795845	0.070092022	0.055167478	0.059761835	0.06262975
Glyma.06G157000	825.979126	712.3672485	850.9616699	482.8936768	0.05374501	0.05617307	0.065442152	0.035464063	0.05495904	0.050453107
Glyma.11G015100	822.4931641	903.600769	885.2012329	1098.211304	0.053518185	0.071252615	0.068075303	0.080653437	0.0623854	0.07436437
Glyma.14G063700	811.1618652	835.7816162	741.0715332	950.4362793	0.052780877	0.065904797	0.056991187	0.069800732	0.059342837	0.063395959
Glyma.06G170900	800.6739502	677.2003784	1052.865601	701.7456665	0.052098447	0.053400018	0.080969323	0.051536712	0.052749233	0.066253018
Glyma.01G126000	799.9777222	830.8756104	769.5582275	633.5093384	0.052053145	0.065517938	0.059181921	0.046525387	0.058785542	0.052853654
Glyma.11G153800	789.2114258	749.8466797	817.3262939	882.4993286	0.051352601	0.059128476	0.062855465	0.064811392	0.055240538	0.063833429
Glyma.19G242700	788.9078369	525.2359619	463.6548157	463.9956665	0.051332847	0.041417003	0.035656799	0.034076179	0.046374925	0.034866489
Glyma.01G209400	778.1594849	544.3054199	799.8643188	654.7589111	0.05063347	0.042920707	0.061512573	0.048085971	0.046777089	0.054799272
Glyma.05G013800	775.9918823	906.4914551	917.7329712	777.4105835	0.050492428	0.071480557	0.070577116	0.057093599	0.060986493	0.063835357
Glyma.19G077800	775.5646973	701.9472656	662.1617432	682.4245605	0.050464632	0.055351411	0.050922728	0.050117756	0.052908022	0.050520242
Glyma.01G240000	774.388855	638.0266113	661.9780273	778.1990967	0.050388122	0.050311007	0.050908599	0.057151508	0.050349564	0.054030053
Glyma.07G176000	768.4381714	614.3533936	238.7802124	177.1431885	0.050000922	0.048444277	0.018363096	0.013009525	0.049222599	0.01568631
Glyma.04G111500	761.3002319	601.0670166	731.7123413	915.814209	0.049536468	0.047396591	0.05627143	0.067258062	0.04846653	0.061764746
Glyma.13G088700	750.4785156	793.543335	1001.993896	798.645874	0.048832318	0.062574136	0.077057098	0.058653134	0.055703227	0.067855116
Glyma.12G112900	745.8870239	691.9158936	691.4317627	886.9911499	0.048533558	0.054560397	0.053173702	0.065141275	0.051546977	0.059157489
Glyma.13G149000	743.7402344	846.7886353	766.710083	763.8445435	0.04839387	0.066772746	0.058962888	0.056097299	0.057583308	0.057530093
Glyma.06G208200	741.6416016	614.7276001	205.4461365	425.7785034	0.048257316	0.048473784	0.01579958	0.031269483	0.04836555	0.023534532
Glyma.11G059100	738.3661499	850.7748413	804.852478	772.3309326	0.048044188	0.067087074	0.061896182	0.056720545	0.057565631	0.059308363
Glyma.04G187500	730.1739502	517.9816895	729.7460938	580.6750488	0.047511136	0.040844974	0.056120218	0.042645198	0.044178055	0.049382708
Glyma.05G112000	729.8377686	686.5458374	732.6760864	504.8486023	0.047489261	0.054136946	0.056345546	0.037076448	0.050813104	0.046710997
Glyma.14G210700	725.6890869	673.8468628	834.6304321	898.5976563	0.047219314	0.05313558	0.064186218	0.065993665	0.050177447	0.065089942
Glyma.19G177200	722.7283936	702.0402832	721.1311646	590.8276367	0.047026667	0.055358746	0.055457698	0.043390811	0.051192706	0.049424255
Glyma.09G023700	698.3695679	761.6633911	1037.411621	465.8910522	0.045441681	0.060060272	0.079780854	0.034215378	0.052750976	0.056998116
Glyma.14G061100	697.7744141	565.5623169	450.0386658	668.9294434	0.045402955	0.044596901	0.034609665	0.049126665	0.044999928	0.041868165
Glyma.06G149120	657.8239136	655.3348389	305.7519531	475.3394775	0.042803446	0.051675831	0.023513475	0.034909277	0.047239639	0.029211376
Glyma.06G123700	655.8789063	294.2998962	241.4554138	219.6769562	0.042676888	0.02320675	0.018568829	0.016133235	0.032941819	0.017351032
Glyma.05G133500	651.0253906	473.8832397	417.6619568	433.8226013	0.042361078	0.037367631	0.032119775	0.031860247	0.039864354	0.031990011
Glyma.20G020300	650.7416992			669.5384521	0.042342619	0	0	0.049171391	0.02117131	0.024585695
Glyma.09G155500	649.0056763	609.4924927	562.3846436	605.1600952	0.042229659	0.048060975	0.043249493	0.044443397	0.045145317	0.043846445
Glyma.20G241500	642.6470947	653.887085	739.7282104	672.1193848	0.041815917	0.05156167	0.05688788	0.049360936	0.046688794	0.053124408
Glyma.10G174400	628.2028198	655.3137207	426.9244385	472.6252441	0.040876054	0.051674166	0.032832094	0.034709942	0.04627511	0.033771018
Glyma.12G001600	627.0184326	540.3005981	641.7818604	696.3655396	0.040798988	0.042604911	0.049355438	0.051141592	0.041701949	0.050248515
Glyma.20G233000	625.2850342	658.557312	648.4128418	522.2772827	0.040686199	0.051929936	0.049865385	0.038356423	0.046308067	0.044110904
Glyma.08G224100	615.6981812		746.9816284	676.7473755	0.040062399	0	0.057445696	0.049700819	0.020031199	0.053573258
Glyma.12G024700	597.5837402	505.4588928	488.111969	461.0444031	0.038883724	0.0398575	0.037537646	0.033859436	0.039370612	0.035698541
Glyma.19G004800	591.9711304	358.2084961	286.8621826	348.0418701	0.038518521	0.028246204	0.02206078	0.025560448	0.033382363	0.023810614
Glyma.03G166700	591.7914429	473.1022034	339.7423706	430.5548096	0.038506829	0.037306043	0.026127466	0.031620258	0.037906436	0.028873862
Glyma.11G105900	590.3642578	259.8419495	313.0502625	220.375946	0.038413965	0.0204896	0.024074742	0.01618457	0.029451782	0.020129656
Glyma.04G069100	576.7636108	451.6136169	492.0050964	409.23172	0.037528995	0.03561158	0.037837042	0.030054275	0.036570287	0.033945658
Glyma.09G192800	575.9290771	444.7976685	484.1806946	446.0601196	0.037474693	0.035074114	0.037235316	0.03275898	0.036274404	0.034997148
Glyma.10G228900	570.8721924	501.0319824	591.9318237	618.2677002	0.037145651	0.03950842	0.045521783	0.04540603	0.038327035	0.045463906
Glyma.01G177000	569.03125	582.6707153	205.8830719	954.0050659	0.037025864	0.045945968	0.015833182	0.070062826	0.041485916	0.042948004
Glyma.05G161300	563.6767578	526.5455322	609.1955566	897.4803467	0.036677456	0.041520268	0.046849429	0.065911609	0.039098862	0.056380519
Glyma.07G090400	559.0557861	656.3817139	700.8632813	644.156311	0.036376778	0.051758381	0.053899021	0.047307308	0.04406758	0.050603165
Glyma.04G009900	557.1734619	559.4456177	541.2619019	531.3356934	0.036254298	0.044114574	0.041625075	0.03902168	0.040184436	0.040323377
Glyma.16G046500	555.4287109	466.1257935	520.3814087	593.5690308	0.03614077	0.036755924	0.040019287	0.043592141	0.036448347	0.041805714
Glyma.11G024100	543.2823486	440.939209	473.2199707	664.9169312	0.035350428	0.034769859	0.036392395	0.048831983	0.035060144	0.042612189
Glyma.02G002300	537.5358887	470.0966797	502.8830261	474.7058411	0.034976516	0.037069045	0.038673595	0.034862742	0.03602278	0.036768169
Glyma.01G203600	534.182373	410.5149536	458.0624084	479.3019409	0.034758308	0.032370782	0.035226721	0.035200283	0.033564545	0.035213502
Glyma.11G241702	528.1724243	678.2947388	646.4729004	451.0066223	0.034367252	0.053486313	0.049716197	0.033122254	0.043926782	0.041419225
Glyma.06G143000	519.1286011	658.3021851	788.585144	612.2810669	0.033778786	0.051909818	0.060645162	0.044966367	0.042844302	0.052805765
Glyma.12G201900	516.6744385	504.6685486	520.1433716	447.8709106	0.033619098	0.039795178	0.040000981	0.032891965	0.036707138	0.036446473
Glyma.03G207500	516.0866699	537.8683472	744.7749634	753.2374268	0.033580853	0.042413118	0.057275995	0.055318304	0.037996985	0.05629715
Glyma.06G305700	513.9841309		265.6930237		0.033444044	0	0.020432792	0	0.016722022	0.010216396
Glyma.13G119400	507.1385498	350.4024353	388.4721375	511.1480408	0.032998614	0.027630664	0.029874968	0.037539084	0.030314639	0.033707026
Glyma.08G160800	503.7232971	761.8193359	683.0779419	599.3189697	0.03277639	0.060072569	0.052531262	0.044014421	0.046424479	0.048272841
Glyma.09G022300	499.0274048	806.135437	437.6599731	299.4503174	0.032470836	0.063567075	0.033657697	0.021991849	0.048018956	0.027824773
Glyma.03G056000	495.2135925	453.6703796	554.9708862	444.2084656	0.032222678	0.035773764	0.042679348	0.032622993	0.033998221	0.03765117
Glyma.02G255500	492.1714783	409.1355286	547.4334717	563.2669678	0.032024733	0.032262009	0.042099692	0.041366736	0.032143371	0.041733214
Glyma.11G134900	476.6418457	467.767395	446.5740051	482.2626648	0.031014247	0.036885371	0.03434322	0.035417721	0.033949809	0.03488047
Glyma.19G114800	471.6644897	458.7525024	444.6087341	281.7123108	0.03069038	0.03617451	0.034192083	0.020689157	0.033432445	0.02744062
Glyma.05G161600	464.8110046	461.1538696	500.8157654	579.092041	0.030244435	0.036363868	0.038514615	0.042528941	0.033304152	0.040521778
Glyma.03G052200	460.6257935	498.8328552	614.0410767	459.3793945	0.029972111	0.03933501	0.047222067	0.033737157	0.03465356	0.040479612
Glyma.06G134900	443.2911377	45.77010727			0.028844175	0.00360916	0	0	0.016226668	0
Glyma.15G262100	430.0904846	443.6209106	507.7002258	481.3053284	0.027985232	0.034981322	0.039044056	0.035347413	0.031483277	0.037195735
Glyma.18G285800	430.0509949	320.4177551	438.6845703	381.6391296	0.027982663	0.02526625	0.033736493	0.028027855	0.026624456	0.030882174
Glyma.03G238700	429.4723816	197.5001678	122.5299911	411.4691467	0.027945013	0.015573696	0.009423017	0.030218593	0.021759354	0.019820805
Glyma.07G241900	427.5219116	349.9295044	466.7273254	252.2692261	0.0278181	0.027593372	0.035893086	0.018526835	0.027705736	0.027209961
Glyma.19G240400	417.6438599	303.1222229	420.5622253	393.0949707	0.027175352	0.023902426	0.032342816	0.028869181	0.025538889	0.030605998
Glyma.15G007300	413.2362976	381.5812378	250.5713043	279.0080261	0.02688856	0.03008924	0.019269875	0.020490552	0.0284889	0.019880214
Glyma.04G005300	412.9024048	274.557251	281.7183838	176.5035553	0.026866834	0.021649962	0.021665203	0.012962549	0.024258398	0.017313876
Glyma.11G101400	409.7536316	408.2123108	245.1065521	258.0747986	0.026661949	0.032189209	0.018849615	0.018953201	0.029425579	0.018901408
Glyma.03G242900	409.5064087	454.8746948	435.3982544	367.938385	0.026645863	0.035868729	0.033483763	0.027021663	0.031257296	0.030252713
Glyma.07G020000	406.3883057	355.6070557	430.4950562	255.7558136	0.026442973	0.02804107	0.033106688	0.018782893	0.027242022	0.025944791
Glyma.02G104600	405.5294495	399.710083	369.4450989	295.8801575	0.026387089	0.031518774	0.028411717	0.021729654	0.028952931	0.025070686
Glyma.18G002800	404.3688965	427.4567566	388.5469055	419.0714417	0.026311574	0.033706713	0.029880718	0.030776911	0.030009143	0.030328815
Glyma.04G063000	394.3770142	263.8095398	252.5762329	413.7729797	0.025661419	0.020802461	0.019424062	0.030387789	0.02323194	0.024905925
Glyma.13G365800	390.9648132	406.719574	376.556366	335.9701843	0.025439393	0.032071501	0.0289586	0.024673895	0.028755447	0.026816247
Glyma.05G116900	385.0140381	378.6249084	690.130188	221.1256104	0.025052187	0.029856122	0.053073606	0.016239626	0.027454154	0.034656616
Glyma.19G186100	381.7347412	367.2823486	232.5975342	318.1244202	0.024838809	0.028961715	0.017887625	0.023363289	0.026900262	0.020625457
Glyma.10G006500	378.2052002	339.7556763	323.2861328	426.8915405	0.024609148	0.026791124	0.024861919	0.031351225	0.025700136	0.028106572
Glyma.02G307900	370.2346802	447.9468689	405.8442993	376.41922	0.02409052	0.035322442	0.031210952	0.027644501	0.029706481	0.029427727
Glyma.17G254200	369.5788879	486.0632324	719.6237793	463.1659546	0.024047849	0.038328073	0.055341774	0.034015245	0.031187961	0.044678509
Glyma.05G204800	369.5172119	414.1852417	173.4674683	211.1828308	0.024043836	0.032660199	0.0133403	0.015509421	0.028352018	0.014424861
Glyma.10G267200	366.7688904	336.3559875	383.8921814	290.4321289	0.023865007	0.026523045	0.029522752	0.021329547	0.025194026	0.025426149
Glyma.10G048600	363.1850586	332.4724121	251.7214813	382.4842529	0.023631814	0.026216809	0.019358328	0.028089922	0.024924311	0.023724125
Glyma.20G011400	362.0552063	339.9368896	143.7285004	109.7849274	0.023558296	0.026805413	0.011053262	0.008062685	0.025181855	0.009557973
Glyma.04G194700	361.9618225	308.3034363	283.5680542	322.2680054	0.02355222	0.024310986	0.021807449	0.023667597	0.023931603	0.022737523
Glyma.05G052300	361.5694885	338.8404236	370.0032654	353.6035156	0.023526691	0.026718953	0.028454642	0.025968899	0.025122822	0.027211771
Glyma.04G054400	360.4368591	20.55688095		82.36644745	0.023452993	0.001620994	0	0.006049052	0.012536994	0.003024526
Glyma.11G150400	355.9619751	415.4095459	402.6602173	358.875	0.02316182	0.032756741	0.030966085	0.026356041	0.027959281	0.028661063
Glyma.09G178100	354.3967896	276.7955627	283.8925781	311.6270142	0.023059976	0.021826462	0.021832407	0.022886115	0.022443219	0.022359261
Glyma.12G097400	352.5363464	377.581604	175.3552704	139.696228	0.022938921	0.029773853	0.01348548	0.010259393	0.026356387	0.011872436
Glyma.13G189500	351.8670349	316.5029907	387.6483459	382.6696777	0.02289537	0.024957555	0.029811615	0.028103539	0.023926462	0.028957577
Glyma.18G203500	347.8432007	341.3964844	348.3041687	333.7815552	0.022633546	0.026920508	0.0267859	0.02451316	0.024777027	0.02564953
Glyma.20G011500	345.0377197	247.8542786	141.4703827	126.8223724	0.022450998	0.019544323	0.010879604	0.009313927	0.020997661	0.010096766
Glyma.02G067300	340.4188232	296.9078369	346.9551086	274.7705994	0.022150455	0.023412397	0.026682152	0.020179353	0.022781426	0.023430752
Glyma.05G151300	338.778595	363.4062195	380.3042297	332.9130859	0.022043728	0.028656066	0.029246825	0.024449379	0.025349897	0.026848102
Glyma.15G261900	335.142395	374.0402527	294.1630554	318.1485596	0.021807127	0.029494603	0.022622245	0.023365062	0.025650865	0.022993653
Glyma.04G012700	334.0940247	368.0934143	235.989975	289.4302979	0.021738911	0.02902567	0.018148516	0.021255972	0.025382291	0.019702244
Glyma.04G136000	332.9836426	272.2678528	285.7540894	257.0384827	0.021666661	0.021469433	0.021975564	0.018877093	0.021568047	0.020426328
Glyma.10G193900	328.2236633	312.9510498	257.4093323	370.3389587	0.021356937	0.02467747	0.019795745	0.027197962	0.023017203	0.023496854
Glyma.05G028000	326.6520691	260.2147217	104.179985	210.0379791	0.021254676	0.020518995	0.008011833	0.015425342	0.020886835	0.011718587
Glyma.17G030200	324.8424683	383.9208069	337.7619324	258.2468567	0.021136929	0.030273725	0.025975162	0.018965837	0.025705327	0.0224705
Glyma.13G073200	324.7058105	373.201355	367.2854919	404.9732361	0.021128037	0.029428452	0.028245635	0.029741529	0.025278245	0.028993582
Glyma.11G150300	323.9835815	262.0000916	276.2257996	268.3946838	0.021081042	0.020659778	0.021242803	0.019711101	0.02087041	0.020476952
Glyma.10G067500	316.6826172	281.5311584	221.6859741	269.7909851	0.020605981	0.022199883	0.017048485	0.019813646	0.021402932	0.018431066
Glyma.17G140100	315.6053772	201.3478546	103.4636917	73.60716248	0.020535887	0.015877101	0.007956747	0.005405764	0.018206494	0.006681255
Glyma.15G199600	314.3354187	158.2733612	113.4962616	83.05830383	0.020453253	0.012480502	0.008728289	0.006099862	0.016466877	0.007414076
Glyma.02G167900	312.7092896	237.1315155	252.0735168	220.2684631	0.020347444	0.018698789	0.019385401	0.016176676	0.019523117	0.017781039
Glyma.14G063800	311.9774475	359.5783997	119.0692825	132.6208496	0.020299824	0.028354227	0.009156875	0.009739772	0.024327026	0.009448324
Glyma.15G271300	311.8101501	163.7280121	267.7405396	195.9264526	0.020288939	0.012910623	0.020590254	0.014388981	0.016599781	0.017489618
Glyma.18G022500	311.157074	296.8605652	56.71868896	85.22725677	0.020246444	0.023408669	0.00436188	0.006259152	0.021827557	0.005310516
Glyma.19G147900	310.5179443	284.4780579	290.9957581	242.7354126	0.020204857	0.022432258	0.022378668	0.017826665	0.021318557	0.020102667
Glyma.18G298100	309.5039063	345.0730286	279.4556885	241.1258545	0.020138875	0.027210419	0.021491193	0.017708458	0.023674647	0.019599826
Glyma.12G172500	305.6664124	271.0151062	154.521637	142.8667603	0.019889176	0.021370649	0.011883295	0.010492239	0.020629913	0.011187767
Glyma.08G182200	303.7988281	261.3608093	156.3457642	183.1089172	0.019767656	0.020609368	0.012023577	0.013447652	0.020188512	0.012735615
Glyma.03G260900	303.5101318	346.6987915	364.0490417	331.6861877	0.019748871	0.027338617	0.02799674	0.024359275	0.023543744	0.026178007
Glyma.02G085300	302.6956482	252.8688049	272.9339294	246.9289093	0.019695874	0.019939739	0.020989645	0.018134639	0.019817806	0.019562142
Glyma.15G068300	301.9284058	228.3501892	215.6283722	310.5827026	0.019645951	0.018006346	0.016582633	0.02280942	0.018826148	0.019696026
Glyma.18G182600	301.3485718	176.7282104	90.18955231	122.5361404	0.019608222	0.013935742	0.006935916	0.008999143	0.016771982	0.007967529
Glyma.18G062900	300.1142578	333.8283081	249.3323059	251.5330048	0.019527907	0.026323727	0.019174592	0.018472767	0.022925817	0.018823679
Glyma.05G152000	300.0499878	205.7410736	133.8366852	165.5619507	0.019523726	0.016223525	0.010292544	0.01215899	0.017873625	0.011225767
Glyma.13G344500	297.3061218	295.2379456	336.2698669	242.0544586	0.019345187	0.023280719	0.025860417	0.017776655	0.021312953	0.021818536
Glyma.09G019200	296.674469	211.5599518	192.0449371	187.5426636	0.019304086	0.016682367	0.014768978	0.01377327	0.017993227	0.014271124
Glyma.04G200700	296.4509583	293.6472778	271.9457703	274.1741333	0.019289543	0.023155288	0.020913652	0.020135548	0.021222416	0.0205246
Glyma.04G222100	296.4301453	269.0187988	311.0753174	356.6722107	0.019288189	0.021213232	0.023922861	0.026194267	0.02025071	0.025058564
Glyma.01G123100	292.1271057	213.6057892	318.9394226	372.2351379	0.019008197	0.01684369	0.024527641	0.027337219	0.017925944	0.02593243
Glyma.08G108000	289.7199707	233.0157166	213.7857819	245.4872742	0.018851569	0.018374242	0.01644093	0.018028764	0.018612906	0.017234847
Glyma.01G211200	286.4329834	332.0192261	252.7105103	214.0123901	0.018637691	0.026181073	0.019434388	0.015717226	0.022409382	0.017575807
Glyma.04G091800	283.4567566	237.7249603	255.4562073	214.3000946	0.018444033	0.018745585	0.019645543	0.015738355	0.018594809	0.017691949
Glyma.09G024000	282.5383301	297.6967773	268.9250793	234.770813	0.018384273	0.023474608	0.02068135	0.017241739	0.02092944	0.018961544
Glyma.18G257700	280.4443054	305.3735962	353.1421204	214.2474976	0.018248018	0.024079956	0.027157957	0.015734492	0.021163987	0.021446224
Glyma.19G236100	279.4293823	94.94194794	82.92687988	199.1927032	0.018181979	0.007486561	0.006377389	0.014628857	0.01283427	0.010503123
Glyma.09G158600	277.671814	71.87696075	83.49007416	143.2502594	0.018067617	0.005667792	0.006420701	0.010520403	0.011867705	0.008470552
Glyma.02G038700	276.2796631	191.0070343	200.7785187	169.7953491	0.017977032	0.015061685	0.015440623	0.012469894	0.016519359	0.013955258
Glyma.20G196900	276.1372986	245.3799744	361.5821533	295.159668	0.017967769	0.019349214	0.027807027	0.021676741	0.018658491	0.024741884
Glyma.04G012300	275.8305054	253.4372101	365.6004944	349.4516296	0.017947806	0.01998456	0.028116053	0.025663982	0.018966183	0.026890017
Glyma.16G126400	274.7392273	306.9237061	180.0933533	167.6151276	0.017876799	0.024202189	0.013849856	0.012309777	0.021039494	0.013079816
Glyma.07G071500	266.4176025	395.7607727	434.5285339	490.2999878	0.017335325	0.031207355	0.033416878	0.036007988	0.02427134	0.034712433
Glyma.12G058500	264.0662842	286.3656921	199.6900177	271.8314514	0.017182329	0.022581105	0.015356913	0.019963499	0.019881717	0.017660206
Glyma.19G028700	263.1466064	240.557663	221.8600311	209.9737854	0.017122487	0.018968955	0.017061871	0.015420627	0.018045721	0.016241249
Glyma.15G038100	262.5494995	290.7808533	345.6889648	293.8583374	0.017083635	0.022929259	0.026584781	0.02158117	0.020006447	0.024082976
Glyma.04G188700	261.4504395	203.7945862	104.5755234	128.5414124	0.017012121	0.016070036	0.008042251	0.009440175	0.016541078	0.008741213
Glyma.20G240300	258.9953918	236.0484924	341.1971741	254.8366547	0.016852375	0.018613389	0.026239345	0.018715389	0.017732882	0.022477367
Glyma.11G095100	257.7437134	330.9650879	207.1617889	154.7396393	0.016770931	0.02609795	0.01593152	0.011364192	0.02143444	0.013647856
Glyma.02G288900	256.6687317	264.8358459	185.9242096	121.0437012	0.016700983	0.020883389	0.014298271	0.008889537	0.018792186	0.011593904
Glyma.07G043600	256.2261963	256.6967163	204.9268188	185.8649445	0.016672188	0.020241585	0.015759643	0.013650057	0.018456887	0.01470485
Glyma.18G157800	253.849823	218.365799	160.6151428	118.0729828	0.016517562	0.017219036	0.012351908	0.008671366	0.016868299	0.010511637
Glyma.19G190900	250.9878693	175.3644714	182.3760071	201.137146	0.01633134	0.013828205	0.014025401	0.014771658	0.015079773	0.014398529
Glyma.02G299000	246.0039978	299.5175781	330.4500122	167.7308807	0.016007048	0.023618185	0.025412848	0.012318278	0.019812617	0.018865563
Glyma.08G239400	245.1122437	267.6699524	226.0933838	184.2893829	0.015949023	0.02110687	0.017387431	0.013534346	0.018527947	0.015460889
Glyma.16G072400	244.1214447	199.0231628	250.3942871	256.9035339	0.015884553	0.01569379	0.019256262	0.018867182	0.015789172	0.019061722
Glyma.03G088900	242.2672577	172.8676453		129.5603638	0.015763905	0.013631321	0	0.009515007	0.014697613	0.004757504
Glyma.04G032600	242.0439453	192.2299957	186.6907959	222.5404205	0.015749374	0.015158121	0.014357224	0.01634353	0.015453748	0.015350377
Glyma.05G143700	240.8192139	233.9801941	249.7667389	242.8661499	0.015669683	0.018450295	0.019208001	0.017836267	0.017059989	0.018522134
Glyma.10G083300	239.5156708	243.9468384	183.6751709	189.2744904	0.015584864	0.019236205	0.014125311	0.013900456	0.017410535	0.014012884
Glyma.09G011900	238.6374054	184.6228485	152.6132355	215.8876953	0.015527717	0.014558266	0.011736532	0.015854949	0.015042992	0.01379574
Glyma.06G319700	238.1790161	177.8821259	193.0779266	156.7480164	0.01549789	0.014026733	0.014848418	0.011511688	0.014762311	0.013180053
Glyma.11G146300	236.0082703	266.9757385	372.5516357	206.8819733	0.015356643	0.021052128	0.028650621	0.015193563	0.018204386	0.021922092
Glyma.16G001900	235.8909912	254.6389771	152.283493	201.0459595	0.015349012	0.020079324	0.011711173	0.014764961	0.017714168	0.013238067
Glyma.09G233500	234.9253235	251.9122009	129.4417419	132.9992371	0.015286178	0.019864307	0.009954557	0.009767561	0.017575242	0.009861059
Glyma.07G261400	232.1331177	210.1794434	168.0990143	182.7336426	0.015104494	0.016573508	0.012927446	0.013420092	0.015839001	0.013173769
Glyma.02G019600	230.1380615	203.5427704	200.030426	181.1334229	0.014974679	0.01605018	0.015383092	0.01330257	0.015512429	0.014342831
Glyma.10G106400	228.5114441	201.260498	98.57552338	158.6262817	0.014868838	0.015870213	0.007580828	0.011649629	0.015369526	0.009615229
Glyma.06G238200	226.6919098	230.0397797	277.9284363	252.4614258	0.014750444	0.018139577	0.021373742	0.018540951	0.016445011	0.019957346
Glyma.05G243800	226.6386719	63.82284927	77.57453918	90.57064819	0.01474698	0.005032693	0.005965774	0.006651574	0.009889836	0.006308674
Glyma.06G216700	226.0206146	190.9197388	205.0274658	154.7453766	0.014706764	0.015054802	0.015767383	0.011364613	0.014880783	0.013565998
Glyma.06G011000	223.9290466	213.0942078	268.0997314	268.7015076	0.01457067	0.016803349	0.020617877	0.019733634	0.01568701	0.020175756
Glyma.16G211700	223.8417358	210.1789246	177.6861267	144.0063019	0.014564988	0.016573467	0.013664731	0.010575928	0.015569228	0.012120329
Glyma.09G239000	222.9710388	150.6592865	88.71844482	178.1702728	0.014508334	0.011880101	0.006822782	0.013084954	0.013194217	0.009953868
Glyma.07G170800	222.7769012	116.7262421	251.2401581	83.42674255	0.014495702	0.009204341	0.019321313	0.006126921	0.011850021	0.012724117
Glyma.17G075300	220.1491394	246.2088318	198.2650146	208.8657532	0.014324718	0.019414573	0.015247325	0.015339253	0.016869645	0.015293289
Glyma.08G175200	219.8930969	202.4208069	178.9787445	154.8437042	0.014308057	0.015961708	0.013764138	0.011371834	0.015134883	0.012567986
Glyma.09G024800	219.2610779	237.3347931	200.0868378	174.5813446	0.014266933	0.018714819	0.01538743	0.012821381	0.016490876	0.014104405
Glyma.10G291500	219.2119751	153.1747894	208.6313629	180.3010406	0.014263738	0.012078458	0.016044536	0.01324144	0.013171098	0.014642988
Glyma.17G164200	217.8117218	152.0381317	182.3840332	186.7993317	0.014172626	0.011988828	0.014026018	0.013718679	0.013080727	0.013872348
Glyma.01G031700	217.3314667	195.490921	171.8366852	177.8554535	0.014141377	0.015415258	0.013214887	0.013061834	0.014778317	0.01313836
Glyma.08G187500	216.8457031	207.1152649		154.0986786	0.014109769	0.016331885	0	0.011317119	0.015220827	0.00565856
Glyma.13G271200	216.6472626	208.3810883	222.4879456	250.624054	0.014096857	0.016431701	0.017110159	0.018406013	0.015264279	0.017758086
Glyma.05G179300	216.547287	165.5407867	241.2200317	115.2869797	0.014090351	0.013053568	0.018550727	0.00846676	0.01357196	0.013508743
Glyma.07G236900	215.7304382	209.5828552	177.9589081	94.96421051	0.014037201	0.016526465	0.013685709	0.006974241	0.015281833	0.010329975
Glyma.07G269500	214.5323944	249.5547638	222.2570038	205.6580811	0.013959246	0.019678413	0.017092399	0.015103679	0.01681883	0.016098039
Glyma.05G092300	213.4139709	197.4928741	198.8262177	204.6600952	0.013886472	0.01557312	0.015290484	0.015030386	0.014729796	0.015160435
Glyma.09G131500	211.9809723	62.50103378	16.74895859	92.64328766	0.013793229	0.004928462	0.001288058	0.00680379	0.009360846	0.004045924
Glyma.17G072400	211.4561157	202.0146637	147.3580475	139.562439	0.013759078	0.015929682	0.011332388	0.010249567	0.01484438	0.010790977
Glyma.17G085400	210.5596161	272.8181458	291.1590271	249.0042419	0.013700744	0.021512826	0.022391224	0.018287053	0.017606785	0.020339138
Glyma.09G037800	210.4363556	249.8405914	255.9796906	285.4032288	0.013692724	0.019700952	0.019685801	0.020960221	0.016696838	0.020323011
Glyma.14G031000	209.8148956	153.3130341	236.2805481	186.475235	0.013652287	0.012089359	0.018170862	0.013694877	0.012870823	0.01593287
Glyma.03G109500	209.4596863	182.4910889	151.9316711	161.3367157	0.013629174	0.014390168	0.011684117	0.011848686	0.014009671	0.011766401
Glyma.12G111000	208.9110413	173.6593018	164.0511475	153.0687561	0.013593474	0.013693746	0.01261615	0.011241481	0.01364361	0.011928815
Glyma.15G206800	208.8369446	200.620636	283.7973938	231.9406738	0.013588653	0.015819757	0.021825087	0.017033892	0.014704205	0.019429489
Glyma.04G240800	207.2649078	186.9718323	144.6243591	121.4028244	0.013486363	0.014743493	0.011122157	0.008915912	0.014114928	0.010019034
Glyma.10G047700	207.1084442	258.6103516	772.6699219	884.68927	0.013476183	0.020392483	0.059421222	0.064972223	0.016934333	0.062196723
Glyma.02G204000	206.2684479	151.1183472	227.5371552	160.5503082	0.013421525	0.011916299	0.017498463	0.011790931	0.012668912	0.014644697
Glyma.07G084100	205.54776	198.9173279	196.937439	195.956604	0.013374632	0.015685444	0.015145229	0.014391196	0.014530038	0.014768212
Glyma.12G184900	205.1820068	160.7089081	186.9722748	194.9697876	0.013350833	0.012672554	0.014378871	0.014318723	0.013011694	0.014348797
Glyma.20G015400	203.2028351	198.830246	63.4585228	75.73654175	0.013222051	0.015678578	0.004880199	0.005562147	0.014450315	0.005221173
Glyma.01G242902	202.0579987	220.931076	126.434967	89.25917816	0.013147559	0.017421319	0.009723324	0.006555259	0.015284439	0.008139292
Glyma.07G236800	199.2439575	336.0242004	180.9265442	103.6040955	0.012964454	0.026496882	0.013913931	0.00760876	0.019730668	0.010761346
Glyma.08G050100	199.1699066	176.696228	142.6994934	121.2358856	0.012959636	0.01393322	0.010974128	0.008903652	0.013446428	0.00993889
Glyma.13G258500	198.5641327	220.4668732	240.3519592	159.5783386	0.012920219	0.017384714	0.018483969	0.011719549	0.015152467	0.015101759
Glyma.03G240100	198.3214874	174.8098755	174.5421906	191.3809052	0.012904431	0.013784473	0.013422951	0.014055153	0.013344452	0.013739052
Glyma.01G081300	197.4960327	177.2760468	151.4696655	138.9898987	0.01285072	0.013978941	0.011648587	0.010207519	0.01341483	0.010928053
Glyma.08G170000	197.4559174	221.3006592	191.47995	298.1624756	0.01284811	0.017450462	0.014725528	0.021897269	0.015149286	0.018311399
Glyma.06G236100	196.2877045	216.3934021	216.922287	237.7663116	0.012772096	0.017063504	0.016682139	0.017461731	0.0149178	0.017071935
Glyma.05G020100	196.1577148	158.6806793	176.259552	118.6298065	0.012763638	0.01251262	0.013555022	0.008712259	0.012638129	0.011133641
Glyma.19G217700	195.7225952	215.1251984	286.1795349	284.0026855	0.012735325	0.016963501	0.022008282	0.020857364	0.014849413	0.021432823
Glyma.12G228600	194.6105042	176.3469086	195.2254486	216.0114288	0.012662964	0.013905675	0.015013571	0.015864036	0.013284319	0.015438804
Glyma.12G036700	193.6439667	170.1356354	211.2774658	152.5650787	0.012600073	0.01341589	0.016248031	0.01120449	0.013007982	0.013726261
Glyma.19G190400	189.2359467	218.7604523	231.7414398	167.3419647	0.012313251	0.017250156	0.017821788	0.012289716	0.014781703	0.015055752
Glyma.04G195100	188.8233795	167.8539886	201.7553864	90.70433807	0.012286406	0.013235973	0.015515748	0.006661393	0.012761189	0.01108857
Glyma.18G156500	187.847702	86.54138184	92.64045715	91.20000458	0.01222292	0.006824142	0.007124399	0.006697795	0.009523531	0.006911097
Glyma.02G042500	187.0177307	295.8585815	149.8703918	111.4573746	0.012168915	0.023329659	0.011525597	0.008185511	0.017749287	0.009855554
Glyma.20G077200	185.7355652	131.2661438	197.2387543	92.52501678	0.012085487	0.010350872	0.015168402	0.006795105	0.011218179	0.010981753
Glyma.16G178800	183.8158875	42.9428978		181.4449005	0.011960577	0.003386223	0	0.013325445	0.0076734	0.006662723
Glyma.07G151600	183.026886	178.0494843	192.2242889	249.1064606	0.011909238	0.01403993	0.014782771	0.01829456	0.012974584	0.016538665
Glyma.02G222400	182.6219635	119.3591232	126.7424393	163.2803497	0.01188289	0.009411955	0.00974697	0.011991428	0.010647423	0.010869199
Glyma.04G053300	182.3835602	147.4921112	168.6326141	166.1238403	0.011867378	0.011630356	0.012968482	0.012200256	0.011748867	0.012584369
Glyma.12G122900	182.0753021	191.5359344	195.5737915	176.6061554	0.01184732	0.015103391	0.01504036	0.012970084	0.013475356	0.014005222
Glyma.10G128100	181.4952545	174.8465881	224.385849	221.1753082	0.011809577	0.013787368	0.017256115	0.016243275	0.012798473	0.016749695
Glyma.10G121524	181.2713165	158.0346222	132.048111	139.0882416	0.011795006	0.012461676	0.010154996	0.010214742	0.012128341	0.010184869
Glyma.18G242500	181.1828766	91.98191833	247.7918396	29.31535721	0.011789251	0.00725315	0.019056124	0.002152941	0.009521201	0.010604533
Glyma.20G123600	180.1600342	169.9168549	162.3395844	121.2981262	0.011722697	0.013398639	0.012484524	0.008908223	0.012560668	0.010696373
Glyma.16G037900	179.4766235	46.62112427	215.5353241	36.53242493	0.011678229	0.003676266	0.016575477	0.002682968	0.007677247	0.009629222
Glyma.19G190800	178.8761292	121.949234	148.6699066	146.3199615	0.011639155	0.009616196	0.011433275	0.010745844	0.010627676	0.01108956
Glyma.17G086400	177.281723	200.7639618	133.4235229	174.272171	0.01153541	0.015831059	0.010260771	0.012798675	0.013683235	0.011529723
Glyma.11G002400	175.6936035	162.4675903	133.9893494	152.2294922	0.011432074	0.012811234	0.010304285	0.011179845	0.012121654	0.010742065
Glyma.08G165500	175.41716	168.8636169	126.9496765	134.7449036	0.011414086	0.013315587	0.009762907	0.009895764	0.012364836	0.009829336
Glyma.07G219500	175.2434998	277.0262756	272.8343201	201.0217896	0.011402787	0.021844654	0.020981985	0.014763186	0.01662372	0.017872586
Glyma.18G157300	174.7978516	54.54244614	81.93734741	22.30975914	0.011373789	0.004300895	0.00630129	0.001638445	0.007837342	0.003969868
Glyma.03G144400	174.6677399	171.2859039	154.2294617	140.1043701	0.011365323	0.013506594	0.011860825	0.010289367	0.012435958	0.011075096
Glyma.03G142300	174.1499786	99.87367249	69.9859848	100.4978256	0.011331633	0.007875447	0.005382185	0.007380633	0.00960354	0.006381409
Glyma.11G122700	173.8862762	173.1592255	166.6454468	148.5921021	0.011314474	0.013654313	0.012815661	0.010912712	0.012484394	0.011864187
Glyma.13G202600	173.2040863	159.2925568	217.3445282	156.0424805	0.011270086	0.012560869	0.016714611	0.011459873	0.011915477	0.014087242
Glyma.12G064300	173.106308	237.1958771	206.1652527	199.962738	0.011263723	0.018703865	0.015854883	0.014685409	0.014983794	0.015270146
Glyma.09G139600	171.8746948	47.16954422	134.5068207	90.22940826	0.011183584	0.003719511	0.01034408	0.006626513	0.007451548	0.008485297
Glyma.03G097600	171.0514374	200.7939453	159.8020935	170.5082092	0.011130016	0.015833423	0.012289382	0.012522247	0.01348172	0.012405814
Glyma.10G133100	169.9526215	302.2142029	210.7405701	123.2807236	0.011058518	0.023830825	0.016206742	0.009053826	0.017444672	0.012630284
Glyma.06G082400	169.7055817	202.0767212	181.9900818	120.8716888	0.011042444	0.015934576	0.013995722	0.008876905	0.01348851	0.011436313
Glyma.07G023900	169.1872406	287.0867004	336.3748474	359.3280945	0.011008716	0.02263796	0.02586849	0.026389317	0.016823338	0.026128903
Glyma.02G012400	168.369751	125.0023041	108.955986	107.2574768	0.010955524	0.009856943	0.008379125	0.007877067	0.010406233	0.008128096
Glyma.03G185900	168.0033417	156.6594543	137.2182159	115.9527054	0.010931682	0.012353238	0.010552597	0.008515651	0.01164246	0.009534124
Glyma.05G058100	167.7553558	194.7986298	200.7649689	173.2690125	0.010915546	0.015360668	0.015439581	0.012725002	0.013138107	0.014082292
Glyma.09G233900	166.4363251	174.9113007	87.26618958	54.25302124	0.010829719	0.013792471	0.006711098	0.003984381	0.012311095	0.00534774
Glyma.04G222400	166.1930542	96.43332672	130.5125427	95.4547348	0.01081389	0.007604162	0.010036905	0.007010265	0.009209026	0.008523585
Glyma.20G114500	165.8367615	62.75546646	65.44476318	73.90258026	0.010790707	0.004948525	0.005032948	0.005427459	0.007869616	0.005230204
Glyma.19G231900	165.2066193	155.6232452	164.1164246	121.5793381	0.010749704	0.012271529	0.01262117	0.008928875	0.011510617	0.010775023
Glyma.06G078500	164.75354	159.5950012	227.937149	88.07659149	0.010720223	0.012584718	0.017529224	0.006468409	0.011652471	0.011998816
Glyma.04G226900	163.8139954	135.1598816	119.3772202	164.8142548	0.010659089	0.010657909	0.009180557	0.012104079	0.010658499	0.010642318
Glyma.01G239500	163.7386932	165.118454	236.4636383	174.9481964	0.010654189	0.013020265	0.018184943	0.012848323	0.011837227	0.015516633
Glyma.06G162500	163.0792236	135.9552002	259.279541	307.874176	0.010611279	0.010720623	0.019939572	0.022610503	0.010665951	0.021275037
Glyma.02G241100	163.0131073	120.4868393	142.2773132	152.4995575	0.010606976	0.00950088	0.01094166	0.011199678	0.010053928	0.011070669
Glyma.08G222100	162.8558197	126.8597183	171.281601	141.5280304	0.010596742	0.010003407	0.013172199	0.010393921	0.010300075	0.01178306
Glyma.16G044900	162.1813202	97.4703064	128.7558746	119.8481216	0.010552854	0.007685932	0.009901811	0.008801733	0.009119393	0.009351772
Glyma.08G048900	162.0169067	193.8232117	157.1283722	222.9646606	0.010542155	0.015283753	0.012083763	0.016374687	0.012912954	0.014229225
Glyma.20G184600	160.8896332	83.73773193	152.1614075	68.00359344	0.010468806	0.006603062	0.011701784	0.004994233	0.008535934	0.008348009
Glyma.10G004300	160.6525879	117.0662689	61.10582352	118.436264	0.010453382	0.009231154	0.004699268	0.008698045	0.009842268	0.006698656
Glyma.16G050800	159.9826202	145.7201691	195.5576935	184.5045013	0.010409788	0.011490631	0.015039122	0.013550145	0.01095021	0.014294633
Glyma.16G073600	159.5239563	148.9488983	125.6511154	133.3623962	0.010379944	0.01174523	0.009663043	0.009794231	0.011062587	0.009728637
Glyma.11G254700	159.1880341	146.3503113		80.08877563	0.010358086	0.01154032	0	0.005881778	0.010949203	0.002940889
Glyma.U031121	159.0428772	102.9083786	123.8791199	131.6749115	0.010348641	0.008114746	0.00952677	0.009670301	0.009231693	0.009598536
Glyma.11G113901	158.9708405	116.1261902	139.4435272	124.5497055	0.010343953	0.009157025	0.010723731	0.009147021	0.009750489	0.009935376
Glyma.17G223600	158.0256958	110.9320526	107.6278915	108.7262115	0.010282454	0.008747446	0.008276989	0.007984932	0.00951495	0.008130961
Glyma.02G205600	157.8514862	150.2499695	122.6465302	130.3216248	0.010271119	0.011847824	0.009431979	0.009570915	0.011059472	0.009501447
Glyma.10G224200	157.4139709	103.7339935	297.7416992	154.663269	0.010242651	0.008179849	0.022897456	0.011358583	0.00921125	0.01712802
Glyma.03G212700	157.1405945	153.5180511	161.0698242	175.2381897	0.010224862	0.012105526	0.012386875	0.01286962	0.011165194	0.012628248
Glyma.05G199800	157.1178741	151.5275574	141.3069305	163.6071167	0.010223384	0.011948567	0.010867034	0.012015426	0.011085976	0.01144123
Glyma.08G189600	156.9480591	237.6065826	1060.72583	367.6578674	0.010212334	0.01873625	0.081573804	0.027001061	0.014474292	0.054287433
Glyma.19G181300	156.3601837	24.74115562		13.64295769	0.010174082	0.001950941	0	0.001001949	0.006062512	0.000500974
Glyma.06G166300	155.5818329	120.729187	131.2478027	160.5055542	0.010123437	0.00951999	0.010093449	0.011787645	0.009821713	0.010940547
Glyma.05G204700	155.4360962	180.6261444	199.0291138	169.9385986	0.010113954	0.01424311	0.015306087	0.012480414	0.012178532	0.013893251
Glyma.13G217100	155.208847	120.4341812	140.9144592	118.7074814	0.010099167	0.009496728	0.010836852	0.008717964	0.009797947	0.009777408
Glyma.20G055900	154.5384827	124.8001022	110.5901413	61.45175171	0.010055548	0.009840998	0.008504798	0.004513061	0.009948273	0.006508929
Glyma.02G270200	154.2033081	126.2849884	234.293396	133.29422	0.010033738	0.009958088	0.018018043	0.009789224	0.009995913	0.013903634
Glyma.03G027500	153.2827759	110.3999176	145.1835632	103.439064	0.009973841	0.008705485	0.011165162	0.00759664	0.009339663	0.009380901
Glyma.08G363700	151.4068146	152.7406311	144.6223755	138.3860168	0.009851775	0.012044223	0.011122004	0.01016317	0.010947999	0.010642587
Glyma.12G039900	150.8714447	144.3115234	159.5159302	135.1047974	0.00981694	0.011379554	0.012267375	0.009922195	0.010598247	0.011094785
Glyma.01G043400	150.7281952	140.8314667	139.0541687	142.3641205	0.009807619	0.011105137	0.010693788	0.010455325	0.010456378	0.010574556
Glyma.15G271700	150.6589355	129.2153168	156.9815216	111.1864243	0.009803112	0.010189156	0.012072469	0.008165612	0.009996134	0.010119041
Glyma.19G229000	149.9341431	121.3074875	166.0033875	121.7961426	0.009755951	0.009565591	0.012766285	0.008944797	0.009660771	0.010855541
Glyma.01G238600	149.6785431	167.4891815	98.29078674	126.9631653	0.00973932	0.013207207	0.007558931	0.009324267	0.011473263	0.008441599
Glyma.13G165200	149.5325165	134.4548035	121.0943985	165.1048889	0.009729818	0.010602311	0.009312615	0.012125423	0.010166065	0.010719019
Glyma.05G212800	149.0200958	104.8337784	74.31389618	55.94408035	0.009696476	0.008266572	0.005715018	0.004108574	0.008981524	0.004911796
Glyma.01G204600	149.0182343	186.2602844	116.8463898	79.86676025	0.009696355	0.014687385	0.008985927	0.005865473	0.01219187	0.0074257
Glyma.08G286200	148.3150635	154.6094208	170.2027588	152.7883606	0.009650601	0.012191585	0.013089232	0.011220888	0.010921093	0.01215506
Glyma.12G075500	147.9662628	229.9099731	210.7556152	205.4843445	0.009627905	0.018129341	0.016207899	0.01509092	0.013878623	0.015649409
Glyma.03G234400	147.8624725	127.5048141	102.9144287	132.7347412	0.009621151	0.010054276	0.007914506	0.009748136	0.009837714	0.008831321
Glyma.04G029400	146.6789551	173.525177	191.7848358	126.2965775	0.009544142	0.01368317	0.014748975	0.009275312	0.011613656	0.012012144
Glyma.03G144800	146.6020813	125.9225082	101.45578	66.45018768	0.00953914	0.009929505	0.007802331	0.00488015	0.009734322	0.006341241
Glyma.09G161300	145.8462982	169.2944336	136.4750519	149.8240967	0.009489962	0.013349558	0.010495445	0.011003191	0.01141976	0.010749318
Glyma.02G120900	145.4056854	94.36457825	72.57125092	116.0795135	0.009461292	0.007441033	0.005581002	0.008524964	0.008451163	0.007052983
Glyma.08G259500	144.6689606	156.8140106	151.3922119	115.8747482	0.009413355	0.012365426	0.01164263	0.008509926	0.01088939	0.010076278
Glyma.17G066200	144.3599396	152.2642822	140.5961914	138.7717285	0.009393248	0.012006661	0.010812376	0.010191497	0.010699954	0.010501936
Glyma.13G094900	144.3371124	132.3681641	155.4265137	121.9851837	0.009391762	0.010437771	0.011952883	0.008958681	0.009914767	0.010455782
Glyma.11G080600	143.7532196	191.5345612	304.0284424	82.40428162	0.009353769	0.015103283	0.02338093	0.00605183	0.012228526	0.01471638
Glyma.13G051200	143.3569641	112.7428894	35.4696846	80.55445862	0.009327986	0.008890238	0.002727752	0.005915978	0.009109112	0.004321865
Glyma.11G114300	143.2180634	68.10028839	57.08342743	35.59671402	0.009318948	0.005369986	0.00438993	0.002614249	0.007344467	0.003502089
Glyma.20G249300	142.5960999	152.6307831	104.520401	171.3475037	0.009278478	0.012035561	0.008038012	0.012583885	0.010657019	0.010310949
Glyma.18G078500	142.4844971	131.7401581	104.0622482	98.94455719	0.009271216	0.01038825	0.008002778	0.00726656	0.009829733	0.007634669
Glyma.06G260200	141.9553223	151.0398407	99.00347137	74.38479614	0.009236783	0.011910109	0.007613739	0.005462874	0.010573446	0.006538306
Glyma.05G167800	141.5566101	119.3609467	103.6293106	114.4069366	0.00921084	0.009412099	0.007969484	0.008402129	0.009311469	0.008185806
Glyma.11G065800	141.0130768	86.86168671	160.2469025	160.9260559	0.009175473	0.006849399	0.012323589	0.011818527	0.008012436	0.012071058
Glyma.12G159300	140.8963928	120.594101	178.438324	152.5176849	0.009167881	0.009509338	0.013722578	0.01120101	0.009338609	0.012461794
Glyma.09G214400	140.4436035	144.5246429	83.27578735	87.66761017	0.009138419	0.011396359	0.006404221	0.006438373	0.010267389	0.006421297
Glyma.20G237400	139.8877411	57.67127609	44.82614136	165.9230804	0.00910225	0.004547616	0.003447299	0.012185512	0.006824933	0.007816405
Glyma.02G049300	138.8023071	117.034111	167.499588	97.04947662	0.009031622	0.009228618	0.012881348	0.007127384	0.00913012	0.010004366
Glyma.08G212000	138.1776886	228.8744659	30.85259819	35.63023758	0.008990979	0.018047687	0.002372681	0.002616711	0.013519333	0.002494696
Glyma.01G162800	137.7340088	185.9449005	110.5287323	163.7100372	0.00896211	0.014662516	0.008500075	0.012022984	0.011812313	0.01026153
Glyma.16G158100	137.6416779	175.9639587	62.73226547	76.12445068	0.008956102	0.013875477	0.004824347	0.005590635	0.01141579	0.005207491
Glyma.16G048100	137.423111	111.9928207	95.49197388	128.4832764	0.00894188	0.008831092	0.007343692	0.009435905	0.008886486	0.008389799
Glyma.08G342100	137.1917114	139.3971863	152.0589447	112.4054871	0.008926824	0.010992038	0.011693905	0.008255141	0.009959431	0.009974523
Glyma.05G221100	136.8703766	134.7204742	140.8168182	117.8564301	0.008905915	0.01062326	0.010829343	0.008655462	0.009764588	0.009742402
Glyma.02G002800	136.5119781	192.9707336	166.2021332	120.4216919	0.008882595	0.015216531	0.012781569	0.008843857	0.012049563	0.010812713
Glyma.10G150800	136.4782867	47.34568405	53.00823212	145.3722839	0.008880402	0.003733401	0.004076532	0.010676246	0.006306902	0.007376389
Glyma.03G213300	135.591568	78.56257629	92.43197632	130.3216858	0.008822705	0.00619498	0.007108366	0.009570919	0.007508843	0.008339643
Glyma.09G158200	134.2664337	144.7216797	148.3660736	108.5270462	0.008736481	0.011411896	0.011409909	0.007970305	0.010074188	0.009690107
Glyma.02G237700	133.9371796	114.5356522	92.27706146	81.77301788	0.008715057	0.009031604	0.007096453	0.00600547	0.008873331	0.006550961
Glyma.12G027300	133.2237854	146.6371002	82.48812103	79.42922974	0.008668638	0.011562935	0.006343647	0.00583334	0.010115786	0.006088494
Glyma.05G087300	132.7564087	165.8075562	105.7911606	106.2168121	0.008638226	0.013074604	0.008135738	0.00780064	0.010856415	0.007968189
Glyma.09G072100	132.6316071	95.4185791	108.3732758	69.46826172	0.008630106	0.007524145	0.008334312	0.0051018	0.008077125	0.006718056
Glyma.07G014500	132.5089417	123.2260742	87.84387207	81.71054077	0.008622124	0.00971688	0.006755524	0.006000882	0.009169502	0.006378203
Glyma.11G251100	132.1387482	49.44440842	40.42695618	24.530056	0.008598036	0.003898894	0.003108985	0.001801505	0.006248465	0.002455245
Glyma.20G143400	132.0874176	112.8541641	155.5424957	145.8218536	0.008594696	0.008899012	0.011961803	0.010709263	0.008746854	0.011335533
Glyma.03G213802	131.3068542	71.16194153	87.88334656	54.26265717	0.008543906	0.00561141	0.00675856	0.003985089	0.007077658	0.005371824
Glyma.18G208000	131.2754059	135.1165619	112.0053406	122.2821732	0.00854186	0.010654493	0.008613632	0.008980492	0.009598177	0.008797062
Glyma.10G241000	131.2637177	148.9268341	142.0234222	136.8820648	0.008541099	0.01174349	0.010922135	0.010052718	0.010142295	0.010487427
Glyma.04G124100	130.8994904	182.5246429	148.2323608	83.53858948	0.0085174	0.014392814	0.011399626	0.006135135	0.011455107	0.00876738
Glyma.16G012000	130.7052917	147.4552155	20.18762779	43.14919281	0.008504764	0.011627447	0.001552504	0.003168908	0.010066105	0.002360706
Glyma.12G097500	129.0776367	120.0966263	105.5017242	76.49334717	0.008398855	0.00947011	0.008113479	0.005617727	0.008934482	0.006865603
Glyma.04G011100	129.0495453	138.0606079	64.33000183	134.5305481	0.008397027	0.010886643	0.004947219	0.009880021	0.009641835	0.00741362
Glyma.10G233300	128.7991791	91.00271606	93.15878296	88.53462219	0.008380736	0.007175936	0.007164261	0.006502047	0.007778336	0.006833154
Glyma.16G155700	127.9543381	119.5944366	108.701889	83.75084686	0.008325764	0.00943051	0.008359584	0.006150723	0.008878137	0.007255154
Glyma.16G043100	127.6525269	108.8423996	135.8484802	73.73964691	0.008306126	0.008582668	0.010447259	0.005415493	0.008444397	0.007931376
Glyma.08G290700	127.5345535	138.0478973	105.2532196	98.09809875	0.008298449	0.010885641	0.008094368	0.007204396	0.009592045	0.007649382
Glyma.05G040900	127.3708725	231.1789398	149.8651886	142.5398712	0.008287799	0.018229404	0.011525196	0.010468232	0.013258602	0.010996714
Glyma.06G275700	127.3431931	115.187912	94.36405945	86.59741974	0.008285998	0.009083038	0.007256951	0.006359777	0.008684518	0.006808364
Glyma.03G125200	126.1455536	117.127655	109.1792068	102.5373383	0.00820807	0.009235994	0.008396291	0.007530417	0.008722032	0.007963354
Glyma.07G055900	125.8262939	81.02046204	86.09485626	100.2233734	0.008187296	0.006388795	0.006621018	0.007360477	0.007288045	0.006990748
Glyma.13G180400	125.6656876	90.79309082	115.5105133	97.92874908	0.008176845	0.007159406	0.008883193	0.007191959	0.007668126	0.008037576
Glyma.15G263500	125.1080475	107.6156921	116.7401886	110.125412	0.008140561	0.008485937	0.008977759	0.00808769	0.008313249	0.008532725
Glyma.09G035600	124.3308029	133.6073456	113.236351	87.72338104	0.008089987	0.010535485	0.008708301	0.006442469	0.009312736	0.007575385
Glyma.11G164700	124.3070145	78.80290222	97.71833801	108.8424225	0.008088439	0.006213931	0.007514908	0.007993467	0.007151185	0.007754187
Glyma.15G026500	124.2911911	182.1021881	151.4528656	133.3850098	0.008087409	0.014359502	0.011647295	0.009795892	0.011223456	0.010721593
Glyma.03G189300	123.6143341	8.513521194		190.1186066	0.008043368	0.000671326	0	0.013962449	0.004357347	0.006981224
Glyma.02G229800	123.5954132	108.1668472	137.7615509	83.87205505	0.008042136	0.008529398	0.010594381	0.006159625	0.008285767	0.008377003
Glyma.06G116200	123.0406418	145.2142029	102.569519	117.2261047	0.008006038	0.011450734	0.007887982	0.00860917	0.009728386	0.008248576
Glyma.01G015100	122.9719772	36.42700958	33.04476929	49.28015137	0.00800157	0.002872419	0.002541267	0.00361917	0.005436995	0.003080219
Glyma.07G200200	122.7526398	186.9405365	116.6396637	189.3785706	0.007987299	0.014741026	0.008970029	0.0139081	0.011364162	0.011439064
Glyma.05G132800	122.447876	117.4281158	120.33078	110.6425095	0.007967468	0.009259687	0.009253889	0.008125666	0.008613578	0.008689778
Glyma.11G117300	121.9606323	77.95897675	88.79471588	84.54528809	0.007935764	0.006147384	0.006828647	0.006209067	0.007041574	0.006518857
Glyma.03G190500	121.8096695	118.9496384	121.998436	133.9412689	0.007925941	0.009379665	0.009382138	0.009836744	0.008652803	0.009609441
Glyma.06G138400	121.5925674	138.3405457	107.2893524	83.40148163	0.007911815	0.010908718	0.008250955	0.006125065	0.009410266	0.00718801
Glyma.07G133200	121.570137	96.81229401	95.3604126	133.1516724	0.007910355	0.007634045	0.007333574	0.009778756	0.0077722	0.008556165
Glyma.13G135500	121.4912643	95.49655151	181.4328308	164.9119568	0.007905223	0.007530293	0.013952867	0.012111254	0.007717758	0.01303206
Glyma.04G226500	120.8991241	149.7804413	108.665451	107.6765976	0.007866694	0.0118108	0.008356782	0.007907848	0.009838747	0.008132315
Glyma.02G238700	120.1024704	70.6133728	48.18265152	73.62998962	0.007814857	0.005568153	0.003705427	0.00540744	0.006691505	0.004556434
Glyma.06G307400	119.7711258	141.1512756	67.46409607	57.50450134	0.007793297	0.011130355	0.005188243	0.004223172	0.009461826	0.004705708
Glyma.15G105100	119.4461212	106.2071609	107.5253372	116.9684906	0.007772149	0.008374869	0.008269103	0.008590251	0.008073509	0.008429677
Glyma.09G008100	119.4439011	164.1169281	147.1132202	122.0475922	0.007772005	0.012941291	0.01131356	0.008963264	0.010356648	0.010138412
Glyma.09G202100	119.3625488	127.766571	126.5232697	120.6582718	0.007766711	0.010074916	0.009730115	0.008861231	0.008920814	0.009295673
Glyma.15G251600	118.8997955	140.2288055	83.09112549	62.6785202	0.007736601	0.011057615	0.00639002	0.004603156	0.009397108	0.005496588
Glyma.10G193500	118.5661087	89.51067352	130.2224426	111.916008	0.007714888	0.007058283	0.010014595	0.008219193	0.007386585	0.009116894
Glyma.09G171600	118.2355042	130.3229218	99.33319855	114.5871048	0.007693377	0.010276495	0.007639096	0.00841536	0.008984936	0.008027228
Glyma.11G114001	117.8124619	93.9512558	157.5552368	133.8624573	0.00766585	0.007408441	0.01211659	0.009830956	0.007537145	0.010973773
Glyma.13G155200	117.3669891	95.98384857	131.3611755	125.8213959	0.007636864	0.007568719	0.010102168	0.009240415	0.007602791	0.009671292
Glyma.08G032600	117.2892761	125.4982986	34.25378799	87.31134033	0.007631807	0.009896054	0.002634245	0.006412208	0.00876393	0.004523227
Glyma.04G216000	117.2085266	152.7497101	136.2281189	80.36404419	0.007626553	0.012044939	0.010476455	0.005901994	0.009835746	0.008189224
Glyma.07G245900	117.1507416	93.70342255	125.6345139	52.97411346	0.007622793	0.007388898	0.009661766	0.003890457	0.007505845	0.006776112
Glyma.06G180000	116.8701401	110.4940796	109.6456909	86.73406219	0.007604535	0.00871291	0.008432166	0.006369813	0.008158722	0.007400989
Glyma.14G103300	116.6708145	112.4584885	92.13976288	112.7898026	0.007591565	0.008867812	0.007085894	0.008283365	0.008229688	0.00768463
Glyma.08G006500	116.6341553	104.6562576	132.4225922	138.9268494	0.00758918	0.008252574	0.010183795	0.010202889	0.007920877	0.010193342
Glyma.03G040000	116.3721848	131.4453583	165.5347443	115.1495743	0.007572134	0.010365004	0.012730244	0.008456668	0.008968569	0.010593456
Glyma.05G216700	115.08564	107.5287857	144.3265991	97.76741791	0.00748842	0.008479084	0.011099258	0.00718011	0.007983752	0.009139684
Glyma.20G130000	114.6688538	154.8834229	79.50232697	60.10351181	0.007461301	0.012213191	0.006114028	0.004414046	0.009837246	0.005264037
Glyma.08G179900	113.6221542	87.26790619	92.07110596	90.49690247	0.007393194	0.006881431	0.007080614	0.006646158	0.007137313	0.006863386
Glyma.18G057700	113.1349716	122.0748367	102.8481827	78.82230377	0.007361494	0.0096261	0.007909412	0.005788767	0.008493797	0.00684909
Glyma.12G235800	112.9663239	85.3538208	82.08705139	68.48839569	0.00735052	0.006730498	0.006312803	0.005029838	0.007040509	0.00567132
Glyma.05G149800	112.8539505	119.6524048	274.3496704	118.0565262	0.007343208	0.009435081	0.021098521	0.008670157	0.008389145	0.014884339
Glyma.15G014400	112.6812057	127.8321381	135.8335266	118.1811295	0.007331968	0.010080087	0.010446109	0.008679308	0.008706027	0.009562708
Glyma.13G010100	112.5643921	48.63379669	48.25658035	61.2467041	0.007324367	0.003834974	0.003711112	0.004498002	0.00557967	0.004104557
Glyma.03G228200	111.9699936	69.24417114	111.7879715	71.79146576	0.007285691	0.005460186	0.008596915	0.005272417	0.006372938	0.006934666
Glyma.18G156100	111.9033203	69.60443878	29.12163353	42.50733566	0.007281352	0.005488595	0.002239563	0.00312177	0.006384973	0.002680666
Glyma.12G221100	111.7940674	84.91677856	57.99032974	66.58714294	0.007274244	0.006696035	0.004459674	0.004890208	0.006985139	0.004674941
Glyma.06G162600	111.6703262	71.02168274	120.2887726	108.8684082	0.007266192	0.00560035	0.009250659	0.007995375	0.006433271	0.008623017
Glyma.08G171500	111.068985	92.96211243	99.02697754	27.55622482	0.007227064	0.007330443	0.007615547	0.002023749	0.007278753	0.004819648
Glyma.01G040200	110.8490601	101.2931366	128.1152954	116.8388901	0.007212754	0.007987378	0.009852548	0.008580733	0.007600066	0.00921664
Glyma.17G050600	110.6098557	123.0506134	98.18537903	97.41496277	0.007197189	0.009703044	0.007550825	0.007154226	0.008450116	0.007352525
Glyma.10G291100	110.5847778	105.7531738	120.3448029	118.8459778	0.007195557	0.00833907	0.009254968	0.008728135	0.007767314	0.008991551
Glyma.14G136700	110.1174545	93.20113373	109.4771805	113.5443039	0.007165149	0.00734929	0.008419207	0.008338776	0.00725722	0.008378992
Glyma.18G299700	110.1152725	94.95810699	113.7028656	81.118927	0.007165007	0.007487835	0.008744178	0.005957433	0.007326421	0.007350805
Glyma.19G008700	109.829483	124.4032364	188.2489929	165.9299927	0.007146411	0.009809704	0.014477055	0.012186019	0.008478058	0.013331537
Glyma.05G155100	109.7366562	43.84954071		22.51112175	0.007140371	0.003457716	0	0.001653233	0.005299043	0.000826617
Glyma.03G253900	109.1586456	67.22136688	107.8210373	22.4306469	0.007102761	0.00530068	0.008291843	0.001647323	0.00620172	0.004969583
Glyma.15G087200	108.8036652	120.9764099	48.67476654	74.5315094	0.007079663	0.009539484	0.003743273	0.005473648	0.008309574	0.00460846
Glyma.18G111200	108.771843	108.8215561	74.40229034	73.55537415	0.007077593	0.008581025	0.005721816	0.00540196	0.007829309	0.005561888
Glyma.08G332900	108.7192383	46.62807846	51.42682266	73.54637909	0.00707417	0.003676815	0.003954916	0.0054013	0.005375492	0.004678108
Glyma.17G100600	108.4138489	85.66856384	68.49929047	75.51197815	0.007054299	0.006755316	0.005267853	0.005545655	0.006904808	0.005406754
Glyma.09G140300	107.8710327	162.1651764	64.19075012	134.4215393	0.007018979	0.012787387	0.00493651	0.009872016	0.009903183	0.007404263
Glyma.17G073800	107.7435684	93.64723206	103.6071854	83.56061554	0.007010685	0.007384467	0.007967782	0.006136752	0.007197576	0.007052267
Glyma.13G176000	106.3897095	14.02995205		23.0542469	0.006922591	0.001106319	0	0.001693121	0.004014455	0.00084656
Glyma.15G158400	106.1522369	105.2279739	150.4766388	117.9376373	0.00690714	0.008297656	0.011572219	0.008661426	0.007602398	0.010116823
Glyma.09G250400	104.8568039	73.20444489	65.61922455	73.12580872	0.006822848	0.00577247	0.005046365	0.005370413	0.006297659	0.005208389
Glyma.01G115000	104.8359909	155.8677521	140.8858032	91.70326233	0.006821494	0.012290809	0.010834648	0.006734754	0.009556152	0.008784701
Glyma.02G186700	104.6933823	45.98311615	60.99514008	61.47885895	0.006812214	0.003625957	0.004690756	0.004515052	0.005219086	0.004602904
Glyma.15G178400	104.5343475	90.17893219	68.8584137	77.49671173	0.006801866	0.007110977	0.005295471	0.005691415	0.006956422	0.005493443
Glyma.11G172191	104.4387512	54.22380066	44.15509415	89.46974182	0.006795646	0.004275768	0.003395693	0.006570723	0.005535707	0.004983208
Glyma.06G160300	104.4008789	108.9631042	136.5205536	62.26296997	0.006793182	0.008592186	0.010498944	0.004572638	0.007692684	0.007535791
Glyma.10G237000	103.7105865	87.52198029	115.0939789	84.52526855	0.006748266	0.006901466	0.00885116	0.006207597	0.006824866	0.007529378
Glyma.13G207800	103.4294205	60.61779785	49.508255	35.13420486	0.006729971	0.004779961	0.003807371	0.002580282	0.005754966	0.003193826
Glyma.10G005200	103.0417938	93.99610901	85.25275421	62.77475357	0.006704748	0.007411977	0.006556257	0.004610224	0.007058363	0.00558324
Glyma.05G063800	102.5777206	117.120285	100.7754059	104.8656998	0.006674552	0.009235413	0.007750008	0.007701413	0.007954983	0.00772571
Glyma.07G139700	101.7919846	86.9631958	49.52202606	45.65454865	0.006623426	0.006857403	0.00380843	0.003352903	0.006740415	0.003580667
Glyma.05G234800	101.6019287	64.25228882	93.37727356	68.36108398	0.006611059	0.005066556	0.007181063	0.005020488	0.005838807	0.006100776
Glyma.13G178700	101.0014572	140.9205933	60.90139771	68.3707962	0.006571987	0.011112165	0.004683546	0.005021201	0.008842076	0.004852374
Glyma.20G079300	100.834259	57.67221069	46.5930748	53.76714325	0.006561108	0.00454769	0.003583183	0.003948698	0.005554399	0.00376594
Glyma.08G069400	100.6888504	110.1361084	88.94509125	79.24880981	0.006551647	0.008684682	0.006840212	0.00582009	0.007618164	0.006330151
Glyma.11G216400	100.6133194	131.9333649	82.85242462	76.17453766	0.006546732	0.010403485	0.006371663	0.005594313	0.008475109	0.005982988
Glyma.08G241300	100.5907745	107.3006439	78.52577972	86.75765228	0.006545265	0.008461094	0.006038928	0.006371545	0.00750318	0.006205236
Glyma.01G225800	100.5145721	74.6699295	99.47829437	119.7072983	0.006540307	0.005888029	0.007650255	0.008791391	0.006214168	0.008220823
Glyma.19G131500	100.358902	110.5571442	74.25061798	69.67504883	0.006530177	0.008717883	0.005710152	0.005116986	0.00762403	0.005413569
Glyma.13G359500	100.2499466	153.1874237	123.950592	73.92486572	0.006523088	0.012079455	0.009532267	0.005429096	0.009301271	0.007480681
Glyma.10G151200	100.2047043	37.80713272	60.23355103	75.63894653	0.006520144	0.002981247	0.004632187	0.005554979	0.004750696	0.005093583
Glyma.15G008800	99.76716614	85.63707733	72.43056488	62.27988815	0.006491674	0.006752834	0.005570183	0.00457388	0.006622254	0.005072032
Glyma.12G158600	99.7239151	79.89092255	46.59371567	67.52257538	0.00648886	0.006299726	0.003583232	0.004958907	0.006394293	0.004271069
Glyma.05G012500	99.65827942	57.27822113	77.53849792	189.5708466	0.006484589	0.004516622	0.005963002	0.013922221	0.005500606	0.009942611
Glyma.11G140500	99.57024384	89.33737946	116.6824188	103.2386856	0.006478861	0.007044618	0.008973317	0.007581924	0.006761739	0.00827762
Glyma.13G028400	99.3500061	154.3845978	56.43614197	131.3653412	0.00646453	0.012173857	0.004340151	0.009647566	0.009319193	0.006993859
Glyma.17G125700	99.34159088	71.44178009	95.31786346	72.35813904	0.006463983	0.005633476	0.007330302	0.005314034	0.00604873	0.006322168
Glyma.05G132500	98.62335968	98.40641022	90.82341003	121.0804977	0.006417249	0.007759748	0.006984662	0.00889224	0.007088498	0.007938451
Glyma.08G222900	98.33408356	82.1088562		104.9331589	0.006398426	0.006474619	0	0.007706367	0.006436523	0.003853184
Glyma.10G156900	98.10889435	91.70326233	68.68170929	83.4447403	0.006383773	0.007231177	0.005281882	0.006128242	0.006807475	0.005705062
Glyma.13G088000	98.0915451	173.6463776	64.03891754	54.95436478	0.006382644	0.013692727	0.004924834	0.004035889	0.010037686	0.004480361
Glyma.11G147900	97.9770813	76.4416275	94.03134155	49.03852081	0.006375197	0.006027735	0.007231364	0.003601425	0.006201466	0.005416394
Glyma.09G151900	97.54779816	84.56845856	37.47269058	77.90106964	0.006347264	0.006668569	0.002881791	0.005721111	0.006507916	0.004301451
Glyma.08G042700	97.53930664	230.2874451	72.94300079	57.50057602	0.006346711	0.018159106	0.005609591	0.004222884	0.012252909	0.004916238
Glyma.08G154900	97.07089996	79.03118134	75.32232666	76.34160614	0.006316233	0.006231932	0.00579257	0.005606583	0.006274082	0.005699577
Glyma.17G035800	96.93196869	56.8645134	72.45703125	53.05495071	0.006307193	0.004483999	0.005572218	0.003896394	0.005395596	0.004734306
Glyma.14G081600	96.79753876	50.66793823	95.09993744	81.89615631	0.006298446	0.003995374	0.007313543	0.006014513	0.00514691	0.006664028
Glyma.03G244700	96.67879486	104.3336792	93.09681702	77.13481903	0.006290719	0.008227137	0.007159495	0.005664837	0.007258928	0.006412166
Glyma.15G055500	96.58982849	76.14693451	53.0117569	70.29766846	0.00628493	0.006004497	0.004076803	0.005162712	0.006144714	0.004619758
Glyma.19G242200	96.264328	119.8745575	139.9043121	139.6858673	0.006263751	0.009452599	0.010759168	0.010258632	0.007858175	0.0105089
Glyma.11G146800	96.24775696	18.86667824	17.49683189	106.9319534	0.006262672	0.001487715	0.001345572	0.00785316	0.003875194	0.004599366
Glyma.02G276600	96.02757263	91.61220551	113.4195709	102.136322	0.006248345	0.007223997	0.008722391	0.007500966	0.006736171	0.008111679
Glyma.08G249900	95.96272278	63.48035431	97.81044769	51.34955215	0.006244126	0.005005685	0.007521991	0.003771148	0.005624906	0.00564657
Glyma.03G178000	95.66365814	43.29662704	80.02867889	73.65704346	0.006224666	0.003414116	0.006154506	0.005409427	0.004819391	0.005781967
Glyma.04G165500	95.47694397	130.2855988	153.9421997	101.4234161	0.006212517	0.010273552	0.011838734	0.007448609	0.008243035	0.009643672
Glyma.07G085200	95.34635162	95.91236877	113.1824875	79.4332428	0.00620402	0.007563082	0.008704159	0.005833635	0.006883551	0.007268897
Glyma.08G108800	95.28192902	76.10568237	28.45129585	86.32844543	0.006199828	0.006001244	0.002188012	0.006340024	0.006100536	0.004264018
Glyma.02G017800	95.25185394	122.6502914	87.65496063	84.96530914	0.006197871	0.009671477	0.006740996	0.006239914	0.007934674	0.006490455
Glyma.19G208200	95.23547363			71.13084412	0.006196805	0	0	0.005223901	0.003098402	0.00261195
Glyma.09G040100	95.18955994	87.71641541	79.99764252	84.08307648	0.006193817	0.006916798	0.006152119	0.006175122	0.006555308	0.006163621
Glyma.08G155200	94.5394516	108.8944016	103.2221527	187.3062897	0.006151516	0.008586769	0.007938172	0.01375591	0.007369142	0.010847041
Glyma.15G251500	94.42881012	111.6523972	105.0057068	55.413414	0.006144317	0.008804248	0.008075334	0.004069601	0.007474282	0.006072468
Glyma.18G242200	94.41249084	31.11653328	57.90171051	45.26001358	0.006143255	0.002453666	0.004452859	0.003323928	0.00429846	0.003888394
Glyma.08G042400	94.30901337	65.48360443	60.53019714	66.66344452	0.006136522	0.00516365	0.004655	0.004895812	0.005650086	0.004775406
Glyma.13G107800	94.06453705	111.2573929	73.34636688	60.80488586	0.006120614	0.0087731	0.005640611	0.004465555	0.007446857	0.005053083
Glyma.11G184100	93.97786713	78.81143951	55.42663956	59.10330963	0.006114975	0.006214604	0.004262517	0.00434059	0.006164789	0.004301554
Glyma.01G201000	93.50457001	41.57076263	43.03798676	54.08776855	0.006084178	0.003278025	0.003309783	0.003972245	0.004681101	0.003641014
Glyma.07G115900	93.11582947	50.6796608	21.61949348	27.96200943	0.006058883	0.003996298	0.00166262	0.00205355	0.005027591	0.001858085
Glyma.10G295600	93.09060669	99.01399994	89.46448517	27.16105843	0.006057242	0.007807659	0.006880155	0.001994728	0.00693245	0.004437442
Glyma.11G140900	92.72382355	181.8090668	102.1455383	94.12666321	0.006033376	0.014336388	0.007855376	0.006912731	0.010184882	0.007384053
Glyma.11G048100	92.61766052	91.8530426	74.68894958	128.0031128	0.006026468	0.007242988	0.005743861	0.009400642	0.006634728	0.007572251
Glyma.06G131100	92.32701874	93.76127625	92.77612305	94.05844116	0.006007557	0.00739346	0.007134833	0.00690772	0.006700508	0.007021276
Glyma.19G189600	91.54285431	168.5366058	94.05635071	381.7164001	0.005956533	0.0132898	0.007233287	0.02803353	0.009623167	0.017633409
Glyma.12G117600	91.53147125	91.19556427	91.89743042	72.24655914	0.005955792	0.007191143	0.007067258	0.00530584	0.006573468	0.006186549
Glyma.12G095800	91.26940155	48.12620544	57.20666504	70.0242157	0.00593874	0.003794948	0.004399408	0.005142629	0.004866844	0.004771018
Glyma.18G009200	91.15337372	61.44392014	89.84809875	61.98028564	0.00593119	0.004845104	0.006909657	0.004551877	0.005388147	0.005730767
Glyma.08G105100	91.09562683		90.46829987	101.3013763	0.005927432	0	0.006957352	0.007439647	0.002963716	0.0071985
Glyma.14G061500	90.91213989	32.54434204	76.09635925	43.22146606	0.005915493	0.002566254	0.005852096	0.003174216	0.004240874	0.004513156
Glyma.07G263800	90.44282532	80.19571686	75.72005463	68.74771881	0.005884956	0.00632376	0.005823157	0.005048882	0.006104358	0.00543602
Glyma.05G127400	90.30599213	72.20267487	81.71910858	82.3319931	0.005876052	0.005693476	0.006284507	0.006046521	0.005784764	0.006165514
Glyma.18G093200	90.05742645	58.48104477	34.6646843	15.38475132	0.005859879	0.004611469	0.002665845	0.001129867	0.005235674	0.001897856
Glyma.06G272500	89.81005859	89.07267761	85.25760651	100.5606003	0.005843783	0.007023745	0.00655663	0.007385244	0.006433764	0.006970937
Glyma.04G202900	89.55502319	57.79406357	84.65537262	79.95080566	0.005827188	0.004557298	0.006510316	0.005871645	0.005192243	0.006190981
Glyma.04G208700	89.39507294	125.9314346	75.645401	106.6181335	0.00581678	0.009930208	0.005817416	0.007830113	0.007873494	0.006823764
Glyma.18G074100	89.07215118	34.46771622	37.63447952	107.6644821	0.005795768	0.00271792	0.002894233	0.007906958	0.004256844	0.005400595
Glyma.08G346500	88.9706955	76.59680939	41.40064621	84.86515808	0.005789167	0.006039972	0.003183865	0.006232559	0.005914569	0.004708212
Glyma.06G231500	88.93869781	104.0640259	111.4379349	128.8382263	0.005787085	0.008205874	0.008569996	0.009461973	0.006996479	0.009015985
Glyma.19G145100	88.91468811	85.9706192	76.13323975	68.18004608	0.005785523	0.006779135	0.005854932	0.005007192	0.006282329	0.005431062
Glyma.16G044800	88.81123352	29.36083794	61.24296951	9.229576111	0.005778791	0.002315222	0.004709815	0.000677827	0.004047007	0.002693821
Glyma.08G025700	88.70606232	93.45341492	65.13781738	88.74034119	0.005771948	0.007369184	0.005009343	0.006517155	0.006570566	0.005763249
Glyma.06G310200	88.51914978	123.4277267	141.9255371	178.937912	0.005759786	0.009732781	0.010914607	0.01314133	0.007746283	0.012027969
Glyma.15G273900	87.6037674	122.7823486	95.1936264	182.1930695	0.005700223	0.00968189	0.007320748	0.013380392	0.007691057	0.01035057
Glyma.06G325300	87.58179474	63.6883049	46.86838913	69.2024765	0.005698794	0.005022083	0.003604355	0.00508228	0.005360438	0.004343318
Glyma.12G064500	87.52217865	96.49008179	94.01300049	105.0103455	0.005694914	0.007608637	0.007229953	0.007712036	0.006651776	0.007470995
Glyma.20G237000	87.19154358	76.10187531	141.5621796	155.0698395	0.005673401	0.006000944	0.010886664	0.011388442	0.005837172	0.011137553
Glyma.19G205200	87.09794617	81.1188736	52.00484848	41.25372696	0.00566731	0.006396555	0.003999368	0.003029704	0.006031933	0.003514536
Glyma.06G203200	87.08525848	109.3929291	98.63735962	74.0118103	0.005666485	0.00862608	0.007585584	0.005435481	0.007146282	0.006510532
Glyma.11G218400	87.01578522	109.9258423	40.30872726	79.58259583	0.005661964	0.008668102	0.003099893	0.005844604	0.007165033	0.004472248
Glyma.19G067800	86.67404175	45.89289856	57.70976639	80.89070892	0.005639728	0.003618843	0.004438098	0.005940672	0.004629285	0.005189385
Glyma.11G247600	86.66608429	59.68214035	88.50011444	90.72052002	0.00563921	0.004706181	0.006805992	0.006662581	0.005172695	0.006734286
Glyma.19G260500	86.6427002	108.5136871	77.14276123	52.31186676	0.005637688	0.008556748	0.005932568	0.003841822	0.007097218	0.004887195
Glyma.09G240600	86.33725739	88.00143433	69.76692963	46.01610565	0.005617814	0.006939273	0.005365339	0.003379456	0.006278543	0.004372398
Glyma.U031221	86.16526031	104.1437073	122.7110367	52.1319809	0.005606622	0.008212157	0.00943694	0.003828611	0.00690939	0.006632775
Glyma.09G239800	85.90085602	82.63378143	90.94304657	73.58283997	0.005589418	0.006516011	0.006993862	0.005403977	0.006052715	0.00619892
Glyma.13G071800	85.83556366	18.50613022	13.62172985	8.832948685	0.005585169	0.001459284	0.001047562	0.000648698	0.003522227	0.00084813
Glyma.18G040100	85.37106323	104.5702667	51.51237869	81.11495972	0.005554945	0.008245793	0.003961496	0.005957142	0.006900369	0.004959319
Glyma.04G058600	85.25900269	94.41113281	96.79986572	92.21755219	0.005547654	0.007444704	0.007444274	0.006772524	0.006496179	0.007108399
Glyma.20G170700	85.05797577	49.46231079	49.81629562	91.95170593	0.005534573	0.003900305	0.00383106	0.006753	0.004717439	0.00529203
Glyma.10G124700	84.40684509	66.66516113	54.97340393	75.01400757	0.005492205	0.00525682	0.004227661	0.005509083	0.005374513	0.004868372
Glyma.08G087000	83.77655029	89.36628723	87.45874023	99.60003662	0.005451193	0.007046897	0.006725906	0.007314699	0.006249045	0.007020303
Glyma.17G185600	83.68938446	65.14373779	36.17206192	39.60268021	0.005445521	0.00513685	0.002781768	0.00290845	0.005291186	0.002845109
Glyma.16G106300	83.50363922	42.97661209	26.14043045	57.78670883	0.005433435	0.003388882	0.002010297	0.004243898	0.004411158	0.003127098
Glyma.13G345600	83.10215759	78.44091034	60.57495117	43.34817886	0.005407311	0.006185386	0.004658441	0.003183522	0.005796349	0.003920982
Glyma.11G043900	82.87664795	65.27703857	83.3378067	92.67222595	0.005392638	0.005147361	0.006408991	0.006805916	0.00527	0.006607453
Glyma.08G028800	82.60794067	72.4821701		40.60080719	0.005375154	0.005715515	0	0.002981753	0.005545334	0.001490876
Glyma.16G053200	82.60598755	102.6489258	78.90717316	39.40214539	0.005375026	0.008094287	0.006068258	0.002893722	0.006734657	0.00448099
Glyma.09G227200	82.38443756	87.58932495	73.82672119	73.53473663	0.005360611	0.006906776	0.005677552	0.005400445	0.006133693	0.005538998
Glyma.02G263400	82.35801697	39.2959137	16.01031685	15.89788342	0.005358891	0.003098643	0.001231254	0.001167552	0.004228767	0.001199403
Glyma.15G205900	82.07293701	92.03627777	114.391922	81.80528259	0.005340342	0.007257437	0.008797169	0.006007839	0.006298889	0.007402504
Glyma.15G131400	82.03954315	82.26986694	41.14669037	9.827437401	0.005338169	0.006487315	0.003164335	0.000721734	0.005912742	0.001943035
Glyma.03G195700	82.01596832	76.64382172	54.39478302	16.17012787	0.005336635	0.006043679	0.004183163	0.001187546	0.005690157	0.002685355
Glyma.04G009400	81.92501831	46.14090347	74.9181366	64.40937805	0.005330717	0.003638399	0.005761486	0.004730272	0.004484558	0.005245879
Glyma.11G175200	81.50849915	93.26065826	94.01094055	55.49665833	0.005303615	0.007353984	0.007229795	0.004075715	0.006328799	0.005652755
Glyma.10G211000	81.24526215	57.2152977	77.27919006	55.22215271	0.005286486	0.00451166	0.00594306	0.004055555	0.004899073	0.004999308
Glyma.02G266900	80.93208313	78.33226013	75.69281006	86.0355072	0.005266108	0.006176819	0.005821062	0.00631851	0.005721464	0.006069786
Glyma.20G018300	80.86280823	132.2662659	100.1495438	112.6962891	0.005261601	0.010429736	0.007701876	0.008276497	0.007845668	0.007989187
Glyma.19G020100	80.5133667	53.90325928	64.590065	64.58560181	0.005238863	0.004250492	0.004967219	0.004743214	0.004744678	0.004855216
Glyma.06G295100	80.30889893	79.24363708	50.05977631	39.33912277	0.005225559	0.006248685	0.003849785	0.002889094	0.005737122	0.003369439
Glyma.09G231200	80.26657104	112.4977417	72.20498657	84.79834747	0.005222805	0.008870907	0.005552835	0.006227652	0.007046856	0.005890244
Glyma.20G085800	80.13795471	55.34325027	69.52244568	54.76358795	0.005214436	0.004364042	0.005346537	0.004021878	0.004789239	0.004684208
Glyma.15G061600	80.09760284	76.42414093	86.79886627	46.36588287	0.00521181	0.006026356	0.006675159	0.003405144	0.005619083	0.005040152
Glyma.03G241100	79.8835907	52.92100906	61.37959671	40.09283066	0.005197885	0.004173038	0.004720322	0.002944447	0.004685461	0.003832384
Glyma.17G133600	79.6190567		39.15890884	125.7255707	0.005180672	0	0.003011467	0.009233377	0.002590336	0.006122422
Glyma.03G013400	79.5670929	113.2047119	60.19335175	100.6999817	0.005177291	0.008926654	0.004629095	0.00739548	0.007051973	0.006012287
Glyma.05G199100	79.29196167	106.3227997	158.6915131	77.61206818	0.005159389	0.008383987	0.012203974	0.005699887	0.006771688	0.00895193
Glyma.08G306800	79.17671967	41.46674728	81.34433746	35.55436707	0.00515189	0.003269823	0.006255685	0.002611139	0.004210856	0.004433412
Glyma.16G130700	79.09832001	85.5484314	92.41105652	57.85289383	0.005146789	0.006745844	0.007106758	0.004248759	0.005946316	0.005677758
Glyma.17G192100	79.01573944	32.12844467	44.69035721	25.95220375	0.005141415	0.002533459	0.003436856	0.001905949	0.003837437	0.002671403
Glyma.08G296700	78.99719238	86.00297546	96.35687256	92.76242828	0.005140209	0.006781686	0.007410206	0.00681254	0.005960947	0.007111373
Glyma.06G142400	78.99495697	66.01517487	75.9765625	75.52362823	0.005140063	0.005205566	0.005842883	0.00554651	0.005172815	0.005694697
Glyma.03G211000	78.94297028	5.497256279		142.6673889	0.00513668	0.000433481	0	0.010477597	0.002785081	0.005238798
Glyma.05G241200	78.94272614	45.00876999	73.20800781	33.74342346	0.005136664	0.003549126	0.005629971	0.002478142	0.004342895	0.004054056
Glyma.09G131800	78.91042328	37.3413353	45.74850464	25.85520554	0.005134563	0.002944517	0.003518232	0.001898825	0.00403954	0.002708529
Glyma.12G037400	78.6966629	69.65138245	75.45148468	40.74144363	0.005120654	0.005492296	0.005802503	0.002992081	0.005306475	0.004397292
Glyma.11G068900	78.23394012	99.21244812	102.0853348	93.71572113	0.005090545	0.007823307	0.007850746	0.006882551	0.006456926	0.007366648
Glyma.05G046700	78.11123657	82.05571747	12.4891386	27.85307693	0.005082561	0.006470429	0.000960462	0.00204555	0.005776495	0.001503006
Glyma.08G243000	77.93490601	72.85253906	48.94790268	55.94031906	0.005071087	0.005744721	0.003764278	0.004108298	0.005407904	0.003936288
Glyma.02G273200	77.86034393	85.59359741	52.05606842	53.05328751	0.005066236	0.006749405	0.004003307	0.003896272	0.00590782	0.00394979
Glyma.10G262700	77.74521637	45.62322998	23.15967369	45.5929985	0.005058745	0.003597578	0.001781066	0.003348383	0.004328161	0.002564724
Glyma.17G128000	77.5235672	29.35958099	21.59536552	24.22920418	0.005044322	0.002315123	0.001660765	0.00177941	0.003679723	0.001720088
Glyma.18G242100	77.46466827	64.21946716	45.77636337	34.46405411	0.00504049	0.005063968	0.003520374	0.002531065	0.005052229	0.00302572
Glyma.10G263700	77.44773102	14.53424549	35.64281464	20.67194557	0.005039388	0.001146085	0.002741066	0.001518163	0.003092736	0.002129615
Glyma.07G073100	77.12461853	66.4656601	60.03465271	63.89319229	0.005018363	0.005241089	0.004616891	0.004692363	0.005129726	0.004654627
Glyma.08G063500	77.02487183	92.0661087	25.49684143	48.11352539	0.005011873	0.007259789	0.001960803	0.003533492	0.006135831	0.002747148
Glyma.06G015400	76.81961823	90.48875427	29.89612007	53.58260345	0.004998518	0.007135408	0.002299124	0.003935145	0.006066963	0.003117135
Glyma.13G097100	76.73428345	73.05821991	49.73725128	40.49425125	0.004992965	0.005760939	0.003824982	0.002973927	0.005376952	0.003399454
Glyma.19G106800	76.72733307	48.39110184	79.75456238	55.69868469	0.004992513	0.003815836	0.006133426	0.004090552	0.004404174	0.005111989
Glyma.08G210500	76.09711456	58.10426712	74.40612793	53.96227264	0.004951506	0.004581759	0.005722111	0.003963029	0.004766632	0.00484257
Glyma.03G150600	75.78258514		77.58554077	52.04896164	0.00493104	0	0.00596662	0.003822514	0.00246552	0.004894567
Glyma.14G030400	75.74331665	79.85644531	40.94503021	23.33001709	0.004928485	0.006297007	0.003148827	0.001713373	0.005612746	0.0024311
Glyma.06G044600	75.63602448	90.40744781	77.97990417	60.7175293	0.004921503	0.007128997	0.005996948	0.00445914	0.00602525	0.005228044
Glyma.10G257800	75.04187775	52.64123154	53.67895126	54.16153717	0.004882843	0.004150976	0.004128113	0.003977663	0.00451691	0.004052888
Glyma.18G246300	74.95056915	21.72134018	33.64105225	21.29849625	0.004876902	0.001712816	0.002587123	0.001564177	0.003294859	0.00207565
Glyma.01G109500	74.73941803	96.54956055	54.50750732	66.0003891	0.004863163	0.007613328	0.004191832	0.004847117	0.006238245	0.004519474
Glyma.08G327500	74.4769516	97.73931885	119.8607635	58.21743393	0.004846084	0.007707145	0.009217743	0.004275531	0.006276615	0.006746637
Glyma.05G199200	74.45558929	32.460289	48.8029747	88.42134094	0.004844694	0.002559626	0.003753132	0.006493728	0.00370216	0.00512343
Glyma.17G011500	74.37099457	39.62416077	52.5547905	63.91038895	0.00483919	0.003124527	0.004041661	0.004693625	0.003981859	0.004367643
Glyma.08G348200	74.23275757	109.6247635	41.5338974	57.55741882	0.004830195	0.008644361	0.003194113	0.004227059	0.006737278	0.003710586
Glyma.09G253600	73.99635315	22.27371788	32.3481102	16.55878639	0.004814813	0.001756374	0.002487691	0.001216089	0.003285593	0.00185189
Glyma.11G192500	73.94707489	83.32595062	62.13566589	32.33950806	0.004811606	0.006570592	0.004778466	0.002375037	0.005691099	0.003576752
Glyma.10G220800	73.83372498	51.22946167	26.57344055	50.36967087	0.004804231	0.004039652	0.002043597	0.003699185	0.004421942	0.002871391
Glyma.16G194100	73.3229599	79.62339783	58.38583374	90.23753357	0.004770996	0.00627863	0.00449009	0.00662711	0.005524813	0.0055586
Glyma.04G093600	73.29550171		93.71522522		0.00476921	0	0.007207053	0	0.002384605	0.003603527
Glyma.15G110200	73.27500153	34.77861786	51.07174301	40.90680313	0.004767876	0.002742436	0.003927609	0.003004225	0.003755156	0.003465917
Glyma.04G035800	73.26689911	28.49792671	35.72915649	34.08470535	0.004767348	0.002247178	0.002747706	0.002503206	0.003507263	0.002625456
Glyma.10G161600	72.92927551	76.34934998	44.91225433	36.02302933	0.00474538	0.006020458	0.003453921	0.002645557	0.005382919	0.003049739
Glyma.04G012100	72.90927124	57.98020172	81.84625244	12.66438675	0.004744078	0.004571976	0.006294285	0.000930082	0.004658027	0.003612183
Glyma.08G071300	72.79903412	66.01094818	76.95223999	85.46131897	0.004736905	0.005205233	0.005917917	0.006276341	0.004971069	0.006097129
Glyma.16G103900	72.60183716	86.89574432	94.27799988	103.7596207	0.004724074	0.006852085	0.007250333	0.007620182	0.005788079	0.007435257
Glyma.08G157700	72.51772308	82.7658844	62.72261429	63.24945831	0.004718601	0.006526428	0.004823605	0.004645086	0.005622515	0.004734346
Glyma.12G241100	72.18224335	85.89056396	88.16689301	91.48149109	0.004696772	0.006772822	0.006780366	0.006718467	0.005734797	0.006749416
Glyma.05G045900	72.17317963	54.76663971	67.24497223	57.65319061	0.004696182	0.004318573	0.005171391	0.004234092	0.004507378	0.004702742
Glyma.03G235000	72.14586639	66.17125702	52.38765717	55.71327209	0.004694405	0.005217874	0.004028808	0.004091623	0.004956139	0.004060216
Glyma.06G276200	72.14507294	39.0085144	77.83448792	38.89168167	0.004694353	0.003075981	0.005985765	0.002856233	0.003885167	0.004420999
Glyma.06G093600	72.02877045	75.30656433	131.1450195	31.1012001	0.004686786	0.00593823	0.010085545	0.002284095	0.005312508	0.00618482
Glyma.20G129400	71.92702484	95.77120972	58.708992	35.78146362	0.004680165	0.007551951	0.004514942	0.002627817	0.006116058	0.003571379
Glyma.12G018500	71.82329559	58.91159821		28.93882561	0.004673416	0.00464542	0	0.002125288	0.004659418	0.001062644
Glyma.17G097800	71.67419434	79.43003082	85.69715881	84.88547516	0.004663714	0.006263383	0.006590434	0.006234051	0.005463548	0.006412242
Glyma.04G075000	71.66706848	33.06632996	42.27818298	16.42782021	0.00466325	0.002607415	0.003251351	0.001206471	0.003635333	0.002228911
Glyma.08G081400	71.56944275	44.7570076	41.59228897	83.85357666	0.004656898	0.003529273	0.003198603	0.006158268	0.004093085	0.004678436
Glyma.15G073100	71.54953766	76.19500732	57.06386566	66.17848206	0.004655603	0.006008288	0.004388426	0.004860196	0.005331945	0.004624311
Glyma.12G232000	71.46749115	85.36023712	110.9532013	117.0189896	0.004650264	0.006731004	0.008532718	0.00859396	0.005690634	0.008563339
Glyma.19G164800	71.44400024	81.54985809	26.8504467	31.76120377	0.004648736	0.00643054	0.0020649	0.002332566	0.005539638	0.002198733
Glyma.18G299100	71.43039703	54.27866745	78.97394562	70.3833313	0.00464785	0.004280095	0.006073393	0.005169003	0.004463973	0.005621198
Glyma.10G298000	71.3289566	46.00846863	78.44203186	69.54502869	0.00464125	0.003627956	0.006032487	0.005107437	0.004134603	0.005569962
Glyma.15G112300	71.20259094	61.77679062	69.32306671	39.39073944	0.004633027	0.004871352	0.005331204	0.002892885	0.00475219	0.004112045
Glyma.02G208700	71.20215607	107.9075394	85.71048737	75.64641571	0.004632999	0.008508951	0.006591459	0.005555528	0.006570975	0.006073493
Glyma.15G011900	71.19557953	43.08922958	22.38506508	21.26794434	0.004632571	0.003397762	0.001721496	0.001561933	0.004015167	0.001641714
Glyma.09G246700	71.13104248	79.85655975	87.65824127	57.72006607	0.004628372	0.006297016	0.006741248	0.004239004	0.005462694	0.005490126
Glyma.20G213900	71.05983734	19.95476723			0.004623739	0.001573515	0	0	0.003098627	0
Glyma.04G086900	71.04099274	187.2357788	112.909729	68.34565735	0.004622513	0.014764307	0.008683183	0.005019355	0.00969341	0.006851269
Glyma.01G220600	70.76449585	154.0708923	134.094162	133.7523651	0.004604521	0.01214912	0.010312345	0.009822871	0.008376821	0.010067608
Glyma.07G162900	70.5168457	57.38978195	51.15830231	66.80390167	0.004588407	0.004525419	0.003934266	0.004906127	0.004556913	0.004420196
Glyma.04G208600	70.50454712	41.10557938	21.07043457	48.01607513	0.004587607	0.003241343	0.001620396	0.003526335	0.003914475	0.002573366
Glyma.19G099900	70.48642731	104.7624207	111.0318069	116.0373611	0.004586428	0.008260945	0.008538763	0.008521868	0.006423687	0.008530316
Glyma.09G160500	70.48295593	195.7259369	54.38898087	41.06798935	0.004586202	0.01543379	0.004182717	0.003016063	0.010009996	0.00359939
Glyma.06G325200	70.19015503	37.11642456	22.46434212	65.58037567	0.00456715	0.002926782	0.001727592	0.00481627	0.003746966	0.003271931
Glyma.16G130900	70.07572174	104.8560867	97.36434174	79.35935211	0.004559704	0.008268331	0.007487684	0.005828209	0.006414018	0.006657946
Glyma.15G114300	69.99410248	57.02524567	48.70992279	45.68442154	0.004554393	0.004496674	0.003745976	0.003355097	0.004525534	0.003550537
Glyma.08G127600	69.98548889	47.96178055	42.8589859	79.02222443	0.004553833	0.003781982	0.003296017	0.00580345	0.004167908	0.004549733
Glyma.17G032000	69.98488617	64.91809845		58.51055908	0.004553794	0.005119057	0	0.004297058	0.004836426	0.002148529
Glyma.09G243200	69.65246582	31.25004196	36.68475342	27.00428009	0.004532164	0.002464194	0.002821195	0.001983214	0.003498179	0.002402205
Glyma.13G261700	69.62010193	68.93404388	75.24871063	84.17259216	0.004530058	0.005435731	0.005786909	0.006181696	0.004982894	0.005984303
Glyma.19G214500	69.59799194	51.22125244	57.50128937	48.33686829	0.004528619	0.004039005	0.004422065	0.003549895	0.004283812	0.00398598
Glyma.08G151900	69.58898163	92.28823853	112.3657227	86.75550079	0.004528033	0.007277305	0.008641347	0.006371387	0.005902669	0.007506367
Glyma.01G032500	69.50429535	111.5202408	93.39944458	102.6742706	0.004522522	0.008793827	0.007182768	0.007540473	0.006658175	0.007361621
Glyma.08G044100	69.31030273	84.73989868	90.82186127	67.86215973	0.0045099	0.006682087	0.006984543	0.004983846	0.005595994	0.005984194
Glyma.12G002100	69.11165619	88.9234848	80.62761688	72.04680634	0.004496974	0.00701198	0.006200567	0.00529117	0.005754477	0.005745868
Glyma.11G099300	68.99920654	80.1026535	51.37211609	38.45514679	0.004489657	0.006316422	0.003950709	0.002824174	0.005403039	0.003387441
Glyma.19G247500	68.96688843	118.9287109	38.49576187	42.55031586	0.004487554	0.009378015	0.002960469	0.003124926	0.006932785	0.003042697
Glyma.12G150500	68.65544891	89.59523773	69.03729248	60.46403503	0.004467289	0.007064951	0.005309227	0.004440523	0.00576612	0.004874875
Glyma.14G101500	68.48072815	64.62589264	69.80951691	62.64860153	0.004455921	0.005096016	0.005368614	0.004600959	0.004775968	0.004984787
Glyma.20G241600	68.34391785	94.94408417	106.2375793	71.69552612	0.004447019	0.007486729	0.008170069	0.005265372	0.005966874	0.00671772
Glyma.12G036800	68.24729919			93.71495056	0.004440732	0	0	0.006882494	0.002220366	0.003441247
Glyma.10G058100	68.2173233	55.8892746	111.1821976	59.8465538	0.004438781	0.004407098	0.008550329	0.004395174	0.00442294	0.006472752
Glyma.06G307200	68.20321655	69.02713013	70.8006897	48.41280746	0.004437863	0.005443071	0.005444839	0.003555472	0.004940467	0.004500156
Glyma.20G100400	68.06967926	77.05590057	81.72058868	58.28718185	0.004429174	0.006076173	0.006284621	0.004280653	0.005252674	0.005282637
Glyma.15G148900	67.89263916	54.70096588	54.16962051	54.08661652	0.004417655	0.004313395	0.004165847	0.00397216	0.004365525	0.004069004
Glyma.14G050600	67.63648224	67.9131012	64.40228271	71.5291214	0.004400987	0.005355226	0.004952778	0.005253151	0.004878106	0.005102964
Glyma.15G115300	67.43779755	84.21877289	61.26724243	55.33917999	0.004388059	0.006640995	0.004711681	0.00406415	0.005514527	0.004387915
Glyma.20G153200	67.08504486	81.75909424	66.60096741	60.14128113	0.004365106	0.006447039	0.005121865	0.004416819	0.005406072	0.004769342
Glyma.11G118800	66.66088867	68.13134766	56.53156662	56.32447052	0.004337507	0.005372435	0.00434749	0.00413651	0.004854971	0.004242
Glyma.07G103000	66.64430237	44.75156403	6.154014587	24.38063049	0.004336428	0.003528844	0.000473267	0.001790531	0.003932636	0.001131899
Glyma.17G092800	66.38149261	37.9752388	20.80214119	35.30882645	0.004319327	0.002994503	0.001599763	0.002593106	0.003656915	0.002096434
Glyma.11G100300	66.33716583	66.37428284	52.42921829	80.00257111	0.004316443	0.005233884	0.004032004	0.005875447	0.004775163	0.004953726
Glyma.01G063000	66.22369385	92.77639008	73.77359009	33.00358963	0.004309059	0.007315798	0.005673466	0.002423808	0.005812429	0.004048637
Glyma.07G182100	66.22225952	63.90312576	67.42891693	55.44281769	0.004308966	0.005039023	0.005185537	0.004071761	0.004673994	0.004628649
Glyma.17G004300	66.00045013	16.77456474	36.03045273	36.36134338	0.004294533	0.001322743	0.002770877	0.002670404	0.002808638	0.00272064
Glyma.19G165800	65.98195648	61.91778183	68.53203583	76.80147552	0.00429333	0.00488247	0.005270371	0.005640356	0.0045879	0.005455364
Glyma.04G040700	65.67460632	69.78138733	90.21473694	78.4542923	0.004273331	0.005502548	0.006937852	0.00576174	0.004887939	0.006349796
Glyma.06G144100	65.66490936	84.5708313	85.85940552	129.4510193	0.0042727	0.006668756	0.006602911	0.009506977	0.005470728	0.008054944
Glyma.19G120000	65.46910858	111.4149551	86.60572815	39.17424774	0.00425996	0.008785525	0.006660306	0.002876985	0.006522742	0.004768646
Glyma.10G041000	65.14664459	31.54521751	50.07500839	44.39914703	0.004238978	0.002487469	0.003850956	0.003260706	0.003363224	0.003555831
Glyma.02G076500	65.05760956	60.68225479	51.07597733	59.73052597	0.004233184	0.004785044	0.003927935	0.004386653	0.004509114	0.004157294
Glyma.09G163900	65.01313782	51.61749649	47.12690735	31.71019554	0.004230291	0.004070251	0.003624236	0.00232882	0.004150271	0.002976528
Glyma.16G119000	64.96704102	60.86297989	41.61673355	56.12681961	0.004227291	0.004799295	0.003200483	0.004121994	0.004513293	0.003661239
Glyma.08G047800	64.95693207	58.96801376	25.09476471	28.964077	0.004226633	0.004649869	0.001929882	0.002127143	0.004438251	0.002028512
Glyma.15G131700	64.94618225	4.549002647		63.06838226	0.004225934	0.000358707	0	0.004631788	0.002292321	0.002315894
Glyma.10G124800	64.85699463	90.23983002	78.54518127	39.46661377	0.004220131	0.007115779	0.00604042	0.002898457	0.005667955	0.004469438
Glyma.03G232000	64.76094818	81.64107513	59.32073212		0.004213881	0.006437733	0.004561987	0	0.005325807	0.002280994
Glyma.11G106900	64.68305206	54.15661621	57.03995514	63.81047058	0.004208813	0.004270471	0.004386587	0.004686287	0.004239642	0.004536437
Glyma.04G063800	64.57678223	68.47272491	86.23368835	44.16833115	0.004201898	0.005399354	0.006631695	0.003243754	0.004800626	0.004937725
Glyma.08G285900	64.44237518	64.87717438	40.74459457	45.816082	0.004193152	0.00511583	0.003133413	0.003364766	0.004654491	0.003249089
Glyma.06G209900	64.42694855	111.6759415	80.19740295	93.03070068	0.004192148	0.008806105	0.006167482	0.006832242	0.006499126	0.006499862
Glyma.13G182000	64.41357422	75.72277832	50.10793304	61.46280289	0.004191278	0.005971051	0.003853488	0.004513873	0.005081164	0.004183681
Glyma.18G186400	64.3601532	85.62175751	103.8499832	83.10936737	0.004187802	0.006751626	0.007986454	0.006103612	0.005469714	0.007045033
Glyma.11G120300	64.28916931	49.90261078	64.15499115	52.51819611	0.004183183	0.003935025	0.00493376	0.003856975	0.004059104	0.004395367
Glyma.11G154200	64.10929108	61.10602951	49.98610306	67.5438385	0.004171479	0.00481846	0.003844119	0.004960469	0.00449497	0.004402294
Glyma.04G209000	63.96837234	67.76531982	71.08613586	60.69135284	0.00416231	0.005343572	0.005466791	0.004457217	0.004752941	0.004962004
Glyma.03G246300	63.96189117	60.47522736	71.51881409	49.90711212	0.004161888	0.004768719	0.005500066	0.003665215	0.004465303	0.00458264
Glyma.19G245400	63.91179276	74.97267151	100.5561218	88.55044556	0.004158628	0.005911902	0.007733144	0.006503209	0.005035265	0.007118176
Glyma.02G133500	63.83082199	60.47945786	61.02014542	53.92165375	0.004153359	0.004769052	0.004692679	0.003960045	0.004461206	0.004326362
Glyma.04G057000	63.76735306	45.1901474	63.11724854	17.38815498	0.00414923	0.003563428	0.004853954	0.001276999	0.003856329	0.003065476
Glyma.07G118300	63.75449753	46.75760651	27.98527908	53.9343605	0.004148393	0.003687028	0.002152173	0.003960979	0.003917711	0.003056576
Glyma.18G041700	63.74719238	58.10906982	80.30484772	51.72790527	0.004147918	0.004582138	0.006175745	0.003798935	0.004365028	0.00498734
Glyma.15G056800	63.746315	131.5546875	101.2889557	72.46204376	0.004147861	0.010373625	0.007789502	0.005321665	0.007260743	0.006555583
Glyma.09G022400	63.73226929	71.2614212	70.03722382	50.47759628	0.004146947	0.005619254	0.005386126	0.003707111	0.004883101	0.004546619
Glyma.13G268000	63.62037277	86.81175995	61.81837082	45.77871323	0.004139666	0.006845462	0.004754065	0.003362022	0.005492564	0.004058044
Glyma.08G020500	63.42726898	49.9614563	80.36886597	46.63043213	0.004127101	0.003939665	0.006180668	0.003424573	0.004033383	0.00480262
Glyma.04G200900	63.35689163	44.87779617	34.82076263	30.81751442	0.004122522	0.003538798	0.002677848	0.002263261	0.00383066	0.002470554
Glyma.06G111200	63.34468842	97.42705536	75.21147919	64.6932373	0.004121728	0.007682522	0.005784046	0.004751118	0.005902125	0.005267582
Glyma.01G130200	63.2986145	78.57445526	27.16464615	10.28524399	0.00411873	0.006195917	0.002089063	0.000755356	0.005157323	0.00142221
Glyma.18G205800	63.19810104	75.36336517	100.0576477	60.62089539	0.004112189	0.005942709	0.007694809	0.004452043	0.005027449	0.006073426
Glyma.10G155000	62.86018753	89.10191345	62.57085419	62.58887863	0.004090202	0.00702605	0.004811934	0.004596573	0.005558126	0.004704253
Glyma.08G312300	62.81632233	53.59246445	62.83118439	36.76669693	0.004087348	0.004225985	0.004831954	0.002700173	0.004156666	0.003766064
Glyma.05G046900	62.71002579	58.03032303	67.63624573	57.20801163	0.004080431	0.004575928	0.005201482	0.004201398	0.00432818	0.00470144
Glyma.08G095200	62.58662796	20.84431076	15.83355713	63.24885559	0.004072402	0.001643659	0.00121766	0.004645042	0.002858031	0.002931351
Glyma.01G029800	62.5847702	47.8025589	67.90171814	85.77900696	0.004072281	0.003769427	0.005221897	0.006299673	0.003920854	0.005760785
Glyma.07G130200	62.50806808	39.07647705	33.00783539	13.63717365	0.00406729	0.00308134	0.002538427	0.001001524	0.003574315	0.001769975
Glyma.11G158500	62.4824295	53.10788727	15.44382763	39.04374313	0.004065622	0.004187774	0.001187688	0.002867401	0.004126698	0.002027545
Glyma.19G210600	62.4748764	77.09503174		91.30595398	0.00406513	0.006079258	0	0.006705576	0.005072194	0.003352788
Glyma.05G200600	62.36738205	72.29347229	79.85959625	30.04172134	0.004058136	0.005700636	0.006141503	0.002206286	0.004879386	0.004173895
Glyma.18G215700	61.93490601	49.59368896	42.45537186	62.36719131	0.004029996	0.003910665	0.003264978	0.004580292	0.00397033	0.003922635
Glyma.08G064100	61.90982437	60.6913414	38.8016243	43.14128494	0.004028363	0.00478576	0.002983991	0.003168327	0.004407062	0.003076159
Glyma.13G091000	61.86242294	25.19860077	39.79529572	37.9228096	0.004025279	0.001987013	0.003060408	0.002785079	0.003006146	0.002922743
Glyma.08G232000	61.82535172	44.94379425	31.59247589	23.31010056	0.004022867	0.003544002	0.00242958	0.001711911	0.003783434	0.002070745
Glyma.15G262500	61.81319809	60.36309433	47.3896904	48.62931824	0.004022076	0.004759877	0.003644445	0.003571372	0.004390976	0.003607909
Glyma.07G268550	61.32661438	51.24580002	30.37607765	51.81244659	0.003990415	0.004040941	0.002336035	0.003805144	0.004015678	0.003070589
Glyma.04G215400	61.1335144	67.16542816	80.71835327	48.4066925	0.00397785	0.005296269	0.006207545	0.003555023	0.004637059	0.004881284
Glyma.12G064400	61.00976944	47.07217789	86.15962219	42.59831619	0.003969799	0.003711834	0.006625999	0.003128451	0.003840816	0.004877225
Glyma.03G254700	60.99010849	50.85948181	100.6419907	55.02511215	0.003968519	0.004010478	0.007739747	0.004041084	0.003989499	0.005890416
Glyma.04G092700	60.87858582	66.98818207	80.74743652	125.036171	0.003961263	0.005282292	0.006209781	0.009182747	0.004621777	0.007696264
Glyma.02G201400	60.6842308	49.92989349	90.04476929	54.74712753	0.003948616	0.003937176	0.006924781	0.004020669	0.003942896	0.005472725
Glyma.06G184800	60.6450386	85.11626434	75.89472961	68.13105774	0.003946066	0.006711765	0.00583659	0.005003594	0.005328916	0.005420092
Glyma.10G062200	60.57587051	62.58258057	54.10147476	57.52482605	0.003941565	0.004934892	0.004160607	0.004224665	0.004438229	0.004192636
Glyma.08G334000	60.54167938	46.80702972	56.60482025	45.53753281	0.003939341	0.003690926	0.004353123	0.00334431	0.003815133	0.003848717
Glyma.19G231700	60.51530075	43.00926208	45.95012665	42.6893692	0.003937624	0.003391456	0.003533737	0.003135138	0.00366454	0.003334438
Glyma.07G117000	60.49443054	88.91815186	85.09838104	61.52681351	0.003936266	0.00701156	0.006544385	0.004518574	0.005473913	0.00553148
Glyma.02G016900	60.49299622	78.17262268	45.45532227	74.59185791	0.003936173	0.006164231	0.003495685	0.00547808	0.005050202	0.004486883
Glyma.18G125500	60.44668579	40.40151215	47.96821213	51.67155457	0.00393316	0.003185824	0.003688936	0.003794797	0.003559492	0.003741866
Glyma.06G019800	60.39176178	52.69466019	37.92657089	39.02205276	0.003929586	0.004155189	0.002916696	0.002865808	0.004042388	0.002891252
Glyma.16G101200	60.14131165	66.0177002	30.78136826	49.91918182	0.003913289	0.005205766	0.002367203	0.003666101	0.004559528	0.003016652
Glyma.17G223900	60.1377449	78.49318695	60.52539063	62.74407196	0.003913057	0.006189509	0.00465463	0.00460797	0.005051283	0.0046313
Glyma.16G202500	60.04234695	30.55736542	54.85876465	44.42370605	0.00390685	0.002409573	0.004218845	0.003262509	0.003158212	0.003740677
Glyma.08G235400	59.93322372	44.35069275	18.82263184	24.22709846	0.00389975	0.003497233	0.001447531	0.001779256	0.003698491	0.001613393
Glyma.11G043300	59.81553268	97.91923523	92.1333313	59.99634171	0.003892092	0.007721332	0.0070854	0.004406175	0.005806712	0.005745787
Glyma.05G025300	59.63767624	111.3894882	86.75202942	60.94865799	0.003880519	0.008783517	0.006671557	0.004476114	0.006332018	0.005573835
Glyma.07G241400	59.52861404	78.29021454	43.34262466	35.71973419	0.003873422	0.006173503	0.003333211	0.002623283	0.005023463	0.002978247
Glyma.03G244800	59.40831757	54.30218887	49.11058044	42.08434296	0.003865595	0.00428195	0.003776788	0.003090705	0.004073772	0.003433747
Glyma.08G087200	59.13486481	41.83946991	52.95632172	49.73064423	0.003847802	0.003299213	0.00407254	0.003652255	0.003573507	0.003862397
Glyma.08G346200	59.12775421	39.42997742	52.36447906	26.03618813	0.003847339	0.003109215	0.004027025	0.001912117	0.003478277	0.002969571
Glyma.06G133300	58.99894333	43.88962173	69.38910675	109.7071075	0.003838958	0.003460876	0.005336283	0.00805697	0.003649917	0.006696626
Glyma.03G056400	58.81460953	34.15898132	30.12230492	44.70309448	0.003826963	0.002693575	0.002316518	0.003283028	0.003260269	0.002799773
Glyma.06G133500	58.66986465	46.93539429	15.60286045	33.07260895	0.003817545	0.003701048	0.001199919	0.002428876	0.003759296	0.001814398
Glyma.09G285700	58.55153275	45.51152039	46.33097839	41.40876007	0.003809845	0.003588769	0.003563026	0.003041089	0.003699307	0.003302058
Glyma.05G046400	58.50743866	57.6513176	63.98786926	39.51026917	0.003806976	0.004546042	0.004920908	0.002901663	0.004176509	0.003911285
Glyma.11G221400	58.34266281	50.80765915	43.09720993	28.84194183	0.003796255	0.004006392	0.003314337	0.002118173	0.003901323	0.002716255
Glyma.06G225800	58.23867798	77.826828	96.27196503	73.54423523	0.003789488	0.006136964	0.007403676	0.005401142	0.004963226	0.006402409
Glyma.18G221700	58.08712769	36.01082993	26.97198677	30.60096359	0.003779627	0.002839601	0.002074247	0.002247357	0.003309614	0.002160802
Glyma.06G079600	58.01823807	66.60258484	27.21388817	29.71858215	0.003775145	0.005251886	0.00209285	0.002182554	0.004513515	0.002137702
Glyma.18G010500	57.98996353	82.64685059			0.003773305	0.006517042	0	0	0.005145174	0
Glyma.05G016500	57.98738098	97.70393372	54.27886963	44.61341095	0.003773137	0.007704355	0.004174249	0.003276441	0.005738746	0.003725345
Glyma.09G052500	57.94874954	36.08732605	43.61182785	52.98160934	0.003770623	0.002845633	0.003353914	0.003891008	0.003308128	0.003622461
Glyma.05G184100	57.91033554	30.02038193	35.7797966	31.99157333	0.003768124	0.00236723	0.002751601	0.002349484	0.003067677	0.002550543
Glyma.18G291500	57.85741806	40.34564209	60.29231644	45.73153687	0.003764681	0.003181419	0.004636706	0.003358557	0.00347305	0.003997632
Glyma.08G084300	57.84489441	54.7282753	69.39408875	48.94130325	0.003763866	0.004315548	0.005336666	0.003594285	0.004039707	0.004465476
Glyma.02G200300	57.81953812	53.96380997	48.75707245	31.92416382	0.003762216	0.004255267	0.003749602	0.002344534	0.004008741	0.003047068
Glyma.11G006600	57.7240181	59.18314362	63.18808365	96.89617157	0.003756	0.004666833	0.004859401	0.007116125	0.004211417	0.005987763
Glyma.07G160500	57.4257431	39.55133057	36.78642273	36.71371078	0.003736592	0.003118784	0.002829014	0.002696282	0.003427688	0.002762648
Glyma.20G244100	57.41470337	56.86013412	48.65542603	37.16913605	0.003735874	0.004483654	0.003741785	0.002729728	0.004109764	0.003235757
Glyma.05G204300	57.35842133	44.43031311	40.05638885	35.67173767	0.003732212	0.003503512	0.003080487	0.002619758	0.003617862	0.002850123
Glyma.17G128100	57.23937988	63.94936752	79.68109894	59.12741089	0.003724466	0.005042669	0.006127776	0.00434236	0.004383567	0.005235068
Glyma.19G025400	57.02355576	56.02414703	53.59739304	33.23439407	0.003710423	0.004417733	0.004121841	0.002440758	0.004064078	0.0032813
Glyma.13G114300	56.97925568	50.8387413	54.38528061	37.50455856	0.00370754	0.004008843	0.004182433	0.002754362	0.003858191	0.003468397
Glyma.03G197100	56.79436493	42.92201996	37.18029404	23.40392685	0.00369551	0.003384577	0.002859304	0.001718801	0.003540043	0.002289053
Glyma.12G163008	56.64586639	51.53196716	16.31807327	34.61729813	0.003685847	0.004063506	0.001254921	0.00254232	0.003874677	0.00189862
Glyma.04G162800	56.5196228	46.41625977	31.0791378	84.35540771	0.003677633	0.003660112	0.002390103	0.006195122	0.003668872	0.004292613
Glyma.U031908	56.16829681	34.72683716	16.34703064	27.91011238	0.003654772	0.002738353	0.001257148	0.002049739	0.003196563	0.001653444
Glyma.11G234500	56.16036224	41.46545029	19.06462479	32.56248474	0.003654256	0.00326972	0.001466141	0.002391413	0.003461988	0.001928777
Glyma.10G007800	56.1505928	101.5535583	125.8191528	99.17938995	0.00365362	0.008007913	0.009675966	0.007283807	0.005830767	0.008479886
Glyma.01G244500	56.09103394	19.89214325	42.25376129	62.92488098	0.003649745	0.001568577	0.003249473	0.004621249	0.002609161	0.003935361
Glyma.18G285000	56.03956985	27.81845856		49.30644608	0.003646396	0.002193599	0	0.003621101	0.002919998	0.001810551
Glyma.13G347900	55.96123886	5.142214298	109.8742371		0.003641299	0.000405485	0.008449742	0	0.002023392	0.004224871
Glyma.18G298200	55.92448044	70.04473114	66.14653015	66.92273712	0.003638908	0.005523313	0.005086917	0.004914854	0.004581111	0.005000886
Glyma.01G119600	55.85173798	73.83670044	94.71536255	82.89167023	0.003634174	0.005822326	0.007283967	0.006087625	0.00472825	0.006685796
Glyma.04G208450	55.84251022		38.54156494	55.11208344	0.003633574	0	0.002963991	0.004047471	0.001816787	0.003505731
Glyma.11G070800	55.80308533	68.88348389	87.87547302	55.72367096	0.003631009	0.005431744	0.006757954	0.004092387	0.004531377	0.005425171
Glyma.14G216300	55.65998459	29.39567375	15.50149345	40.03686142	0.003621697	0.002317969	0.001192123	0.002940336	0.002969833	0.00206623
Glyma.18G036300	55.61335373	37.05941391	45.56464386	36.13080978	0.003618663	0.002922286	0.003504092	0.002653473	0.003270475	0.003078783
Glyma.01G029600	55.50991821	45.22628784	45.33467865	23.89230156	0.003611933	0.003566278	0.003486407	0.001754668	0.003589105	0.002620538
Glyma.02G308500	55.28003693	51.42394638	40.26121521	55.75603867	0.003596975	0.004054988	0.003096239	0.004094764	0.003825982	0.003595501
Glyma.09G271800	55.19217682	45.64520645	80.07520294	38.04023743	0.003591258	0.003599311	0.006158084	0.002793703	0.003595285	0.004475893
Glyma.04G028500	55.19089508	77.99469757	70.55302429	77.50386047	0.003591175	0.006150201	0.005425793	0.00569194	0.004870688	0.005558866
Glyma.04G167800	55.04357147	28.81380653	19.58937263	31.39092064	0.003581588	0.002272086	0.001506496	0.002305372	0.002926837	0.001905934
Glyma.11G102100	54.89885712	68.78110504	84.84954071	27.52437019	0.003572172	0.005423671	0.006525249	0.00202141	0.004497922	0.004273329
Glyma.11G117600	54.73773575	43.58669281	55.29270935	48.6735611	0.003561688	0.003436989	0.004252217	0.003574622	0.003499339	0.003913419
Glyma.15G042100	54.70109558	27.65678406	68.59147644	35.06341553	0.003559304	0.00218085	0.005274942	0.002575083	0.002870077	0.003925013
Glyma.08G343100	54.58923721	74.82126617	53.2110939	11.16869164	0.003552026	0.005899963	0.004092133	0.000820237	0.004725994	0.002456185
Glyma.18G204200	54.49604416	70.5298996	76.849823	46.94097137	0.003545962	0.005561571	0.00591004	0.003447379	0.004553766	0.00467871
Glyma.17G037900	54.39318848	63.86382294	52.73424911	25.58548355	0.003539269	0.005035924	0.004055462	0.001879017	0.004287596	0.002967239
Glyma.01G145000	54.01048279	31.92873573	67.28134918	47.06363297	0.003514367	0.002517711	0.005174189	0.003456387	0.003016039	0.004315288
Glyma.20G058100	53.95100403	34.88881683	44.01124954	31.01620483	0.003510497	0.002751126	0.003384631	0.002277853	0.003130811	0.002831242
Glyma.05G049500	53.92687225	54.32108307	49.34250259	41.08280563	0.003508927	0.004283439	0.003794624	0.003017151	0.003896183	0.003405888
Glyma.05G022200	53.89537048	39.91451263	41.25344849	47.47518539	0.003506877	0.003147422	0.003172545	0.003486612	0.00332715	0.003329579
Glyma.03G245300	53.8089447	28.26823616	23.89660645	28.60642624	0.003501253	0.002229066	0.001837739	0.002100877	0.00286516	0.001969308
Glyma.11G079000	53.80537415	15.40641499	15.82029438	11.07170391	0.003501021	0.001214859	0.00121664	0.000813114	0.00235794	0.001014877
Glyma.13G208000	53.72907639	60.8013916	51.94018555	57.04969788	0.003496057	0.004794438	0.003994396	0.004189771	0.004145247	0.004092083
Glyma.03G086100	53.5299263	47.50205994	58.93177414	49.84611893	0.003483098	0.003745732	0.004532075	0.003660735	0.003614415	0.004096405
Glyma.03G191500	53.45832825	38.75389099	57.47301483	35.12280655	0.003478439	0.003055903	0.004419891	0.002579444	0.003267171	0.003499668
Glyma.17G010100	53.17186737	24.37560654		35.72713089	0.0034598	0.001922116	0	0.002623826	0.002690958	0.001311913
Glyma.02G213000	53.15124893	73.20677185	18.3733654	14.55466461	0.003458458	0.005772653	0.001412981	0.001068905	0.004615556	0.001240943
Glyma.08G224400	53.14436722	57.68645477	61.78029251	55.65378571	0.003458011	0.004548813	0.004751137	0.004087254	0.004003412	0.004419196
Glyma.05G167700	52.92153931	17.26274681	10.37925243	11.88363361	0.003443512	0.001361238	0.000798204	0.000872743	0.002402375	0.000835473
Glyma.05G110200	52.91657639			34.3047142	0.003443189	0	0	0.002519363	0.001721594	0.001259682
Glyma.17G083700	52.82142639	69.56851959	57.85186768	16.35004997	0.003436997	0.005485762	0.004449026	0.00120076	0.00446138	0.002824893
Glyma.U031905	52.8043251	30.37161064	106.5447464	18.87635422	0.003435885	0.002394926	0.008193692	0.001386293	0.002915405	0.004789992
Glyma.11G249700	52.68595123	59.65835953	83.60121155	87.25547028	0.003428182	0.004704306	0.006429247	0.006408105	0.004066244	0.006418676
Glyma.07G102900	52.57287979	53.15496445	71.2101593	46.29823303	0.003420825	0.004191486	0.005476329	0.003400176	0.003806156	0.004438252
Glyma.09G091002	52.57082367	40.79708862	51.6550827	23.06134033	0.003420691	0.003217017	0.00397247	0.001693642	0.003318854	0.002833056
Glyma.11G166100	52.49988937	70.91526031	94.21340942	45.99507523	0.003416076	0.005591958	0.007245365	0.003377912	0.004504017	0.005311639
Glyma.02G021600	52.33598328	42.84635925	43.73497009	38.81861877	0.00340541	0.003378611	0.003363384	0.002850868	0.003392011	0.003107126
Glyma.04G255100	52.23400497	29.46430779	60.34618378	54.41279602	0.003398775	0.002323381	0.004640848	0.003996115	0.002861078	0.004318482
Glyma.20G103300	51.87189102	34.33116531	33.95835876	47.538311	0.003375213	0.002707153	0.002611525	0.003491248	0.003041183	0.003051387
Glyma.11G098300	51.7114296	11.44518757	6.366513729	43.69468689	0.003364772	0.0009025	0.000489609	0.00320897	0.002133636	0.001849289
Glyma.04G067600	51.69708252	37.06467438	25.3652153	38.93582916	0.003363838	0.002922701	0.00195068	0.002859476	0.00314327	0.002405078
Glyma.06G144500	51.66509247	47.98032761	32.10734558	37.48282623	0.003361757	0.003783445	0.002469176	0.002752766	0.003572601	0.002610971
Glyma.02G012300	51.53022766	57.96664429	44.3883934	51.22690582	0.003352981	0.004570907	0.003413634	0.003762141	0.003961944	0.003587888
Glyma.20G060100	51.35751724	99.30377197	65.17719269	29.70416832	0.003341743	0.007830508	0.005012371	0.002181496	0.005586126	0.003596933
Glyma.09G250300	51.32030487	49.86502075	55.66380692	56.70590591	0.003339322	0.003932061	0.004280756	0.004164523	0.003635691	0.004222639
Glyma.07G055300	51.29367065	56.59144974	35.41016388	40.10902023	0.003337589	0.004462467	0.002723175	0.002945636	0.003900028	0.002834405
Glyma.03G172200	51.24905396	89.51573944	67.57029724	55.0106163	0.003334686	0.007058682	0.00519641	0.00404002	0.005196684	0.004618215
Glyma.08G080500	51.22555542	41.92695999	29.55521393	40.30033112	0.003333157	0.003306112	0.002272907	0.002959686	0.003319635	0.002616296
Glyma.09G149601	51.05020523	52.3811264		34.574543	0.003321747	0.004130466	0	0.00253918	0.003726107	0.00126959
Glyma.08G141100	50.96123886	30.24909019			0.003315958	0.002385264	0	0	0.002850611	0
Glyma.19G228700	50.79272461	49.54255676	73.18662262	81.91742706	0.003304993	0.003906633	0.005628326	0.006016075	0.003605813	0.005822201
Glyma.04G015300	50.78494263	40.63713455	23.78108978	19.9319725	0.003304487	0.003204404	0.001828855	0.001463819	0.003254446	0.001646337
Glyma.05G056400	50.73309708	63.87678146	55.7665062	47.28765106	0.003301113	0.005036945	0.004288654	0.003472839	0.004169029	0.003880747
Glyma.05G184000	50.54667664	56.67498398	39.05412674	47.30324936	0.003288983	0.004469054	0.003003409	0.003473985	0.003879019	0.003238697
Glyma.19G249000	50.53969193	54.34875488	19.18133545	34.7741394	0.003288529	0.004285621	0.001475117	0.002553838	0.003787075	0.002014477
Glyma.11G064500	50.52229309	63.34959793	52.87990952	61.23999023	0.003287397	0.004995375	0.004066664	0.004497509	0.004141386	0.004282087
Glyma.05G079000	50.44545364	33.39843369	47.94516373	35.87397385	0.003282397	0.002633603	0.003687163	0.002634611	0.002958	0.003160887
Glyma.18G029800	50.42110825	49.06432343	38.6409874	60.54934692	0.003280813	0.003868922	0.002971637	0.004446788	0.003574868	0.003709213
Glyma.08G342200	50.22782516	41.52768707	25.30489922	43.8073616	0.003268236	0.003274628	0.001946042	0.003217244	0.003271432	0.002581643
Glyma.01G124500	50.10292435	89.07860565	152.4719238	89.37176514	0.003260109	0.007024212	0.011725664	0.006563527	0.005142161	0.009144596
Glyma.02G198400	49.91008759	54.77085876	51.92306137	42.67058182	0.003247562	0.004318906	0.003993079	0.003133759	0.003783234	0.003563419
Glyma.15G136100	49.80688858	57.33794022	31.69643593	70.30105591	0.003240847	0.004521331	0.002437575	0.005162961	0.003881089	0.003800268
Glyma.11G039900	49.7692337	40.25735092	39.26922607	46.75823212	0.003238397	0.003174457	0.003019951	0.003433959	0.003206427	0.003226955
Glyma.20G196600	49.63310242	52.07078552	44.52938461	56.08595657	0.003229539	0.004105994	0.003424477	0.004118993	0.003667767	0.003771735
Glyma.12G036000	49.55213165	16.61242294	49.41182327	35.86032867	0.00322427	0.001309957	0.003799955	0.002633609	0.002267114	0.003216782
Glyma.04G004900	49.47587967	69.62459564	46.39730453	30.39250755	0.003219309	0.005490184	0.003568127	0.002232048	0.004354746	0.002900088
Glyma.09G062300	49.37207794	37.27711868	31.32763481	55.7614975	0.003212554	0.002939453	0.002409213	0.004095165	0.003076004	0.003252189
Glyma.20G205800	49.31380081	58.00640488	46.02898026	10.59002972	0.003208762	0.004574042	0.003539802	0.000777739	0.003891402	0.002158771
Glyma.11G218700	49.24604416	58.5952301	41.33111572	86.59516144	0.003204354	0.004620473	0.003178518	0.006359612	0.003912413	0.004769065
Glyma.15G267100	49.20063782	44.66384888	83.26177979	58.25973511	0.003201399	0.003521927	0.006403144	0.004278637	0.003361663	0.005340891
Glyma.08G254500	49.06332397	75.93996429	52.30724335	49.24077988	0.003192464	0.005988177	0.004022624	0.003616279	0.00459032	0.003819451
Glyma.19G182400	49.0528183	39.12543488	34.21706772	40.20096588	0.003191781	0.0030852	0.002631421	0.002952388	0.003138491	0.002791905
Glyma.19G038400	49.02788162	45.68184662	35.9523735	40.50664139	0.003190158	0.0036022	0.002764873	0.002974837	0.003396179	0.002869855
Glyma.12G205400	49.00349045	50.71024704	37.15156555	22.15023041	0.003188571	0.00399871	0.002857095	0.001626729	0.003593641	0.002241912
Glyma.05G016400	48.89137268	61.76071548	31.51370621	41.00270462	0.003181276	0.004870085	0.002423522	0.003011268	0.00402568	0.002717395
Glyma.02G202500	48.88970947	51.57743454	163.6011658	23.81155777	0.003181167	0.004067092	0.012581545	0.001748738	0.00362413	0.007165141
Glyma.01G208100	48.88958359	47.57214355	44.86833572	30.63613319	0.003181159	0.003751258	0.003450544	0.00224994	0.003466209	0.002850242
Glyma.06G269500	48.88040543	52.21060562	50.79853821	70.46628571	0.003180562	0.00411702	0.003906599	0.005175095	0.003648791	0.004540847
Glyma.01G154200	48.84012604	34.81748581	50.28768539	33.08517456	0.003177941	0.002745501	0.003867312	0.002429799	0.002961721	0.003148556
Glyma.11G015100	48.81121826	54.63410187	46.41363907	36.04551697	0.00317606	0.004308122	0.003569383	0.002647209	0.003742091	0.003108296
Glyma.04G197300	48.78513336	82.70336914	56.54143143	53.92030716	0.003174363	0.006521499	0.004348249	0.003959947	0.004847931	0.004154098
Glyma.03G190100	48.77093124	41.35588837	6.865478992	20.02859497	0.003173439	0.003261081	0.000527981	0.001470915	0.00321726	0.000999448
Glyma.08G112000	48.60276031	55.12310028	43.06401825	38.4296875	0.003162496	0.004346682	0.003311785	0.002822304	0.003754589	0.003067045
Glyma.10G106900	48.32106781	23.52307701	27.1282196	25.13830376	0.003144167	0.001854891	0.002086262	0.001846175	0.002499529	0.001966219
Glyma.02G112400	48.31763077	66.46440887	67.39241791	80.55866241	0.003143943	0.00524099	0.00518273	0.005916287	0.004192467	0.005549509
Glyma.10G239500	48.29190826	33.11629486	29.64218521	39.9942894	0.00314227	0.002611355	0.002279595	0.00293721	0.002876812	0.002608403
Glyma.08G167600	48.215065	49.06364441	60.28827286	55.20404434	0.00313727	0.003868869	0.004636395	0.004054225	0.003503069	0.00434531
Glyma.01G173400	48.10029984	40.92431259	27.39601135	30.97870827	0.003129802	0.003227049	0.002106856	0.002275099	0.003178426	0.002190978
Glyma.13G127400	48.0694046	34.28573608	35.1464653	39.46572876	0.003127792	0.00270357	0.002702895	0.002898392	0.002915681	0.002800644
Glyma.05G117600	48.03941345	43.76644897	75.77305603	39.75219345	0.00312584	0.003451163	0.005827233	0.00291943	0.003288502	0.004373331
Glyma.13G326200	47.82170105	13.46255779	21.26416016	48.74089432	0.003111674	0.001061578	0.001635294	0.003579567	0.002086626	0.00260743
Glyma.03G176400	47.77833176	44.95557785	57.37003326	28.06342888	0.003108852	0.003544931	0.004411971	0.002060999	0.003326892	0.003236485
Glyma.09G043000	47.64074326	54.38180923	38.27670288	35.36231232	0.003099899	0.004288228	0.002943622	0.002597034	0.003694064	0.002770328
Glyma.02G242000	47.63420105	44.0347023	18.43428421	25.36481857	0.003099474	0.003472316	0.001417666	0.001862811	0.003285895	0.001640238
Glyma.04G036200	47.61574173	37.63742065	40.05178452	32.39509201	0.003098273	0.002967864	0.003080133	0.002379119	0.003033069	0.002729626
Glyma.09G016700	47.5007515	52.49982834	35.00991821	44.08267975	0.00309079	0.004139826	0.002692394	0.003237464	0.003615308	0.002964929
Glyma.02G165000	47.40579224	14.19477463	9.836330414	16.77128792	0.003084612	0.001119316	0.000756451	0.001231696	0.002101964	0.000994073
Glyma.20G210100	47.40552139	51.76834106	53.50971985	59.23072052	0.003084594	0.004082145	0.004115099	0.004349947	0.00358337	0.004232523
Glyma.13G327000	47.37905884	22.57360268	24.83646965	21.62475204	0.003082872	0.001780021	0.001910018	0.001588138	0.002431446	0.001749078
Glyma.02G143200	47.28779984	49.72901535	56.99401855	49.27614212	0.003076934	0.003921336	0.004383054	0.003618876	0.003499135	0.004000965
Glyma.18G237400	47.24134064	66.98206329	40.38467026	29.13774681	0.003073911	0.00528181	0.003105733	0.002139897	0.00417786	0.002622815
Glyma.17G041100	47.14088821		27.91024399	31.93342209	0.003067375	0	0.002146403	0.002345214	0.001533687	0.002245808
Glyma.11G005800	47.06812668	43.04564667	27.97933197	41.68913651	0.00306264	0.003394325	0.002151716	0.003061681	0.003228483	0.002606698
Glyma.15G112000	47.03155899	30.09600067	30.36551094	31.10816574	0.003060261	0.002373193	0.002335222	0.002284606	0.002716727	0.002309914
Glyma.03G105300	47.02591324	47.43289566	46.74946976	44.50140381	0.003059894	0.003740278	0.00359521	0.003268215	0.003400086	0.003431713
Glyma.02G128300	46.96457672	48.49194336	33.36665344	59.45585251	0.003055902	0.003823788	0.002566021	0.004366481	0.003439845	0.003466251
Glyma.13G130900	46.94314957	31.26171875	26.05450439	21.8199234	0.003054508	0.002465114	0.002003689	0.001602471	0.002759811	0.00180308
Glyma.03G216600	46.70148087	4.221822262	2.848852396	78.12571716	0.003038783	0.000332908	0.000219087	0.005737609	0.001685846	0.002978348
Glyma.07G004500	46.51875687	57.49254608	43.10951996	43.97088623	0.003026894	0.004533522	0.003315284	0.003229254	0.003780208	0.003272269
Glyma.14G218900	46.49391937	22.3371582	12.99410248	11.11380959	0.003025278	0.001761376	0.000999295	0.000816206	0.002393327	0.000907751
Glyma.14G043600	46.42222977	47.73747253	37.32584381	48.57115936	0.003020613	0.003764295	0.002870498	0.003567101	0.003392454	0.003218799
Glyma.09G170600	46.37641907	41.79143143	41.18868637	30.01569366	0.003017632	0.003295425	0.003167565	0.002204374	0.003156529	0.00268597
Glyma.13G002500	46.36168671	17.54849434	30.48902321	31.92950249	0.003016673	0.001383771	0.002344721	0.002344926	0.002200222	0.002344823
Glyma.01G020300	46.29916763	52.29171371	52.50451279	47.60578537	0.003012605	0.004123415	0.004037794	0.003496203	0.00356801	0.003766999
Glyma.16G062100	46.2375412	50.99308014			0.003008596	0.004021013	0	0	0.003514804	0
Glyma.13G081500	46.05264282	39.08446121	37.4871254	54.44973755	0.002996565	0.00308197	0.002882901	0.003998828	0.003039267	0.003440865
Glyma.02G103600	45.98043442	15.78250885	14.76247501	27.71958542	0.002991866	0.001244515	0.00113529	0.002035747	0.002118191	0.001585518
Glyma.04G204300	45.93640137	53.24094009	8.312411308	19.21406937	0.002989001	0.004198266	0.000639256	0.001411095	0.003593633	0.001025175
Glyma.03G103600	45.8635788	97.37929535	67.28279877	72.4280777	0.002984262	0.007678756	0.0051743	0.005319171	0.005331509	0.005246735
Glyma.01G015500	45.73747253	23.13150406	18.61461258	28.91329193	0.002976057	0.001824014	0.001431534	0.002123413	0.002400035	0.001777473
Glyma.02G206700	45.65810394	29.71461678	35.22472382	62.00157547	0.002970893	0.002343119	0.002708914	0.004553441	0.002657006	0.003631177
Glyma.11G109400	45.65715027	30.31917572		22.48762894	0.002970831	0.002390791	0	0.001651508	0.002680811	0.000825754
Glyma.04G021400	45.32611084	26.79298592	39.10396576	23.29622269	0.00294929	0.002112736	0.003007242	0.001710892	0.002531013	0.002359067
Glyma.03G125800	45.29376602	38.00403214	21.03412437	25.76334953	0.002947186	0.002996773	0.001617603	0.001892079	0.00297198	0.001754841
Glyma.13G197100	45.27945328	34.1204071	58.89506531	24.02064133	0.002946254	0.002690534	0.004529252	0.001764093	0.002818394	0.003146673
Glyma.08G164100	45.09918976	49.37440109	67.5832901	60.86930847	0.002934525	0.003893373	0.005197409	0.004470286	0.003413949	0.004833848
Glyma.17G048000	44.91776276	66.5814743	47.74491119	27.54818153	0.00292272	0.005250221	0.003671763	0.002023158	0.004086471	0.002847461
Glyma.06G012600	44.89538956	25.92926216	42.83847809	41.94367599	0.002921264	0.002044628	0.00329444	0.003080374	0.002482946	0.003187407
Glyma.05G232600	44.86342239	27.6036911	22.7190094	30.98605728	0.002919184	0.002176664	0.001747177	0.002275639	0.002547924	0.002011408
Glyma.10G272800	44.83323288	33.883461	24.84933853	40.5414772	0.00291722	0.002671849	0.001911008	0.002977396	0.002794535	0.002444202
Glyma.14G003200	44.83090591	26.94490433	68.96282959	27.1746273	0.002917068	0.002124716	0.005303501	0.001995724	0.002520892	0.003649613
Glyma.09G070300	44.81941986	2.164875984			0.002916321	0.000170709	0	0	0.001543515	0
Glyma.11G045300	44.76033783	33.39442062	44.03026962	53.54096603	0.002912477	0.002633287	0.003386093	0.003932087	0.002772882	0.00365909
Glyma.07G105400	44.68179703	49.98836899		13.29676247	0.002907366	0.003941787	0	0.000976524	0.003424577	0.000488262
Glyma.11G185500	44.53297806	12.43689442	25.37276077	26.98733711	0.002897683	0.0009807	0.001951261	0.00198197	0.001939191	0.001966615
Glyma.08G312400	44.36732483	24.21103668	42.45703506	45.33143997	0.002886904	0.001909139	0.003265106	0.003329174	0.002398022	0.00329714
Glyma.08G167100	44.08311081	26.18857193	46.9398613	33.74500656	0.002868411	0.002065076	0.003609852	0.002478258	0.002466743	0.003044055
Glyma.02G232800	43.9765358	40.40945053	17.80042267	14.12320232	0.002861476	0.00318645	0.001368919	0.001037218	0.003023963	0.001203069
Glyma.09G063400	43.90820313	78.20011902	80.29753113	53.87025452	0.00285703	0.006166399	0.006175182	0.003956271	0.004511714	0.005065726
Glyma.13G152678	43.79166031	34.5568161	52.44857407	11.63866997	0.002849446	0.002724946	0.004033493	0.000854752	0.002787196	0.002444122
Glyma.03G142200	43.76272964	36.18431091	21.69375992	75.56872559	0.002847564	0.002853281	0.001668332	0.005549822	0.002850422	0.003609077
Glyma.06G091400	43.62212753	109.2118759	87.69150543	56.17388153	0.002838415	0.008611803	0.006743806	0.004125451	0.005725109	0.005434629
Glyma.20G117150	43.58131027	61.06055069	33.66539001	47.22845459	0.002835759	0.004814874	0.002588995	0.003468492	0.003825317	0.003028744
Glyma.14G065500	43.52759171	27.07900238	34.2804718	23.84103394	0.002832264	0.00213529	0.002636297	0.001750903	0.002483777	0.0021936
Glyma.14G181300	43.49953079	6.264426231		62.53107071	0.002830438	0.000493976	0	0.004592327	0.001662207	0.002296164
Glyma.14G115951	43.46113586	22.61156082		26.17995834	0.00282794	0.001783014	0	0.001922675	0.002305477	0.000961338
Glyma.10G067800	43.45565414	50.27751541	63.8461113	44.93025589	0.002827583	0.003964588	0.004910006	0.003299711	0.003396085	0.004104858
Glyma.08G345900	43.32939529	35.215065	19.4621048	28.43440437	0.002819368	0.002776852	0.001496709	0.002088243	0.00279811	0.001792476
Glyma.01G242800	43.29514313	43.42494202	23.19690895	66.60016632	0.002817139	0.003424234	0.00178393	0.004891165	0.003120687	0.003337547
Glyma.08G169800	43.27573776	30.76854134	23.00995636	15.94953537	0.002815876	0.002426225	0.001769552	0.001171345	0.002621051	0.001470449
Glyma.14G187700	43.16257095	31.63941383	32.56635284	19.73998642	0.002808513	0.002494897	0.002504475	0.001449719	0.002651705	0.001977097
Glyma.19G072100	43.13127518	136.9644165	88.21031952	37.69342804	0.002806476	0.010800204	0.006783705	0.002768233	0.00680334	0.004775969
Glyma.04G229300	43.05720901	37.51820755	15.64836693	25.61607742	0.002801657	0.002958464	0.001203418	0.001881263	0.00288006	0.001542341
Glyma.09G129000	42.90550232	57.23160934	50.10316086	16.01736259	0.002791786	0.004512946	0.003853121	0.001176327	0.003652366	0.002514724
Glyma.19G125800	42.89828491	38.2866478	27.92436218	42.38523102	0.002791316	0.003019059	0.002147488	0.003112802	0.002905187	0.002630145
Glyma.10G213400	42.84854507	27.10772133	26.16771126	22.71532822	0.00278808	0.002137555	0.002012395	0.00166823	0.002462817	0.001840313
Glyma.16G153900	42.79441833	48.77869415	13.39417267	18.17695808	0.002784558	0.003846399	0.001030062	0.001334929	0.003315479	0.001182496
Glyma.20G207100	42.69313049	36.93706894	28.69826508	12.04974556	0.002777967	0.002912639	0.002207004	0.000884942	0.002845303	0.001545973
Glyma.09G097700	42.67772293	18.39103889	12.18912029	18.62417984	0.002776964	0.001450209	0.000937389	0.001367773	0.002113587	0.001152581
Glyma.02G102400	42.64788818	82.46707916	58.878582	41.79055023	0.002775023	0.006502866	0.004527984	0.003069128	0.004638945	0.003798556
Glyma.07G262600	42.63717651	73.57776642	144.8883362	154.548645	0.002774326	0.005801908	0.011142458	0.011350165	0.004288117	0.011246311
Glyma.14G064200	42.61036301	58.14355469	46.60731888	32.01362228	0.002772581	0.004584857	0.003584278	0.002351104	0.003678719	0.002967691
Glyma.08G031800	42.52450562	15.40337276	42.93252182	13.36397266	0.002766995	0.001214619	0.003301672	0.00098146	0.001990807	0.002141566
Glyma.04G190100	42.49956131			41.76015854	0.002765372	0	0	0.003066896	0.001382686	0.001533448
Glyma.14G078100	42.46326447	26.85923767	26.40696335	13.30821991	0.00276301	0.002117961	0.002030795	0.000977365	0.002440485	0.00150408
Glyma.04G202500	42.4058609	35.53141785	59.78325653	67.57688904	0.002759275	0.002801798	0.004597557	0.004962896	0.002780536	0.004780227
Glyma.01G102600	42.2080307	43.50717545	44.35439682	35.4370575	0.002746402	0.003430719	0.00341102	0.002602523	0.003088561	0.003006772
Glyma.05G163100	42.19602203	36.36228943	39.84075546	21.08616066	0.002745621	0.002867315	0.003063904	0.001548583	0.002806468	0.002306243
Glyma.16G004400	42.1703186	51.45015335	43.4750824	37.82396317	0.002743949	0.004057055	0.003343397	0.002777819	0.003400502	0.003060608
Glyma.04G178400	42.13752365	50.7413063	25.28770256	30.05551147	0.002741815	0.004001159	0.001944719	0.002207299	0.003371487	0.002076009
Glyma.13G291300	42.10204315	30.56349373	22.23352623	23.00327682	0.002739506	0.002410056	0.001709842	0.001689377	0.002574781	0.00169961
Glyma.09G210900	41.9042511	45.40291595	33.39323425	47.56710052	0.002726636	0.003580206	0.002568065	0.003493362	0.003153421	0.003030714
Glyma.13G173401	41.89240265	31.61626244	35.53594971	39.47419357	0.002725865	0.002493072	0.002732848	0.002899013	0.002609468	0.002815931
Glyma.12G024500	41.80990219	15.37204742	3.594760656	42.52893448	0.002720497	0.001212149	0.000276451	0.003123356	0.001966323	0.001699903
Glyma.17G053200	41.77613068	47.83723831	50.1390419	78.69192505	0.002718299	0.003772162	0.003855881	0.005779192	0.003245231	0.004817537
Glyma.09G030400	41.74787903	33.39553452	23.48906708	20.24355698	0.002716461	0.002633374	0.001806398	0.001486702	0.002674918	0.00164655
Glyma.01G149700	41.72753906	70.9929657	41.78263474	40.30601883	0.002715138	0.005598086	0.003213242	0.002960103	0.004156612	0.003086673
Glyma.12G166200	41.62195206	57.88295364	169.1713409	134.8879089	0.002708267	0.004564308	0.013009912	0.009906266	0.003636287	0.011458089
Glyma.18G258000	41.58095551	32.19576645	26.49110222	24.05249405	0.0027056	0.002538768	0.002037265	0.001766433	0.002622184	0.001901849
Glyma.03G230600	41.47851181	72.55253601	98.3013916	37.63698196	0.002698934	0.005721064	0.007559747	0.002764087	0.004209999	0.005161917
Glyma.14G056800	41.45285034	44.36789322	31.86327171	19.84360695	0.002697264	0.00349859	0.002450405	0.001457329	0.003097927	0.001953867
Glyma.08G087500	41.43271255	57.34402847	82.88153839	56.38049316	0.002695954	0.004521811	0.006373902	0.004140624	0.003608882	0.005257263
Glyma.04G228400	41.37707138	24.11314392	13.68473816	27.79092598	0.002692333	0.00190142	0.001052408	0.002040986	0.002296877	0.001546697
Glyma.06G324300	41.33920288	27.92781067	9.943756104	21.34608841	0.002689869	0.002202222	0.000764712	0.001567672	0.002446046	0.001166192
Glyma.01G106200	41.30649948	66.25164032	44.04472351	32.43234634	0.002687741	0.005224213	0.003387205	0.002381855	0.003955977	0.00288453
Glyma.16G044600	41.284729	34.58267593	29.17820549	33.01488113	0.002686325	0.002726985	0.002243914	0.002424637	0.002706655	0.002334275
Glyma.13G064900	41.26890182	90.64601135	59.27433395	65.9967041	0.002685295	0.007147809	0.004558419	0.004846846	0.004916552	0.004702633
Glyma.03G164500	41.2514267	79.54842377	46.74841309	53.27536011	0.002684158	0.006272718	0.003595129	0.003912581	0.004478438	0.003753855
Glyma.03G131100	41.23392105	37.8633194	21.28134155	32.3747406	0.002683019	0.002985678	0.001636615	0.002377624	0.002834348	0.00200712
Glyma.13G222300	41.22377777	86.96307373	72.65145111	52.19021225	0.002682359	0.006857394	0.00558717	0.003832887	0.004769876	0.004710028
Glyma.12G087300	41.1762352	22.94762611	52.41836929	34.93113327	0.002679265	0.001809514	0.00403117	0.002565368	0.00224439	0.003298269
Glyma.04G252400	41.17419052	74.92557526	45.74382401	30.51827049	0.002679132	0.005908188	0.003517872	0.002241284	0.00429366	0.002879578
Glyma.13G045800	41.17040634	36.93120193	36.00402832	53.83930588	0.002678886	0.002912176	0.002768845	0.003953998	0.002795531	0.003361421
Glyma.09G083000	41.1448555	57.46500397	39.69242096	26.87876129	0.002677223	0.00453135	0.003052496	0.001973996	0.003604287	0.002513246
Glyma.03G231700	40.98820496	59.89498901	55.93341446	66.38399506	0.00266703	0.004722965	0.00430149	0.004875289	0.003694998	0.004588389
Glyma.10G184900	40.89680481	40.63572693	68.20119476	61.45864868	0.002661083	0.003204293	0.005244928	0.004513568	0.002932688	0.004879248
Glyma.03G207900	40.82624435	26.15598488	34.08912277	39.83680725	0.002656492	0.002062506	0.002621582	0.002925644	0.002359499	0.002773613
Glyma.11G034100	40.82348251	41.09840393	23.28864098	45.49016571	0.002656312	0.003240777	0.001790984	0.003340831	0.002948545	0.002565907
Glyma.17G127100	40.72609329	49.54600143	65.79074097	18.83221436	0.002649975	0.003906905	0.005059555	0.001383052	0.00327844	0.003221303
Glyma.11G090900	40.70312119	38.16352844	41.21129227	27.35965538	0.002648481	0.00300935	0.003169303	0.002009313	0.002828915	0.002589308
Glyma.13G270100	40.56118774	42.21478653	52.19773865	57.33551407	0.002639245	0.003328808	0.004014202	0.004210762	0.002984027	0.004112482
Glyma.13G098500	40.5482254	29.12747574	32.68375778	41.20314026	0.002638402	0.002296821	0.002513504	0.003025989	0.002467611	0.002769746
Glyma.16G209800	40.36747742	32.2865181	30.61531639	27.40245819	0.002626641	0.002545924	0.002354433	0.002012456	0.002586282	0.002183445
Glyma.03G210900	40.35342789	32.46637344	26.00811768	22.06115723	0.002625727	0.002560106	0.002000122	0.001620187	0.002592916	0.001810155
Glyma.15G072900	40.34715652	28.14913177	20.94593239	34.45023346	0.002625319	0.002219674	0.001610821	0.00253005	0.002422496	0.002070436
Glyma.02G138100	40.32743454	33.20445251	32.18674088	34.28707123	0.002624035	0.002618307	0.002475281	0.002518067	0.002621171	0.002496674
Glyma.07G246300	40.18571091	82.34986115	69.4072113	45.0635643	0.002614814	0.006493623	0.005337675	0.003309501	0.004554218	0.004323588
Glyma.11G133800	40.03606033	90.53251648	72.64831543	40.72913361	0.002605076	0.007138859	0.005586929	0.002991177	0.004871968	0.004289053
Glyma.02G238800	40.02274323	33.74957275	37.92711639	32.27386475	0.00260421	0.002661292	0.002916738	0.002370216	0.002632751	0.002643477
Glyma.12G146600	39.97457886	23.05026627	11.35541248	12.35451794	0.002601076	0.001817608	0.000873274	0.000907325	0.002209342	0.000890299
Glyma.09G206900	39.9556427	70.67247772	50.68250656	45.11860275	0.002599843	0.005572814	0.003897675	0.003313543	0.004086329	0.003605609
Glyma.10G223450	39.92562485	36.78994751	12.06300926	54.02311325	0.00259789	0.002901038	0.000927691	0.003967497	0.002749464	0.002447594
Glyma.18G187600	39.78458786	28.09301758	64.85366821	51.56568527	0.002588713	0.002215249	0.004987491	0.003787021	0.002401981	0.004387256
Glyma.06G157300	39.71731186	41.80348587	39.00495148	42.81480026	0.002584336	0.003296376	0.002999627	0.00314435	0.002940356	0.003071989
Glyma.08G195900	39.68994904	12.98186302	12.01778221	12.30844688	0.002582555	0.001023673	0.000924213	0.000903941	0.001803114	0.000914077
Glyma.09G258300	39.59264374	19.37434769	15.35848522	34.13819122	0.002576224	0.001527747	0.001181125	0.002507134	0.002051985	0.001844129
Glyma.20G187100	39.56112289	93.76413727	133.8863983	101.8329086	0.002574173	0.007393686	0.010296367	0.007478683	0.004983929	0.008887525
Glyma.03G234300	39.50265503	25.95566368	36.99310684	31.63893318	0.002570368	0.00204671	0.002844909	0.002323586	0.002308539	0.002584248
Glyma.20G133800	39.45875931	48.17464447	55.84587479	74.16292572	0.002567512	0.003798768	0.004294758	0.005446579	0.00318314	0.004870668
Glyma.18G084800	39.34895325			58.50623703	0.002560367	0	0	0.004296741	0.001280184	0.00214837
Glyma.18G138900	39.26982117	62.00651932	82.15098572	98.21100616	0.002555218	0.004889468	0.00631772	0.007212688	0.003722343	0.006765204
Glyma.05G225500	39.17739868	11.35960102	16.72385025	18.1311264	0.002549204	0.000895751	0.001286127	0.001331563	0.001722478	0.001308845
Glyma.08G196500	39.00637436	34.75397491	15.53256512	36.74423218	0.002538076	0.002740493	0.001194513	0.002698523	0.002639285	0.001946518
Glyma.06G028600	38.95817184	64.43361664	32.53499985	44.59482956	0.00253494	0.005080854	0.002502064	0.003275077	0.003807897	0.00288857
Glyma.19G232000	38.95397568	41.56090164	31.3337841	49.91827393	0.002534667	0.003277247	0.002409686	0.003666034	0.002905957	0.00303786
Glyma.18G279400	38.88517761	38.00978088	29.88764	20.99419403	0.00253019	0.002997227	0.002298472	0.001541829	0.002763708	0.00192015
Glyma.07G104500	38.83995819	61.83164978	83.57558441	58.36631775	0.002527248	0.004875678	0.006427277	0.004286465	0.003701463	0.005356871
Glyma.15G136800	38.82910538	25.15786934		22.49468803	0.002526542	0.001983801	0	0.001652026	0.002255171	0.000826013
Glyma.01G005300	38.7389946	39.6305809	10.84369373	7.886185169	0.002520678	0.003125033	0.000833921	0.000579167	0.002822856	0.000706544
Glyma.13G140100	38.73137283	46.04183578	55.85431671	41.92043304	0.002520182	0.003630587	0.004295407	0.003078667	0.003075385	0.003687037
Glyma.20G025000	38.69042969	22.09914207	15.67980099	15.21395779	0.002517518	0.001742608	0.001205836	0.001117324	0.002130063	0.00116158
Glyma.17G157700	38.68455887	56.83610916	61.73983002	11.68827629	0.002517136	0.00448176	0.004748025	0.000858396	0.003499448	0.00280321
Glyma.11G030500	38.64917755	23.39504623	7.669694424	22.37247276	0.002514834	0.001844795	0.000589828	0.001643051	0.002179815	0.00111644
Glyma.07G198600	38.63835526	37.25520325	9.135201454	67.88751984	0.00251413	0.002937725	0.000702531	0.004985709	0.002725927	0.00284412
Glyma.08G030200	38.63810349	11.30191422	35.57866287	25.77162361	0.002514114	0.000891202	0.002736133	0.001892687	0.001702658	0.00231441
Glyma.12G172800	38.61409378	20.89719009	17.18986893	25.36005783	0.002512551	0.001647829	0.001321966	0.001862461	0.00208019	0.001592213
Glyma.14G081700	38.53585815	26.64599228	35.57236481	29.17771912	0.002507461	0.002101145	0.002735649	0.002142833	0.002304303	0.002439241
Glyma.04G229800	38.51815796	58.93749619			0.002506309	0.004647463	0	0	0.003576886	0
Glyma.01G178200	38.47622681	62.35648346	25.98892021	50.6966362	0.00250358	0.004917064	0.001998646	0.003723198	0.003710322	0.002860922
Glyma.10G034800	38.35312653	31.14259338	68.76184845	43.01364517	0.002495571	0.002455721	0.005288045	0.003158953	0.002475646	0.004223499
Glyma.13G072500	38.32243347	32.34917831	29.76786041	27.11231613	0.002493573	0.002550865	0.00228926	0.001991148	0.002522219	0.002140204
Glyma.15G263100	38.13808823	35.91970062	27.32491112	22.2222538	0.002481578	0.002832415	0.002101388	0.001632018	0.002656997	0.001866703
Glyma.05G004000	38.08350754	22.68551254	62.06236649	28.88726234	0.002478027	0.001788845	0.004772829	0.002121502	0.002133436	0.003447165
Glyma.03G142500	37.87771225	40.07488632	45.04330063	22.71707153	0.002464636	0.003160069	0.003463999	0.001668358	0.002812352	0.002566179
Glyma.01G243300	37.87142181	15.5262146	18.92478561	15.47366524	0.002464227	0.001224305	0.001455387	0.001136397	0.001844266	0.001295892
Glyma.11G088200	37.86916351	17.45056534	29.74269867	16.38293266	0.00246408	0.001376048	0.002287325	0.001203174	0.001920064	0.00174525
Glyma.12G192200	37.83731079	41.23759842	37.69056702	42.75112915	0.002462007	0.003251753	0.002898546	0.003139674	0.00285688	0.00301911
Glyma.20G090100	37.60874939	37.53246689	41.48870087	41.54221344	0.002447135	0.002959588	0.003190637	0.00305089	0.002703362	0.003120764
Glyma.17G028100	37.5738678	36.96166611		41.8992424	0.002444866	0.002914578	0	0.003077111	0.002679722	0.001538555
Glyma.14G092300	37.54989243	45.32028961	35.45870209	35.43601227	0.002443306	0.00357369	0.002726908	0.002602447	0.003008498	0.002664677
Glyma.05G000700	37.44692993	28.11468315	14.75357723	29.19157791	0.002436606	0.002216958	0.001134606	0.002143851	0.002326782	0.001639228
Glyma.09G138600	37.4331398	26.55470848	22.99417877	28.8786335	0.002435709	0.002093947	0.001768339	0.002120868	0.002264828	0.001944603
Glyma.03G120000	37.33148956	67.13652802	59.80278397	44.66641998	0.002429094	0.00529399	0.004599059	0.003280334	0.003861542	0.003939697
Glyma.03G142900	37.32793808	38.03733826	73.67391205	21.67865562	0.002428863	0.0029994	0.005665801	0.001592096	0.002714131	0.003628949
Glyma.15G105600	37.29818726	57.58024597	57.33640289	70.69984436	0.002426928	0.004540438	0.004409385	0.005192248	0.003483683	0.004800816
Glyma.09G123800	37.25005722	32.72296906	34.45594788	97.0350647	0.002423796	0.00258034	0.002649792	0.007126326	0.002502068	0.004888059
Glyma.01G062000	37.20049667	71.7592926	73.73143768	7.626362324	0.002420571	0.005658514	0.005670225	0.000560086	0.004039542	0.003115155
Glyma.02G097300	37.12459183	40.89967728	22.03860092	36.10790634	0.002415632	0.003225107	0.001694851	0.002651791	0.002820369	0.002173321
Glyma.18G017200	37.11987305	27.75561142	11.86342239	36.82540894	0.002415325	0.002188643	0.000912342	0.002704485	0.002301984	0.001808413
Glyma.05G169300	37.09021759	29.7739315	32.54772949	34.95185471	0.002413395	0.002347796	0.002503043	0.00256689	0.002380596	0.002534966
Glyma.10G278200	37.06249237	32.37929153	31.36707115	20.1638298	0.002411591	0.00255324	0.002412246	0.001480846	0.002482415	0.001946546
Glyma.02G011800	37.00699615	50.69279099	56.05817032	38.7549057	0.00240798	0.003997334	0.004311084	0.002846188	0.003202657	0.003578636
Glyma.04G092600	36.99868774	41.7042923	30.54929924	25.5464592	0.00240744	0.003288554	0.002349356	0.001876151	0.002847997	0.002112753
Glyma.05G056100	36.97643661	27.39525604	29.53004456	31.46278191	0.002405992	0.002160228	0.002270971	0.00231065	0.00228311	0.002290811
Glyma.16G219500	36.81328583	34.6611824	22.23381996	40.756073	0.002395376	0.002733176	0.001709864	0.002993156	0.002564276	0.00235151
Glyma.10G261400	36.7827034	126.1835022	70.20343018	33.09720612	0.002393386	0.009950085	0.005398908	0.002430683	0.006171735	0.003914795
Glyma.15G227500	36.72056961	30.9381218	40.33752823	35.19982147	0.002389343	0.002439597	0.003102108	0.0025851	0.00241447	0.002843604
Glyma.08G268000	36.64455032	75.27276611	29.3579216	12.11853218	0.002384397	0.005935565	0.002257735	0.000889994	0.004159981	0.001573864
Glyma.16G129900	36.47915649	55.06031799	39.17011642	35.42273331	0.002373635	0.004341731	0.003012329	0.002601471	0.003357683	0.0028069
Glyma.18G262500	36.27140808	24.44003868	38.82484055	19.63915443	0.002360117	0.001927197	0.002985776	0.001442314	0.002143657	0.002214045
Glyma.05G062200	36.19742966	34.68740082	26.62646484	43.80844116	0.002355303	0.002735243	0.002047675	0.003217324	0.002545273	0.0026325
Glyma.05G061400	36.19259644			24.6116333	0.002354989	0	0	0.001807496	0.001177494	0.000903748
Glyma.01G153400	35.99782181	19.11309242	32.3702774	14.32529545	0.002342315	0.001507145	0.002489396	0.00105206	0.00192473	0.001770728
Glyma.10G039000	35.94643402	39.35858154	57.2156601	28.23519325	0.002338971	0.003103585	0.004400099	0.002073613	0.002721278	0.003236856
Glyma.11G149900	35.91499329	70.18504333	9.483229637	29.44332504	0.002336926	0.005534378	0.000729296	0.002162339	0.003935652	0.001445818
Glyma.19G232100	35.86518478	28.31967354	16.96691895	28.21864319	0.002333685	0.002233122	0.00130482	0.002072398	0.002283403	0.001688609
Glyma.12G043700	35.77642441	16.26312637	22.09651756	12.04044724	0.002327909	0.001282414	0.001699305	0.000884259	0.001805162	0.001291782
Glyma.16G176000	35.69413376	33.09816742	41.01066589	28.63950157	0.002322555	0.002609926	0.003153874	0.002103306	0.00246624	0.00262859
Glyma.03G252300	35.67264938	16.4992485	16.12906265	10.46300793	0.002321157	0.001301033	0.001240386	0.000768411	0.001811095	0.001004398
Glyma.08G314400	35.63583755	23.10115623	11.09164715	27.18973351	0.002318761	0.001821621	0.000852989	0.001996834	0.002070191	0.001424912
Glyma.20G177700	35.61852646	29.17899895	29.37301826	39.88149643	0.002317635	0.002300883	0.002258896	0.002928926	0.002309259	0.002593911
Glyma.14G217300	35.5447464	57.3468399	38.06905365	57.77473831	0.002312834	0.004522033	0.002927653	0.004243019	0.003417433	0.003585336
Glyma.08G334900	35.484272	12.11691666		4.834640026	0.002308899	0.000955468	0	0.000355059	0.001632184	0.00017753
Glyma.19G226200	35.46606064	55.87704468	43.3197403	36.65240479	0.002307714	0.004406133	0.003331451	0.002691779	0.003356924	0.003011615
Glyma.02G236700	35.46400452	35.06126404	29.55305862	35.91772842	0.00230758	0.002764724	0.002272741	0.002637824	0.002536152	0.002455283
Glyma.17G003300	35.28134155	39.29325104	41.34288025	18.4655304	0.002295695	0.003098433	0.003179423	0.001356122	0.002697064	0.002267772
Glyma.08G316200	35.21637344	31.38638496		9.75261116	0.002291468	0.002474945	0	0.000716239	0.002383206	0.000358119
Glyma.17G075750	35.12881851	19.95881844	26.06037521	28.5126667	0.00228577	0.001573834	0.002004141	0.002093991	0.001929802	0.002049066
Glyma.08G181000	35.11605072	34.79479599	28.73436737	33.50754166	0.00228494	0.002743712	0.002209781	0.002460818	0.002514326	0.0023353
Glyma.19G047300	35.06986237	30.19051933	28.28511238	44.39059067	0.002281934	0.002380646	0.002175231	0.003260077	0.00233129	0.002717654
Glyma.03G086400	35.06360245	30.07277107	18.31163216	42.61201859	0.002281527	0.002371361	0.001408233	0.003129458	0.002326444	0.002268845
Glyma.13G342800	35.04493713	32.07647324	28.98587036	53.25634384	0.002280312	0.002529361	0.002229122	0.003911185	0.002404837	0.003070154
Glyma.11G194300	35.00844955	22.86164093	15.2408247	13.7675066	0.002277938	0.001802734	0.001172077	0.001011096	0.002040336	0.001091586
Glyma.20G000500	34.91342163	31.31022263	42.90235901	44.00641251	0.002271755	0.002468939	0.003299353	0.003231863	0.002370347	0.003265608
Glyma.05G149500	34.90095139	31.24674797	71.23566437	46.54232025	0.002270944	0.002463934	0.00547829	0.003418102	0.002367439	0.004448196
Glyma.05G174200	34.81071091	16.36126137	39.50576019	21.81119919	0.002265072	0.001290152	0.003038141	0.00160183	0.001777612	0.002319986
Glyma.05G155300	34.77053452	17.78600311	16.65868187	20.96250153	0.002262458	0.001402499	0.001281115	0.001539501	0.001832478	0.001410308
Glyma.05G041900	34.67194366	28.05434227	21.85316467	32.42955399	0.002256042	0.0022122	0.001680591	0.00238165	0.002234121	0.00203112
Glyma.13G295500	34.63993454	51.58597183	18.53792191	53.21271133	0.00225396	0.004067765	0.001425636	0.00390798	0.003160862	0.002666808
Glyma.11G210989	34.62971878	50.57052994	74.62189484	38.00170898	0.002253295	0.003987693	0.005738704	0.002790873	0.003120494	0.004264789
Glyma.03G108900	34.58266068	27.81197929	48.81912994	38.19155884	0.002250233	0.002193088	0.003754375	0.002804816	0.002221661	0.003279595
Glyma.20G201500	34.54131699	31.69294548	42.06021881	19.68141937	0.002247543	0.002499118	0.003234589	0.001445418	0.002373331	0.002340003
Glyma.06G155750	34.52954102	29.08419037	52.87918091	42.03450394	0.002246777	0.002293407	0.004066608	0.003087045	0.002270092	0.003576826
Glyma.02G282400	34.50050735	55.60010147	31.8486805	24.83877563	0.002244887	0.004384295	0.002449283	0.001824178	0.003314591	0.002136731
Glyma.14G207600	34.49624252	26.1017437	20.76760101	48.20884323	0.00224461	0.002058229	0.001597107	0.003540493	0.00215142	0.0025688
Glyma.13G048700	34.45794296	2.649425983		26.19456291	0.002242118	0.000208918	0	0.001923748	0.001225518	0.000961874
Glyma.02G147000	34.45756531	59.23917389	24.58422279	39.17375565	0.002242093	0.004671251	0.001890619	0.002876949	0.003456672	0.002383784
Glyma.09G269300	34.44870758	17.31605148	14.27306175	13.13050652	0.002241517	0.001365441	0.001097652	0.000964314	0.001803479	0.001030983
Glyma.05G006300	34.44119644	53.96632767	21.61614037	24.64881134	0.002241028	0.004255466	0.001662362	0.001810227	0.003248247	0.001736295
Glyma.02G165300	34.4160881	53.6069603	45.07987213	38.73771286	0.002239394	0.004227128	0.003466812	0.002844926	0.003233261	0.003155869
Glyma.07G053200	34.40949631	17.0688343		21.45916939	0.002238965	0.001345947	0	0.001575977	0.001792456	0.000787989
Glyma.07G220900	34.40504837	33.58011246	94.04138184	54.51858521	0.002238676	0.002647929	0.007232136	0.004003885	0.002443303	0.00561801
Glyma.13G207000	34.40110779	27.02116203	21.28537941	53.41075897	0.00223842	0.002130729	0.001636926	0.003922525	0.002184574	0.002779725
Glyma.16G042000	34.36470032	19.06570244	13.2867527	18.70477676	0.002236051	0.001503409	0.001021801	0.001373692	0.00186973	0.001197747
Glyma.02G044000	34.22332382	7.200130463		25.2110157	0.002226852	0.00056776	0	0.001851515	0.001397306	0.000925758
Glyma.02G184800	34.19515228	25.41843796	16.8772583	18.28251648	0.002225018	0.002004348	0.001297925	0.001342681	0.002114683	0.001320303
Glyma.16G012200	34.17852783	96.55539703	84.87876892	33.96482849	0.002223937	0.007613788	0.006527496	0.002494402	0.004918862	0.004510949
Glyma.04G191500	34.07186508	34.61476517	37.23060989	29.90321732	0.002216996	0.002729516	0.002863174	0.002196114	0.002473256	0.002529644
Glyma.05G224000	34.01510239	57.83701706	47.77786255	65.05786896	0.002213303	0.004560685	0.003674297	0.004777897	0.003386994	0.004226097
Glyma.11G134133	34.01274872			57.43257904	0.00221315	0	0	0.00421789	0.001106575	0.002108945
Glyma.20G117100	33.93543243	47.74232101	34.07850266	33.23314285	0.002208119	0.003764677	0.002620765	0.002440666	0.002986398	0.002530716
Glyma.09G103100	33.88996506	18.76847839	11.35164928	11.41285229	0.00220516	0.001479971	0.000872985	0.000838168	0.001842566	0.000855576
Glyma.08G004800	33.80942535	32.44258118	34.61922073	31.10987282	0.00219992	0.00255823	0.002662348	0.002284732	0.002379075	0.00247354
Glyma.17G126700	33.76840973	25.33024597	48.73742294	44.88156891	0.002197251	0.001997393	0.003748091	0.003296135	0.002097322	0.003522113
Glyma.07G037200	33.71229553	26.36386681	23.18445969	16.19228172	0.0021936	0.002078899	0.001782972	0.001189173	0.002136249	0.001486073
Glyma.14G101900	33.68782043	34.81702042	60.17591095	63.73159409	0.002192007	0.002745464	0.004627754	0.004680495	0.002468736	0.004654124
Glyma.04G243600	33.67000961	50.10594559		28.82959747	0.002190848	0.003951059	0	0.002117267	0.003070954	0.001058633
Glyma.06G097600	33.50514221	39.8533287	28.40033531	17.48013115	0.002180121	0.003142598	0.002184093	0.001283754	0.002661359	0.001733923
Glyma.20G233300	33.50307846	71.31852722	24.28558922	47.58472443	0.002179986	0.005623757	0.001867653	0.003494657	0.003901872	0.002681155
Glyma.03G028900	33.47641754	23.52748299	30.0055294	31.86437225	0.002178252	0.001855238	0.002307538	0.002340143	0.002016745	0.00232384
Glyma.20G168100	33.42754745	40.29521561	34.27106094	49.28840637	0.002175072	0.003177442	0.002635573	0.003619776	0.002676257	0.003127675
Glyma.01G040300	33.38519287	19.68302345	21.01761627	33.31253815	0.002172316	0.001552087	0.001616334	0.002446497	0.001862201	0.002031415
Glyma.10G286200	33.36961365	17.23839188	9.997447014	7.952162743	0.002171302	0.001359318	0.000768841	0.000584013	0.00176531	0.000676427
Glyma.02G251100	33.3467865	15.52966213	9.796235085	9.735948563	0.002169817	0.001224577	0.000753367	0.000715015	0.001697197	0.000734191
Glyma.01G236600	33.29064941	26.82989693	5.818101406	15.90958023	0.002166164	0.002115647	0.000447434	0.001168411	0.002140906	0.000807923
Glyma.12G227400	33.2854538	25.98958778	31.46359634	30.92632484	0.002165826	0.002049385	0.002419669	0.002271252	0.002107606	0.00234546
Glyma.13G056100	33.26447296	62.15125656	51.83046341	45.40632248	0.002164461	0.004900881	0.003985958	0.003334673	0.003532671	0.003660315
Glyma.10G243500	33.24220657	54.78501511	30.66580582	13.95251083	0.002163012	0.004320022	0.002358316	0.001024683	0.003241517	0.001691499
Glyma.09G044200	33.15651703	31.19106674	58.86515045	54.87979126	0.002157436	0.002459543	0.004526951	0.004030412	0.00230849	0.004278682
Glyma.14G121200	33.15491104	56.58218765	41.50251007	63.29718399	0.002157332	0.004461737	0.003191699	0.004648591	0.003309534	0.003920145
Glyma.11G248000	33.11152267	43.48022842	26.61511993	3.576618195	0.002154509	0.003428594	0.002046803	0.000262669	0.002791551	0.001154736
Glyma.12G219600	33.0411377	33.97952271	25.8472271	26.18420792	0.002149929	0.002679424	0.001987749	0.001922987	0.002414677	0.001955368
Glyma.08G176900	33.02027512	36.52271652	29.10867691	14.95253086	0.002148571	0.002879966	0.002238567	0.001098125	0.002514268	0.001668346
Glyma.19G100000	32.95630646	26.89082527	2.589293957	14.49585438	0.002144409	0.002120452	0.000199126	0.001064586	0.00213243	0.000631856
Glyma.09G165000	32.94192886				0.002143473	0	0	0	0.001071737	0
Glyma.20G015600	32.89754868	18.24829483	12.47676277	8.296308517	0.002140586	0.001438953	0.00095951	0.000609287	0.001789769	0.000784398
Glyma.08G061200	32.86642075	35.27835464	59.63589096	33.77459717	0.00213856	0.002781842	0.004586224	0.002480431	0.002460201	0.003533328
Glyma.19G052400	32.83006668	14.37981224	6.220999718	16.78272629	0.002136195	0.001133907	0.000478418	0.001232536	0.001635051	0.000855477
Glyma.19G258500	32.72000885	53.22817993	50.32653427	40.63331604	0.002129033	0.00419726	0.0038703	0.00298414	0.003163147	0.00342722
Glyma.04G241000	32.67881012	17.92812538	19.46355438	9.431801796	0.002126353	0.001413706	0.001496821	0.000692678	0.001770029	0.001094749
Glyma.19G209700	32.61141586	16.18544769	22.44171906	17.71211815	0.002121968	0.001276289	0.001725853	0.001300791	0.001699128	0.001513322
Glyma.02G095000	32.57566071	21.64650154	4.706988335	25.31632423	0.002119641	0.001706915	0.000361985	0.001859249	0.001913278	0.001110617
Glyma.08G344200	32.5591774	19.18899536	21.35196686	9.196509361	0.002118568	0.001513131	0.001642047	0.000675398	0.00181585	0.001158722
Glyma.19G011400	32.50105286	30.00449562	4.566573143	34.37979126	0.002114786	0.002365977	0.000351187	0.002524877	0.002240382	0.001438032
Glyma.03G129300	32.45255661	17.15857315	22.94298172	16.60400772	0.002111631	0.001353024	0.001764402	0.00121941	0.001732327	0.001491906
Glyma.07G188200	32.42769623	80.33701324	45.30438232	38.81114578	0.002110013	0.006334902	0.003484077	0.002850319	0.004222458	0.003167198
Glyma.15G015700	32.40377426	33.2589035	30.69570732	38.8032608	0.002108457	0.002622601	0.002360615	0.00284974	0.002365529	0.002605177
Glyma.13G222200	32.3956871	21.50694275	36.28103638	40.22273636	0.00210793	0.00169591	0.002790148	0.002953987	0.00190192	0.002872068
Glyma.17G016200	32.38053513	31.80307579	23.02985954	33.43537903	0.002106945	0.002507803	0.001771083	0.002455519	0.002307374	0.002113301
Glyma.07G254600	32.28180313	37.08778381	32.6974678	36.21141815	0.00210052	0.002924523	0.002514558	0.002659393	0.002512522	0.002586976
Glyma.02G148400	32.2248764	31.12736702	42.90083694	21.63718224	0.002096816	0.00245452	0.003299236	0.00158905	0.002275668	0.002444143
Glyma.04G180000	32.20303345	93.70023346	98.21857452	55.53594971	0.002095395	0.007388646	0.007553378	0.004078601	0.004742021	0.005815989
Glyma.20G106300	32.15727615	26.25987434	28.91748428	13.60841846	0.002092417	0.002070698	0.002223863	0.000999412	0.002081558	0.001611638
Glyma.05G043200	32.09424973	44.25647736	28.27296638	40.19770813	0.002088316	0.003489804	0.002174297	0.002952149	0.00278906	0.002563223
Glyma.19G075700	32.07489014	28.234375	30.58740044	21.1882019	0.002087057	0.002226396	0.002352286	0.001556077	0.002156726	0.001954182
Glyma.07G045900	31.98561859	32.66881561	23.35447693	36.4054451	0.002081248	0.00257607	0.001796047	0.002673642	0.002328659	0.002234845
Glyma.07G004900	31.97010803			17.02301788	0.002080239	0	0	0.001250183	0.001040119	0.000625091
Glyma.17G009400	31.91596031	19.53905487	16.58403397	18.78711128	0.002076715	0.001540734	0.001275375	0.001379739	0.001808725	0.001327557
Glyma.09G031800	31.8400116	22.40351677	23.56781769	17.07725143	0.002071774	0.001766609	0.001812454	0.001254166	0.001919191	0.00153331
Glyma.05G154700	31.81066895	23.23239708	50.12377548		0.002069864	0.001831969	0.003854707	0	0.001950917	0.001927353
Glyma.17G164100	31.78779793	23.59784889	44.88215256	29.03279305	0.002068376	0.001860787	0.003451606	0.002132189	0.001964582	0.002791898
Glyma.07G255700	31.78100014	43.48067474	58.47732162	62.71861649	0.002067934	0.003428629	0.004497126	0.004606101	0.002748281	0.004551613
Glyma.04G021500	31.77981758	30.2642746	35.78253555	47.41625214	0.002067857	0.002386462	0.002751812	0.003482284	0.002227159	0.003117048
Glyma.04G003200	31.74570465	55.40631104	15.71223259	39.38737488	0.002065637	0.004369014	0.00120833	0.002892637	0.003217326	0.002050484
Glyma.09G154400	31.60394669	28.83769226	26.42028809	12.34209347	0.002056413	0.00227397	0.002031819	0.000906412	0.002165192	0.001469116
Glyma.08G116900	31.57241058	57.98636627	15.55748463	29.19750404	0.002054361	0.004572462	0.001196429	0.002144286	0.003313412	0.001670357
Glyma.07G270600	31.5663147	33.05605316	30.73626328	16.54516792	0.002053965	0.002606605	0.002363734	0.001215089	0.002330285	0.001789412
Glyma.07G140200	31.54270363	43.74606323	44.90097809	37.51846313	0.002052428	0.003449556	0.003453054	0.002755383	0.002750992	0.003104219
Glyma.02G145300	31.52386475	15.77136421	17.61048698	7.526713371	0.002051202	0.001243637	0.001354313	0.000552767	0.00164742	0.00095354
Glyma.05G000300	31.50910378	93.14745331	77.22271729	43.81077576	0.002050242	0.007345057	0.005938717	0.003217495	0.00469765	0.004578106
Glyma.03G246900	31.38435936	26.9520092	16.36515236	27.89157486	0.002042125	0.002125276	0.001258542	0.002048378	0.002083701	0.00165346
Glyma.02G046400	31.31214714	56.03342819	55.03873825	48.46852875	0.002037426	0.004418465	0.004232686	0.003559564	0.003227946	0.003896125
Glyma.03G120900	31.25665855	8.374048233	12.92594624	16.6692524	0.002033816	0.000660328	0.000994054	0.001224202	0.001347072	0.001109128
Glyma.09G059100	31.21466064	27.32126617	41.44533539	51.52321243	0.002031083	0.002154394	0.003187302	0.003783902	0.002092738	0.003485602
Glyma.01G046300	31.18185616	45.95247269	37.35837173	51.30136871	0.002028949	0.00362354	0.002872999	0.00376761	0.002826244	0.003320305
Glyma.09G112100	31.14627838	35.84678268	28.42790222	21.48721504	0.002026634	0.002826665	0.002186213	0.001578037	0.002426649	0.001882125
Glyma.13G199800	31.11657715	29.70655632	37.89728928	40.4280014	0.002024701	0.002342483	0.002914444	0.002969062	0.002183592	0.002941753
Glyma.12G043200	31.07265472	30.18642426	27.47292519	20.75550842	0.002021843	0.002380323	0.002112771	0.0015243	0.002201083	0.001818535
Glyma.12G235500	30.97596741	16.31998253	14.66180897	37.47431946	0.002015552	0.001286897	0.001127548	0.002752141	0.001651225	0.001939845
Glyma.01G004200	30.94643593	22.72120285	9.991553307	29.26987648	0.00201363	0.00179166	0.000768388	0.002149601	0.001902645	0.001458995
Glyma.05G185800	30.89054298	35.65535736	38.50437546	18.48707962	0.002009993	0.002811571	0.002961131	0.001357705	0.002410782	0.002159418
Glyma.15G095400	30.86475182	25.72639084	8.295834541	26.97503853	0.002008315	0.002028631	0.000637981	0.001981066	0.002018473	0.001309524
Glyma.07G241800	30.79867935	29.0787487	10.49707317	28.39314079	0.002004016	0.002292978	0.000807264	0.002085213	0.002148497	0.001446239
Glyma.04G019700	30.77767754	26.77159119	37.07748032	25.8784771	0.002002649	0.002111049	0.002851398	0.001900534	0.002056849	0.002375966
Glyma.14G113800	30.68296242	19.24723434			0.001996486	0.001517723	0	0	0.001757105	0
Glyma.12G055900	30.61300278	49.21126556	30.36211586	30.11092758	0.001991934	0.003880509	0.002334961	0.002211368	0.002936222	0.002273165
Glyma.08G163700	30.49273872	24.94218063	40.33187485	23.59209824	0.001984109	0.001966793	0.003101673	0.001732621	0.001975451	0.002417147
Glyma.17G152600	30.49227333	24.56922913	14.28023911	12.61547184	0.001984079	0.001937384	0.001098204	0.000926489	0.001960731	0.001012347
Glyma.17G092300	30.44993019	80.09793854	71.23838806	38.13347244	0.001981323	0.00631605	0.0054785	0.00280055	0.004148687	0.004139525
Glyma.18G286200	30.42636108	13.13768864	21.71298218	14.56395912	0.00197979	0.00103596	0.00166981	0.001069588	0.001507875	0.001369699
Glyma.02G310900	30.38728142	33.00212097	40.60614395	24.53195	0.001977247	0.002602352	0.003122765	0.001801644	0.0022898	0.002462205
Glyma.13G284600	30.37382126	28.63098717	13.16095734	16.88075256	0.001976371	0.00225767	0.001012127	0.001239735	0.002117021	0.001125931
Glyma.02G143700	30.35508728	16.19382286	12.09300327	28.56016922	0.001975152	0.001276949	0.000929997	0.00209748	0.001626051	0.001513739
Glyma.17G167200	30.35314178	27.17219353	24.17942429	16.78709793	0.001975026	0.002142639	0.001859489	0.001232857	0.002058832	0.001546173
Glyma.10G214700	30.33110809	24.37783432	15.73927498	30.77013397	0.001973592	0.001922292	0.001210409	0.002259781	0.001947942	0.001735095
Glyma.17G054200	30.29373169	24.60773277	24.8162117	23.44279861	0.00197116	0.00194042	0.00190846	0.001721656	0.00195579	0.001815058
Glyma.05G058700	30.27897072	12.70589447	26.68757439	11.88764858	0.001970199	0.001001912	0.002052375	0.000873038	0.001486056	0.001462706
Glyma.15G063400	30.27334023	15.03194809	21.63969231	27.64518547	0.001969833	0.001185331	0.001664174	0.002030283	0.001577582	0.001847228
Glyma.10G053100	30.21781349	13.6170578	29.14249229	19.24419975	0.00196622	0.001073761	0.002241167	0.001413308	0.00151999	0.001827238
Glyma.05G237000	30.18575668	65.55463409	74.13221741	37.990345	0.001964134	0.005169251	0.005701046	0.002790039	0.003566693	0.004245542
Glyma.18G213500	30.17302513	18.71901703	9.38642025	20.2489357	0.001963306	0.001476071	0.000721851	0.001487097	0.001719688	0.001104474
Glyma.02G053800	30.1445961	23.05932617	15.01674938	26.17524719	0.001961456	0.001818322	0.001154844	0.001922329	0.001889889	0.001538587
Glyma.11G001500	30.12408257	38.72037888	37.58456039	20.32665825	0.001960121	0.00305326	0.002890394	0.001492805	0.002506691	0.002191599
Glyma.01G219900	30.09060287	26.56521416	16.63289642	32.42041016	0.001957943	0.002094776	0.001279132	0.002380978	0.002026359	0.001830055
Glyma.11G014000	30.04894638	27.42939949	20.36143494	8.75368309	0.001955232	0.00216292	0.001565871	0.000642877	0.002059076	0.001104374
Glyma.09G114000	30.03854179	31.63926506	30.84405327	20.13188171	0.001954555	0.002494885	0.002372024	0.0014785	0.00222472	0.001925262
Glyma.17G009100	30.0357666	29.20303345	15.8862009	22.34545135	0.001954375	0.002302779	0.001221709	0.001641066	0.002128577	0.001431387
Glyma.16G080700	29.94939232	37.08961487	14.49442673	25.2409935	0.001948754	0.002924668	0.001114676	0.001853717	0.002436711	0.001484196
Glyma.15G029200	29.91322136	25.49589157	26.72393417	23.7151947	0.001946401	0.002010455	0.002055171	0.001741661	0.001978428	0.001898416
Glyma.02G263500	29.79941559	30.75704002	29.22100067	27.44351006	0.001938996	0.002425318	0.002247205	0.002015471	0.002182157	0.002131338
Glyma.02G124000	29.78382874	32.032547	35.61800385	43.09125137	0.001937981	0.002525897	0.002739158	0.003164653	0.002231939	0.002951906
Glyma.02G308100	29.78100014	35.68387985	31.11943817	27.40130997	0.001937797	0.00281382	0.002393202	0.002012372	0.002375809	0.002202787
Glyma.17G000700	29.78000259	18.95325661	33.28904724	25.06667519	0.001937732	0.001494542	0.002560053	0.001840915	0.001716137	0.002200484
Glyma.07G168500	29.77280807			18.32240295	0.001937264	0	0	0.001345611	0.000968632	0.000672805
Glyma.16G153200	29.70644379	25.83254242	21.17373085	31.43437386	0.001932946	0.002037002	0.00162834	0.002308563	0.001984974	0.001968451
Glyma.09G039600	29.69503021	9.318155289	7.113424301	19.49668312	0.001932203	0.000734775	0.000547049	0.001431851	0.001333489	0.00098945
Glyma.04G190200	29.62112427	11.29710102	17.83780098	11.09143353	0.001927395	0.000890823	0.001371794	0.000814563	0.001409109	0.001093178
Glyma.07G042400	29.61028862	38.09809875	22.15454292	27.15336227	0.001926689	0.003004191	0.001703768	0.001994163	0.00246544	0.001848965
Glyma.10G173300	29.59828949	23.57032585	21.73901749	8.492420197	0.001925909	0.001858617	0.001671812	0.00062369	0.001892263	0.001147751
Glyma.05G240800	29.59642982	8.180123329	47.29985428	19.60663605	0.001925788	0.000645036	0.003637537	0.001439926	0.001285412	0.002538731
Glyma.05G129600	29.59383011	54.21567535	37.81531143	53.52409363	0.001925619	0.004275128	0.00290814	0.003930848	0.003100373	0.003419494
Glyma.01G162200	29.55211449	6.464608669			0.001922904	0.000509761	0	0	0.001216332	0
Glyma.13G125400	29.48507118	36.93761063	23.62394524	53.73941422	0.001918542	0.002912682	0.00181677	0.003946662	0.002415612	0.002881716
Glyma.20G053200	29.46219635	36.50025558	31.19591331	24.60271263	0.001917053	0.002878194	0.002399083	0.001806841	0.002397624	0.002102962
Glyma.08G072000	29.42741394	80.76384735	29.34274864	19.3870697	0.00191479	0.00636856	0.002256568	0.0014238	0.004141675	0.001840184
Glyma.04G015800	29.40880966	38.58329391	31.5225811	26.06150818	0.00191358	0.00304245	0.002424205	0.001913976	0.002478015	0.002169091
Glyma.01G082200	29.33217812	32.68099213	40.5982132	20.61383247	0.001908593	0.00257703	0.003122155	0.001513895	0.002242812	0.002318025
Glyma.03G239000	29.30646706	34.47462463	25.85984612	32.40027618	0.00190692	0.002718465	0.001988719	0.0023795	0.002312693	0.00218411
Glyma.07G003200	29.27579308	40.30138779	43.46294403	19.75558662	0.001904924	0.003177929	0.003342464	0.001450865	0.002541427	0.002396664
Glyma.13G150900	29.2738018	21.69082069	23.52676201		0.001904795	0.00171041	0.001809296	0	0.001807602	0.000904648
Glyma.07G019900	29.25040436	28.3263092	36.05237198	36.00964737	0.001903272	0.002233645	0.002772563	0.002644575	0.002068459	0.002708569
Glyma.13G328300	29.24733734	24.51760483	23.49635887	19.42385674	0.001903073	0.001933313	0.001806958	0.001426502	0.001918193	0.00161673
Glyma.07G009600	29.14523125	34.22899246	24.3118782	24.69242477	0.001896429	0.002699096	0.001869675	0.00181343	0.002297762	0.001841552
Glyma.07G232900	29.10373878	38.04431534	43.56586456	64.69026184	0.001893729	0.00299995	0.003350379	0.0047509	0.002446839	0.004050639
Glyma.10G086600	29.10187912	29.0391655	33.99568176	22.94217873	0.001893608	0.002289857	0.002614396	0.00168489	0.002091733	0.002149643
Glyma.13G328600	29.09697723	33.61055756	32.0759201	40.23743057	0.001893289	0.00265033	0.002466759	0.002955066	0.00227181	0.002710913
Glyma.08G151700	29.09101295	38.08927536	35.85097122	37.32258987	0.001892901	0.003003495	0.002757074	0.002740998	0.002448198	0.002749036
Glyma.12G165400	29.08273315	5.40096426	10.30903816	12.77096558	0.001892362	0.000425888	0.000792804	0.000937909	0.001159125	0.000865356
Glyma.07G212300	29.04063225	3.876971722		13.43978596	0.001889623	0.000305715	0	0.000987028	0.001097669	0.000493514
Glyma.02G226000	28.96098137	17.22505569	12.10356426	10.64498997	0.00188444	0.001358266	0.00093081	0.000781776	0.001621353	0.000856293
Glyma.07G026300	28.89239311	35.68328476	32.59792328	20.11021614	0.001879977	0.002813773	0.002506903	0.001476909	0.002346875	0.001991906
Glyma.13G172200	28.82596779	40.29084778		20.21438789	0.001875655	0.003177098	0	0.001484559	0.002526377	0.00074228
Glyma.10G239100	28.81945038	8.265570641	11.90866852	21.15649414	0.001875231	0.000651774	0.000915821	0.001553748	0.001263503	0.001234785
Glyma.07G032200	28.79195976	40.00440979	53.55731201	29.42370605	0.001873442	0.003154511	0.004118759	0.002160898	0.002513977	0.003139829
Glyma.16G018300	28.77166176	10.27754879	3.852116108	8.581492424	0.001872121	0.000810427	0.000296242	0.000630231	0.001341274	0.000463237
Glyma.10G091000	28.63976669	27.06544876	30.88098526	26.596735	0.001863539	0.002134221	0.002374864	0.001953284	0.00199888	0.002164074
Glyma.19G211900	28.58496284	28.36288452	19.22425652	16.34123039	0.001859973	0.002236529	0.001478418	0.001200112	0.002048251	0.001339265
Glyma.07G060700	28.56242371	27.19895744	43.78934097	45.49773788	0.001858507	0.002144749	0.003367565	0.003341387	0.002001628	0.003354476
Glyma.04G142300	28.49098587	24.1442852	31.80943298	35.19526672	0.001853858	0.001903876	0.002446265	0.002584766	0.001878867	0.002515515
Glyma.02G259000	28.44505882	17.62741661	37.51000977	29.11286163	0.00185087	0.001389994	0.002884661	0.00213807	0.001620432	0.002511365
Glyma.04G021600	28.44443321	59.17030334	171.9658356	41.65166473	0.001850829	0.00466582	0.013224819	0.003058929	0.003258325	0.008141874
Glyma.08G211700	28.43644142	27.52996254	32.4876442	29.06947327	0.001850309	0.00217085	0.002498422	0.002134883	0.00201058	0.002316653
Glyma.08G168200	28.43136597	27.07806587		34.05247498	0.001849979	0.002135216	0	0.002500839	0.001992598	0.001250419
Glyma.04G222900	28.320858	21.58091354	16.59947205		0.001842788	0.001701743	0.001276562	0	0.001772266	0.000638281
Glyma.06G074900	28.26470947	36.99633789	24.56809044	16.08379173	0.001839135	0.002917312	0.001889379	0.001181205	0.002378224	0.001535292
Glyma.05G236000	28.20359612	44.46551895	31.7675209	20.77793312	0.001835158	0.003506288	0.002443042	0.001525947	0.002670723	0.001984494
Glyma.13G349600	28.18208122	29.93238068	24.743927	24.32670021	0.001833759	0.002360291	0.001902901	0.001786571	0.002097025	0.001844736
Glyma.19G030800	28.15094566	5.708665848		7.244956493	0.001831733	0.000450152	0	0.000532075	0.001140942	0.000266037
Glyma.19G237700	28.13361549	18.93481636	22.93643188	21.64783859	0.001830605	0.001493088	0.001763898	0.001589833	0.001661846	0.001676865
Glyma.08G174700	28.09848595	37.55397415	55.27642822	11.08075523	0.001828319	0.002961284	0.004250965	0.000813779	0.002394802	0.002532372
Glyma.08G055600	27.97546959	21.82735062	29.59993172	28.63260269	0.001820315	0.001721176	0.002276346	0.002102799	0.001770745	0.002189573
Glyma.16G189100	27.924757	24.98750687	35.04957962	36.86716461	0.001817015	0.001970367	0.002695444	0.002707551	0.001893691	0.002701498
Glyma.12G193800	27.8891468	32.63021088	36.56640625	25.2954731	0.001814698	0.002573026	0.002812094	0.001857718	0.002193862	0.002334906
Glyma.05G238000	27.85961151	12.14896584	30.96085358	29.65284348	0.001812776	0.000957996	0.002381006	0.002177726	0.001385386	0.002279366
Glyma.13G053000	27.85256386	17.74729729	24.71749878	15.85149193	0.001812317	0.001399447	0.001900869	0.001164145	0.001605882	0.001532507
Glyma.01G100900	27.84488297	23.53871727	13.69033241	23.94705582	0.001811818	0.001856124	0.001052838	0.001758689	0.001833971	0.001405764
Glyma.17G116400	27.71399117	28.23390961	26.52463722	36.37374115	0.001803301	0.002226359	0.002039844	0.002671314	0.00201483	0.002355579
Glyma.19G217500	27.68370247	32.8552475	17.82269859	27.43665695	0.00180133	0.002590771	0.001370633	0.002014968	0.00219605	0.0016928
Glyma.01G175600	27.68183517	17.53946686	7.525480747	13.49253178	0.001801208	0.001383059	0.000578738	0.000990901	0.001592134	0.00078482
Glyma.13G308700	27.67980766	29.79405022	30.61328125	46.05355072	0.001801076	0.002349383	0.002354276	0.003382206	0.00207523	0.002868241
Glyma.01G003700	27.64124298	22.60377884		16.34158516	0.001798567	0.0017824	0	0.001200138	0.001790484	0.000600069
Glyma.05G129900	27.61800575	6.29833889	10.83617878	8.646042824	0.001797055	0.00049665	0.000833343	0.000634972	0.001146852	0.000734157
Glyma.19G160800	27.50970078	14.50061893	15.13228416	12.83856678	0.001790008	0.001143433	0.00116373	0.000942874	0.00146672	0.001053302
Glyma.14G145000	27.48346519	31.41883087	26.45778275	20.78766251	0.001788301	0.002477503	0.002034703	0.001526661	0.002132902	0.001780682
Glyma.08G315400	27.47403526	44.66984177	30.11245155	42.63502884	0.001787687	0.0035224	0.002315761	0.003131148	0.002655043	0.002723454
Glyma.05G188800	27.45625114	25.86873627	7.64949894	17.00244141	0.00178653	0.002039856	0.000588275	0.001248672	0.001913193	0.000918473
Glyma.15G248300	27.41791725	64.37963104	54.44127655	17.71543694	0.001784036	0.005076597	0.004186739	0.001301035	0.003430316	0.002743887
Glyma.10G060200	27.39401245	29.03688812	28.29290199	9.307928085	0.00178248	0.002289677	0.002175831	0.000683581	0.002036079	0.001429706
Glyma.12G157500	27.3591938	46.05522156	17.03194809		0.001780215	0.003631642	0.001309821	0	0.002705929	0.00065491
Glyma.09G277400	27.3066082	33.05685425	34.70959473	35.48600006	0.001776793	0.002606668	0.002669298	0.002606118	0.002191731	0.002637708
Glyma.08G045100	27.27993393	20.11235619	22.25229073	35.17668152	0.001775057	0.001585942	0.001711285	0.002583401	0.001680499	0.002147343
Glyma.11G243600	27.20927048	18.57861137	14.13456726	12.19408989	0.001770459	0.001464999	0.001087001	0.000895543	0.001617729	0.000991272
Glyma.02G264000	27.1693058	5.230089188	3.918483973	8.013491631	0.001767859	0.000412414	0.000301346	0.000588517	0.001090136	0.000444931
Glyma.20G017200	27.10913658	20.1643219	11.74968243	11.15128231	0.001763944	0.001590039	0.000903595	0.000818958	0.001676992	0.000861277
Glyma.05G053600	27.08381462	24.2354641	22.94743729	20.34571266	0.001762296	0.001911065	0.001764744	0.001494204	0.001836681	0.001629474
Glyma.02G198800	27.07627869	25.22128868	36.8514328	29.97654915	0.001761806	0.001988802	0.002834014	0.0022015	0.001875304	0.002517757
Glyma.17G223300	27.07522392	21.98675346	6.535698414	5.76333189	0.001761737	0.001733745	0.00050262	0.000423263	0.001747741	0.000462942
Glyma.02G203700	27.06186676	22.51255798	5.253220081	12.83091736	0.001760868	0.001775207	0.000403992	0.000942312	0.001768038	0.000673152
Glyma.20G103200	26.92798996	9.636178017	16.1170826	10.26377487	0.001752157	0.000759852	0.001239464	0.000753779	0.001256005	0.000996622
Glyma.09G235900	26.92425156	8.991405487	14.13937283	7.462953091	0.001751914	0.000709009	0.001087371	0.000548085	0.001230461	0.000817728
Glyma.01G010200	26.81852913	56.97481918		29.91873741	0.001745035	0.004492697	0	0.002197254	0.003118866	0.001098627
Glyma.16G208700	26.73160553	33.84127808	30.80492973	24.58947563	0.001739379	0.002668523	0.002369015	0.001805869	0.002203951	0.002087442
Glyma.04G131800	26.70043564	29.37396622	30.49150658	21.58610725	0.00173735	0.002316257	0.002344911	0.001585299	0.002026804	0.001965105
Glyma.06G277500	26.57017136	21.56408882	33.25588608	18.68375969	0.001728874	0.001700417	0.002557503	0.001372149	0.001714645	0.001964826
Glyma.08G017800	26.54389	33.30843353	30.57497597	28.50153542	0.001727164	0.002626506	0.002351331	0.002093173	0.002176835	0.002222252
Glyma.20G148900	26.52836609	3.018964529	2.463771343		0.001726154	0.000238058	0.000189473	0	0.000982106	9.47E-05
Glyma.19G243000	26.49811172	33.81904221	35.21547318	28.29188156	0.001724186	0.00266677	0.002708202	0.002077776	0.002195478	0.002392989
Glyma.19G243300	26.44989395	28.13419724	53.82658386	23.58650017	0.001721048	0.002218496	0.004139467	0.00173221	0.001969772	0.002935838
Glyma.12G173700	26.41383743	14.47564316	16.39693451	14.16630173	0.001718702	0.001141464	0.001260986	0.001040384	0.001430083	0.001150685
Glyma.04G076700	26.41241264	32.34918976	29.94239235	25.85284424	0.001718609	0.002550866	0.002302683	0.001898652	0.002134738	0.002100667
Glyma.10G203200	26.3787384	18.25208473	46.18906403	42.61551285	0.001716418	0.001439251	0.003552113	0.003129714	0.001577835	0.003340913
Glyma.18G266500	26.34939384	19.08777237	41.0679512	29.61368179	0.001714509	0.001505149	0.00315828	0.00217485	0.001609829	0.002666565
Glyma.05G209200	26.30392265	26.14896965	55.75290298	37.81153107	0.00171155	0.002061953	0.004287608	0.002776906	0.001886752	0.003532257
Glyma.01G058300	26.29740524	53.61105347	51.68136215	44.27708817	0.001711126	0.004227451	0.003974491	0.003251742	0.002969288	0.003613116
Glyma.14G111800	26.24066162	17.25584412	26.33230591	23.08193588	0.001707434	0.001360694	0.002025053	0.001695154	0.001534064	0.001860104
Glyma.04G219500	26.23413086	10.684762	21.96812439	19.58458138	0.001707009	0.000842537	0.001689431	0.001438306	0.001274773	0.001563869
Glyma.06G229900	26.21823502	34.91845703	45.78791809	31.03001022	0.001705974	0.002753463	0.003521263	0.002278867	0.002229719	0.002900065
Glyma.18G190200	26.16673088	17.33998299			0.001702623	0.001367329	0	0	0.001534976	0
Glyma.16G023700	26.16309929	24.96867943	13.9700613	21.94100189	0.001702387	0.001968882	0.00107435	0.001611363	0.001835635	0.001342857
Glyma.12G207500	26.11844444	29.31912041	17.24397469	16.00509644	0.001699481	0.002311933	0.001326126	0.001175426	0.002005707	0.001250776
Glyma.15G138000	25.97421455	49.51587296	19.16059494	13.97347736	0.001690097	0.003904529	0.001473522	0.001026222	0.002797313	0.001249872
Glyma.01G244900	25.88809586	25.87947464	25.7052002	20.90340996	0.001684493	0.002040702	0.001976827	0.001535162	0.001862598	0.001755994
Glyma.06G021600	25.86851501	14.72258759	12.28390217	10.23373699	0.001683219	0.001160936	0.000944678	0.000751573	0.001422078	0.000848126
Glyma.15G241300	25.84225845	6.776550293	27.10466194	8.728604317	0.00168151	0.000534359	0.00208445	0.000641035	0.001107935	0.001362743
Glyma.10G193200	25.81374741	17.36790466	18.87573624	32.16125488	0.001679655	0.00136953	0.001451615	0.002361946	0.001524593	0.001906781
Glyma.01G205400	25.75851059	37.92576981		35.26070023	0.001676061	0.002990602	0	0.002589571	0.002333332	0.001294786
Glyma.16G160100	25.74729347	12.34987259	8.273195267	9.800354004	0.001675331	0.000973838	0.00063624	0.000719745	0.001324585	0.000677992
Glyma.08G025900	25.73704338	17.21687508	52.18703842	39.42867279	0.001674664	0.001357621	0.004013379	0.00289567	0.001516143	0.003454525
Glyma.13G347100	25.61841393	19.94382286	21.38669968	20.14327812	0.001666945	0.001572652	0.001644718	0.001479337	0.001619799	0.001562027
Glyma.08G345200	25.61681366	60.3757782	28.98133278	16.02515411	0.001666841	0.004760877	0.002228773	0.001176899	0.003213859	0.001702836
Glyma.05G131100	25.52949142	31.22787476	21.29387665	27.91667366	0.001661159	0.002462446	0.001637579	0.002050221	0.002061802	0.0018439
Glyma.18G296300	25.50991249	11.93898869	25.65922165	16.89569855	0.001659885	0.000941438	0.001973291	0.001240832	0.001300662	0.001607062
Glyma.11G107300	25.47830391	22.11887932		14.83739281	0.001657828	0.001744164	0	0.001089669	0.001700996	0.000544834
Glyma.13G144800	25.47518349	91.34135437	145.498642	47.37294388	0.001657625	0.007202639	0.011189393	0.003479103	0.004430132	0.007334248
Glyma.12G019400	25.47286224	19.37310982	11.70319366	18.61358643	0.001657474	0.001527649	0.00090002	0.001366995	0.001592562	0.001133507
Glyma.10G217600	25.41667175	21.79494286	25.59981346	11.74114895	0.001653818	0.00171862	0.001968722	0.000862279	0.001686219	0.0014155
Glyma.06G055100	25.40039444	21.01893997	13.72251701	26.25852966	0.001652759	0.001657429	0.001055313	0.001928446	0.001655094	0.001491879
Glyma.14G039100	25.39715385	35.43733597	46.26330185	43.32738876	0.001652548	0.002794379	0.003557822	0.003181995	0.002223463	0.003369908
Glyma.18G151800	25.3544426	18.37181854	2.552223682	58.20509338	0.001649769	0.001448693	0.000196276	0.004274624	0.001549231	0.00223545
Glyma.07G100500	25.34358406	26.38985825	51.25038528	21.54673386	0.001649062	0.002080948	0.003941347	0.001582408	0.001865005	0.002761878
Glyma.11G121800	25.32078934	45.14915085	46.83827972	14.85946274	0.001647579	0.003560195	0.00360204	0.00109129	0.002603887	0.002346665
Glyma.09G052100	25.27074242	25.61393929	19.79110718	20.20500565	0.001644323	0.002019764	0.001522011	0.00148387	0.001832043	0.00150294
Glyma.06G270300	25.12200546	27.58189392	23.44705963	11.74846649	0.001634645	0.002174945	0.001803167	0.000862816	0.001904795	0.001332991
Glyma.13G144900	25.06926727	26.79347229	27.52371216	22.76738548	0.001631213	0.002112775	0.002116677	0.001672053	0.001871994	0.001894365
Glyma.07G012800	25.03112602	27.0453701	15.69168186	19.35997581	0.001628731	0.002132638	0.001206749	0.001421811	0.001880685	0.00131428
Glyma.02G217100	25.00029945	37.05687332	41.22942352		0.001626726	0.002922086	0.003170698	0	0.002274406	0.001585349
Glyma.04G207300	24.96102715	43.46788025	17.41620827	21.22424889	0.00162417	0.00342762	0.001339372	0.001558724	0.002525895	0.001449048
Glyma.03G146100	24.94842911	12.3068161		16.37739372	0.00162335	0.000970443	0	0.001202768	0.001296897	0.000601384
Glyma.15G168700	24.88372993	14.84831429	21.02947235	23.84373093	0.001619141	0.00117085	0.001617245	0.001751101	0.001394995	0.001684173
Glyma.17G229600	24.80752563	18.03237152	19.25179672	17.97335815	0.001614182	0.001421926	0.001480536	0.001319976	0.001518054	0.001400256
Glyma.14G079400	24.79563141	29.90402222	36.16228485	14.47241116	0.001613408	0.002358054	0.002781016	0.001062864	0.001985731	0.00192194
Glyma.10G014700	24.79435921	22.4815712	22.3509407	32.20318222	0.001613325	0.001772764	0.001718871	0.002365025	0.001693045	0.002041948
Glyma.17G052000	24.79327202	16.67201233	12.43544769	15.46186924	0.001613255	0.001314656	0.000956333	0.001135531	0.001463955	0.001045932
Glyma.03G225400	24.70625496	7.678048134	16.44662476	10.87341309	0.001607593	0.000605445	0.001264807	0.000798551	0.001106519	0.001031679
Glyma.19G082300	24.70475197	42.97343063	23.06511497	16.03889275	0.001607495	0.003388631	0.001773794	0.001177908	0.002498063	0.001475851
Glyma.05G218800	24.67519951	87.19397736	69.69920349	85.39974976	0.001605572	0.006875602	0.005360131	0.00627182	0.004240587	0.005815975
Glyma.10G044700	24.65114403				0.001604007	0	0	0	0.000802003	0
Glyma.10G215400	24.62015533	17.78131676	11.72499657	13.94845486	0.00160199	0.00140213	0.000901696	0.001024385	0.00150206	0.00096304
Glyma.08G329900	24.61694336	30.79082489	54.89509201	14.53813267	0.001601781	0.002427982	0.004221639	0.001067691	0.002014882	0.002644665
Glyma.06G292800	24.61122322	55.7943306	26.47728348	46.34363937	0.001601409	0.004399611	0.002036203	0.003403511	0.00300051	0.002719857
Glyma.07G019100	24.57527351	22.78695869	21.06461334	22.39529419	0.00159907	0.001796845	0.001619948	0.001644727	0.001697957	0.001632337
Glyma.20G152100	24.55057335	26.74320602	23.40135765	28.20586777	0.001597463	0.002108811	0.001799652	0.002071459	0.001853137	0.001935556
Glyma.14G085800	24.52825737	33.47249222	25.21360207	6.67947197	0.001596011	0.002639443	0.001939021	0.000490545	0.002117727	0.001214783
Glyma.02G254500	24.51006889	47.16751099	37.50437164	39.59620285	0.001594827	0.003719351	0.002884227	0.002907974	0.002657089	0.002896101
Glyma.15G163600	24.47541618	36.71470642	16.99769211	19.77360153	0.001592572	0.002895105	0.001307186	0.001452188	0.002243839	0.001379687
Glyma.08G252650	24.43790436	28.69631958		18.75510406	0.001590131	0.002262822	0	0.001377388	0.001926477	0.000688694
Glyma.19G197200	24.42552376	16.5483017	13.90676403	22.89254379	0.001589326	0.001304901	0.001069482	0.001681245	0.001447114	0.001375364
Glyma.05G090500	24.38259888	7.180078506			0.001586533	0.000566179	0	0	0.001076356	0
Glyma.03G129700	24.37142563	17.72772598	19.99796295	13.73462868	0.001585806	0.001397904	0.001537919	0.001008681	0.001491855	0.0012733
Glyma.09G240300	24.33274269	28.34894753	44.67993927	39.74271011	0.001583289	0.00223543	0.003436055	0.002918734	0.00190936	0.003177394
Glyma.08G301000	24.30646133	12.94018173	20.05729103		0.001581579	0.001020386	0.001542481	0	0.001300982	0.000771241
Glyma.07G092900	24.29547119	9.911358833	21.93236923	18.3636322	0.001580864	0.000781551	0.001686682	0.001348639	0.001181207	0.00151766
Glyma.09G001900	24.28007126				0.001579862	0	0	0	0.000789931	0
Glyma.01G006400	24.26934814	34.03207397	36.19439697	25.96798134	0.001579164	0.002683568	0.002783485	0.001907107	0.002131366	0.002345296
Glyma.20G095000	24.26924515	8.201599121	11.53129005	4.812800884	0.001579157	0.00064673	0.0008868	0.000353456	0.001112943	0.000620128
Glyma.16G001800	24.25799561	39.73420334	43.9691391	39.20452499	0.001578425	0.003133204	0.003381392	0.002879209	0.002355815	0.0031303
Glyma.19G182000	24.09013939	18.96800804	7.372520447		0.001567503	0.001495705	0.000566975	0	0.001531604	0.000283487
Glyma.03G171100	24.02803802	24.24230385	12.28285313	35.51886749	0.001563462	0.001911605	0.000944598	0.002608531	0.001737533	0.001776565
Glyma.19G018700	24.02452087	27.32824326	17.51138687	18.87389755	0.001563233	0.002154944	0.001346691	0.001386113	0.001859089	0.001366402
Glyma.20G179500	23.98287392	20.16080475	18.03045273	15.5517025	0.001560523	0.001589762	0.00138661	0.001142128	0.001575143	0.001264369
Glyma.07G107700	23.97894669	19.27812576	18.25307846	16.20282364	0.001560268	0.001520159	0.00140373	0.001189947	0.001540213	0.001296839
Glyma.09G005600	23.95464897	23.37739563	40.82479095	46.25581741	0.001558687	0.001843403	0.00313958	0.003397061	0.001701045	0.00326832
Glyma.20G007400	23.93558311	21.2553463	21.09365654	10.53160667	0.001557446	0.001676071	0.001622181	0.000773449	0.001616759	0.001197815
Glyma.09G007600	23.9012661	25.27562523	32.16791916		0.001555213	0.001993086	0.002473834	0	0.00177415	0.001236917
Glyma.04G236300	23.87503433	22.90292168	32.26094055	25.13339615	0.001553507	0.001805989	0.002480988	0.001845815	0.001679748	0.002163401
Glyma.20G157300	23.84659004	36.45607758	29.23177338	47.88219452	0.001551656	0.002874711	0.002248033	0.003516503	0.002213183	0.002882268
Glyma.06G030400	23.77189636	34.23638535	9.565795898	20.15319824	0.001546796	0.002699679	0.000735646	0.001480066	0.002123237	0.001107856
Glyma.19G087600	23.68743134	35.18201828	23.36556244	40.37442017	0.0015413	0.002774246	0.0017969	0.002965127	0.002157773	0.002381013
Glyma.08G172800	23.68446159	14.02911949	8.317345619	14.38129044	0.001541106	0.001106253	0.000639635	0.001056172	0.00132368	0.000847904
Glyma.18G091500	23.67160034	13.21775627	45.06758499	21.49794388	0.001540269	0.001042274	0.003465867	0.001578825	0.001291272	0.002522346
Glyma.19G162000	23.66201782	83.01002502	58.84965515	53.24356079	0.001539646	0.00654568	0.00452576	0.003910246	0.004042663	0.004218003
Glyma.07G273500	23.62093925	21.60102081	9.081578255	11.62173367	0.001536973	0.001703329	0.000698408	0.000853509	0.001620151	0.000775958
Glyma.17G109500	23.61776543	14.96647453	12.35748291	8.859966278	0.001536766	0.001180168	0.000950337	0.000650682	0.001358467	0.00080051
Glyma.14G026400	23.52850533	13.57301998	17.92303467	21.77247429	0.001530959	0.001070288	0.001378349	0.001598986	0.001300623	0.001488668
Glyma.02G211300	23.52303886	32.70537949	35.88160324	25.44201279	0.001530603	0.002578953	0.00275943	0.00186848	0.002054778	0.002313955
Glyma.10G078900	23.47748756	31.61859131	22.77424812	15.63510513	0.001527639	0.002493255	0.001751425	0.001148253	0.002010447	0.001449839
Glyma.08G159500	23.41326523	23.07201195	18.407341	10.49149799	0.00152346	0.001819322	0.001415594	0.000770503	0.001671391	0.001093048
Glyma.11G172610	23.37666893	20.45293808	22.24471855	52.07223511	0.001521079	0.001612798	0.001710702	0.003824223	0.001566938	0.002767463
Glyma.13G165400	23.3401432	8.871506691	13.72249413	16.42086601	0.001518702	0.000699555	0.001055311	0.00120596	0.001109128	0.001130636
Glyma.11G157400	23.33057404	26.10749817	13.91426277	9.765257835	0.001518079	0.002058683	0.001070059	0.000717168	0.001788381	0.000893613
Glyma.03G139200	23.19726944	70.00575256	50.13268661	52.7302475	0.001509406	0.00552024	0.003855392	0.003872548	0.003514823	0.00386397
Glyma.13G171000	23.1570549	37.42208099	12.35778141	9.67858696	0.001506789	0.002950884	0.00095036	0.000710802	0.002228836	0.000830581
Glyma.07G198500	23.04071426	5.212077141	12.01883602	18.77038193	0.001499219	0.000410994	0.000924294	0.00137851	0.000955106	0.001151402
Glyma.03G235800	22.98210144	20.84877014	8.071053505	21.94042206	0.001495405	0.001644011	0.000620694	0.001611321	0.001569708	0.001116007
Glyma.03G183400	22.9453907	12.22494125	12.13499832		0.001493016	0.000963987	0.000933227	0	0.001228501	0.000466613
Glyma.06G016200	22.91375923	32.03107452	16.25842285	12.9246645	0.001490958	0.002525781	0.001250334	0.000949197	0.00200837	0.001099765
Glyma.07G219900	22.85585022	14.40159321	28.07187271	17.88842201	0.00148719	0.001135624	0.002158833	0.001313739	0.001311407	0.001736286
Glyma.05G121100	22.84649277	11.24794292	9.089197159	12.94097519	0.001486581	0.000886946	0.000698993	0.000950395	0.001186764	0.000824694
Glyma.03G192300	22.84240723	12.33370399	5.831566334	8.786661148	0.001486315	0.000972563	0.000448469	0.000645299	0.001229439	0.000546884
Glyma.08G138800	22.82971382	4.282942295	10.71651459	14.26603985	0.001485489	0.000337728	0.00082414	0.001047708	0.000911608	0.000935924
Glyma.09G252600	22.81106758	25.22570419	14.60353088	16.30600739	0.001484276	0.00198915	0.001123066	0.001197525	0.001736713	0.001160296
Glyma.08G048200	22.8074894	23.67006683	20.13072586	12.10069847	0.001484043	0.001866482	0.001548129	0.000888684	0.001675262	0.001218406
Glyma.19G244500	22.79889488	29.30172729	25.46864319	25.72298241	0.001483484	0.002310561	0.001958634	0.001889115	0.001897023	0.001923874
Glyma.01G186800	22.78220558	18.47344589	17.97851563	1.879757524	0.001482398	0.001456707	0.001382615	0.000138051	0.001469552	0.000760333
Glyma.10G205900	22.65512848	66.76677704	26.18119049	55.30849075	0.001474129	0.005264833	0.002013432	0.004061896	0.003369481	0.003037664
Glyma.09G248800	22.62189102	2.727744102	10.90152931	11.65147495	0.001471967	0.000215094	0.000838369	0.000855693	0.00084353	0.000847031
Glyma.01G067900	22.608881	26.79086876	23.59812927	28.31194305	0.00147112	0.00211257	0.001814785	0.00207925	0.001791845	0.001947017
Glyma.07G207200	22.57991219	6.542151451	5.12454319	6.639636517	0.001469235	0.000515875	0.000394097	0.00048762	0.000992555	0.000440858
Glyma.10G143500	22.57720947	23.26669121	26.99609375	23.59811401	0.001469059	0.001834674	0.002076101	0.001733063	0.001651867	0.001904582
Glyma.06G181600	22.53726578	16.80504417	15.50613594	11.60906887	0.00146646	0.001325146	0.00119248	0.000852578	0.001395803	0.001022529
Glyma.10G099200	22.53519249	18.76455879	12.23614693	22.02124977	0.001466325	0.001479662	0.000941006	0.001617257	0.001472994	0.001279131
Glyma.19G125200	22.49133873	17.53598976	6.866392136	10.4717083	0.001463472	0.001382784	0.000528051	0.00076905	0.001423128	0.000648551
Glyma.10G127800	22.46826363	28.58956528	26.21677399	25.59257507	0.00146197	0.002254404	0.002016168	0.001879537	0.001858187	0.001947853
Glyma.01G124900	22.43417168	25.2086525	26.91375351	29.96717644	0.001459752	0.001987805	0.002069769	0.002200811	0.001723779	0.00213529
Glyma.06G105900	22.40823364	15.00907803	18.35168839	16.66328049	0.001458064	0.001183527	0.001411314	0.001223763	0.001320796	0.001317539
Glyma.13G205600	22.40629387	6.460296154	22.41217995	20.58589554	0.001457938	0.000509421	0.001723581	0.001511843	0.000983679	0.001617712
Glyma.20G176300	22.38210487	16.21701622	8.875494957	14.16957951	0.001456364	0.001278778	0.000682559	0.001040624	0.001367571	0.000861592
Glyma.05G139900	22.37085342	12.79191208	11.79275036	19.01677513	0.001455632	0.001008695	0.000906907	0.001396606	0.001232163	0.001151756
Glyma.17G096100	22.36158562	16.67790985	11.67010021	40.42047882	0.001455029	0.001315121	0.000897475	0.002968509	0.001385075	0.001932992
Glyma.13G241500	22.35501099	45.21142578	33.3202858	38.58579254	0.001454601	0.003565106	0.002562455	0.002833769	0.002509854	0.002698112
Glyma.05G026300	22.3197403	19.96032906	13.52287102	18.44329834	0.001452306	0.001573954	0.00103996	0.001354489	0.00151313	0.001197224
Glyma.10G214000	22.29218483	13.28708649	7.330098629	13.61920166	0.001450513	0.001047741	0.000563712	0.001000204	0.001249127	0.000781958
Glyma.06G112900	22.28728485	60.49771118	29.52050781	27.46017265	0.001450194	0.004770492	0.002270238	0.002016695	0.003110343	0.002143467
Glyma.11G141200	22.27148056	12.2981472		25.41542816	0.001449166	0.000969759	0	0.001866528	0.001209463	0.000933264
Glyma.05G220700	22.21704483	4.755213737		8.6509161	0.001445624	0.000374968	0	0.00063533	0.000910296	0.000317665
Glyma.15G012300	22.17936897	22.97217369	15.00090218	14.46608448	0.001443173	0.00181145	0.001153626	0.0010624	0.001627311	0.001108013
Glyma.02G184600	22.15184593	33.62277985	35.8119812	31.34348297	0.001441382	0.002651294	0.002754076	0.002301888	0.002046338	0.002527982
Glyma.17G243600	22.14175034	16.28239632	18.83744431	11.51255798	0.001440725	0.001283934	0.00144867	0.000845491	0.001362329	0.00114708
Glyma.19G122600	22.05780983	37.95222473	42.58175659	17.75126648	0.001435263	0.002992688	0.003274697	0.001303666	0.002213975	0.002289182
Glyma.15G218900	22.04483604	18.34608841	18.8467617	27.92892647	0.001434419	0.001446664	0.001449387	0.002051121	0.001440541	0.001750254
Glyma.20G048700	22.02682877	38.2153511	20.39245605	24.47814941	0.001433247	0.003013437	0.001568257	0.001797693	0.002223342	0.001682975
Glyma.13G240100	22.01276207	42.78117752	57.63256073	19.67444992	0.001432332	0.003373471	0.004432161	0.001444906	0.002402901	0.002938533
Glyma.10G014200	21.97423744	31.06214714	14.97800827	35.41176605	0.001429825	0.002449377	0.001151865	0.002600666	0.001939601	0.001876265
Glyma.08G331200	21.96849632	21.69536018	13.96902084	18.67811966	0.001429451	0.001710768	0.00107427	0.001371735	0.00157011	0.001223002
Glyma.13G177900	21.87211227	6.201672554	14.06869316	25.7705574	0.00142318	0.000489027	0.001081935	0.001892608	0.000956104	0.001487272
Glyma.16G213200	21.83166122	21.47973061	16.1400013	13.04806614	0.001420548	0.001693765	0.001241227	0.000958259	0.001557156	0.001099743
Glyma.13G096400	21.83133125	23.67679214	32.75289917	21.43245697	0.001420526	0.001867012	0.002518821	0.001574015	0.001643769	0.002046418
Glyma.04G087300	21.80329514	6.310050011			0.001418702	0.000497573	0	0	0.000958138	0
Glyma.18G244000	21.76286316	40.9760437	32.59431076	22.43031502	0.001416071	0.003231129	0.002506625	0.001647299	0.0023236	0.002076962
Glyma.12G074800	21.69852638	14.04535866	29.98937798	13.2804966	0.001411885	0.001107534	0.002306296	0.000975329	0.001259709	0.001640813
Glyma.20G197100	21.66657257	49.18978882	72.46094513	27.22427559	0.001409806	0.003878816	0.005572519	0.001999371	0.002644311	0.003785945
Glyma.11G141400	21.63082123	45.427742	12.94205666	37.67435074	0.00140748	0.003582163	0.000995293	0.002766832	0.002494821	0.001881062
Glyma.02G187100	21.62657738	14.04902935	17.05003738	11.87086105	0.001407203	0.001107823	0.001311212	0.000871805	0.001257513	0.001091508
Glyma.14G065900	21.62005997	11.62002373	27.61848831	19.46374321	0.001406779	0.000916286	0.002123966	0.001429431	0.001161533	0.001776699
Glyma.07G152200	21.55311012	12.64083385	38.75002289	22.88446426	0.001402423	0.000996781	0.002980022	0.001680652	0.001199602	0.002330337
Glyma.17G001400	21.53800011	39.26803589	32.74155045	18.23453522	0.00140144	0.003096445	0.002517948	0.001339158	0.002248942	0.001928553
Glyma.09G270500	21.5117836	36.52194214	32.66797638	13.07476711	0.001399734	0.002879904	0.00251229	0.00096022	0.002139819	0.001736255
Glyma.10G171500	21.47901344	6.540556908			0.001397602	0.00051575	0	0	0.000956676	0
Glyma.20G160400	21.41312408	14.28169155	14.55347538	19.51691818	0.001393314	0.00112617	0.001119217	0.001433337	0.001259742	0.001276277
Glyma.20G109900	21.38771057	22.90073776	24.20900917	22.19008064	0.001391661	0.001805817	0.001861764	0.001629656	0.001598739	0.00174571
Glyma.14G021900	21.33051872	48.62802124	9.696091652	23.83549118	0.001387939	0.003834518	0.000745666	0.001750496	0.002611229	0.001248081
Glyma.04G132900	21.31901741	27.15928268	9.919698715	103.5527878	0.001387191	0.00214162	0.000762862	0.007604992	0.001764406	0.004183927
Glyma.18G284300	21.29237938	6.228720665	15.66434669	16.34884834	0.001385458	0.00049116	0.001204647	0.001200671	0.000938309	0.001202659
Glyma.11G094300	21.28911972	29.14171219	22.45970535		0.001385246	0.002297943	0.001727236	0	0.001841594	0.000863618
Glyma.08G341600	21.26568985	31.38510513	58.82437134	33.94893265	0.001383721	0.002474844	0.004523815	0.002493234	0.001929282	0.003508525
Glyma.09G275000	21.20801926	28.29825211	16.4033165	23.48251343	0.001379969	0.002231433	0.001261477	0.001724573	0.001805701	0.001493025
Glyma.05G136800	21.13112259	63.68952179	103.6954727	52.54834366	0.001374965	0.005022179	0.007974572	0.003859189	0.003198572	0.00591688
Glyma.13G250900	21.0820694	9.990748405	16.30231094	13.97437954	0.001371773	0.000787811	0.001253709	0.001026289	0.001079792	0.001139999
Glyma.15G019700	21.03530693	22.504776	12.22032356	12.53875351	0.00136873	0.001774594	0.000939789	0.000920855	0.001571662	0.000930322
Glyma.05G155700	21.000597	21.37232018	7.322766304	6.700873375	0.001366472	0.001685295	0.000563148	0.000492117	0.001525883	0.000527633
Glyma.04G147800	20.9150753	11.2699976	14.05914307	16.38827515	0.001360907	0.000888685	0.001081201	0.001203567	0.001124796	0.001142384
Glyma.01G201200	20.90239716	31.62755013	12.41425991	12.37546349	0.001360082	0.002493962	0.000954703	0.000908863	0.001927022	0.000931783
Glyma.03G173400	20.87816811	40.73694229	14.69934177	10.22084522	0.001358506	0.003212274	0.001130435	0.000750626	0.00228539	0.00094053
Glyma.06G128600	20.85769653	194.8759003	148.1976776	200.0992432	0.001357174	0.015366761	0.011396959	0.014695434	0.008361968	0.013046196
Glyma.13G208500	20.83192635	20.51988792	22.10235786	17.88554001	0.001355497	0.001618077	0.001699754	0.001313527	0.001486787	0.001506641
Glyma.20G171200	20.80979729	16.5336132	25.47097206	26.99884987	0.001354057	0.001303743	0.001958814	0.001982815	0.0013289	0.001970814
Glyma.12G232900	20.78768921	23.41817093	30.64409828	12.56927776	0.001352618	0.001846619	0.002356646	0.000923097	0.001599618	0.001639872
Glyma.12G224800	20.69091415	8.609325409	14.25319576	15.95707893	0.001346321	0.000678881	0.001096124	0.001171899	0.001012601	0.001134012
Glyma.11G059551	20.64916992	18.43700981	19.9135437	12.98444271	0.001343605	0.001453834	0.001531426	0.000953587	0.001398719	0.001242507
Glyma.05G244100	20.63280296	16.7252121	45.51213837	47.8691597	0.00134254	0.001318851	0.003500055	0.003515546	0.001330696	0.0035078
Glyma.15G127700	20.58130264	44.60967255		8.991411209	0.001339189	0.003517655	0	0.000660336	0.002428422	0.000330168
Glyma.07G225500	20.56437111	20.91823006	25.3318367	24.45692253	0.001338087	0.001649488	0.001948113	0.001796134	0.001493788	0.001872124
Glyma.07G183200	20.45094109	3.806110144	30.74666977	32.40883255	0.001330707	0.000300127	0.002364535	0.002380128	0.000815417	0.002372331
Glyma.05G199600	20.44884109	32.0130043	40.59936142	23.97460365	0.00133057	0.002524356	0.003122244	0.001760712	0.001927463	0.002441478
Glyma.01G162100	20.44161987	31.95671844	34.89953613	15.14918613	0.0013301	0.002519918	0.002683906	0.001112567	0.001925009	0.001898236
Glyma.08G006400	20.41349983	12.82621765	25.17742348	12.90992546	0.001328271	0.0010114	0.001936239	0.000948114	0.001169835	0.001442176
Glyma.16G142600	20.41090012	29.78459549	32.18143845	18.66449165	0.001328101	0.002348637	0.002474874	0.001370734	0.001838369	0.001922804
Glyma.03G232800	20.40576553	29.61276627	20.79355621	36.60739517	0.001327767	0.002335088	0.001599103	0.002688474	0.001831427	0.002143788
Glyma.18G229800	20.40454483	21.27492905	19.87327003	18.91463661	0.001327688	0.001677615	0.001528329	0.001389105	0.001502652	0.001458717
Glyma.18G255700	20.38490677	18.3411293	26.55825615	13.96112061	0.00132641	0.001446273	0.00204243	0.001025315	0.001386342	0.001533872
Glyma.17G075900	20.38421059	44.53928375	38.81996536	21.26717949	0.001326365	0.003512105	0.002985401	0.001561877	0.002419235	0.002273639
Glyma.06G066400	20.37990189	18.20849991		20.49001122	0.001326084	0.001435815	0	0.001504801	0.00138095	0.000752401
Glyma.04G155900	20.34548378	28.2367115	41.41579056	19.20630264	0.001323845	0.00222658	0.00318503	0.001410525	0.001775213	0.002297777
Glyma.08G232400	20.34472084	24.90684319	19.79797554	30.33073235	0.001323795	0.001964006	0.001522539	0.002227511	0.001643901	0.001875025
Glyma.05G186600	20.34204483	18.4628315	39.41097641	28.32552338	0.001323621	0.00145587	0.003030852	0.002080247	0.001389745	0.00255555
Glyma.11G181400	20.33170319	21.58217812	8.68385601	13.35480022	0.001322948	0.001701843	0.000667821	0.000980786	0.001512396	0.000824304
Glyma.13G092800	20.32973289	11.941535	26.49350548	13.69654465	0.00132282	0.000941639	0.00203745	0.001005884	0.001132229	0.001521667
Glyma.13G241300	20.32221794	39.18026733	22.7833004	31.25721741	0.001322331	0.003089524	0.001752121	0.002295553	0.002205928	0.002023837
Glyma.02G071900	20.29105949	16.08292198	20.30024529	13.72056389	0.001320304	0.001268204	0.001561165	0.001007648	0.001294254	0.001284407
Glyma.09G250200	20.28862572	11.85670948	29.68747711	27.33095169	0.001320145	0.00093495	0.002283079	0.002007205	0.001127548	0.002145142
Glyma.07G234300	20.19152641	18.00896072	6.307328224	4.787415981	0.001313827	0.00142008	0.000485057	0.000351591	0.001366954	0.000418324
Glyma.19G077300	20.18718719	28.43998718	35.86966705	8.476696014	0.001313545	0.002242609	0.002758512	0.000622535	0.001778077	0.001690523
Glyma.14G093200	20.18171883	19.48360825	19.46718979	6.900267601	0.001313189	0.001536362	0.0014971	0.000506761	0.001424776	0.00100193
Glyma.03G086200	20.1791954	2.446005821			0.001313025	0.000192878	0	0	0.000752951	0
Glyma.20G219900	20.16887283	13.02506447	19.60021591	13.77439213	0.001312353	0.00102708	0.00150733	0.001011601	0.001169716	0.001259466
Glyma.09G266600	20.13320923	22.80414391	15.48775005	14.65293884	0.001310033	0.0017982	0.001191066	0.001076122	0.001554116	0.001133594
Glyma.10G251600	20.13308334	27.51206017	36.3516655	15.12631607	0.001310024	0.002169438	0.00279558	0.001110888	0.001739731	0.001953234
Glyma.11G215100	20.10510826	5.390256405		11.53196239	0.001308204	0.000425044	0	0.000846916	0.000866624	0.000423458
Glyma.19G222600	19.97607994	14.62603092	17.04367638	15.58224392	0.001299808	0.001153322	0.001310723	0.001144371	0.001226565	0.001227547
Glyma.12G171400	19.95669365	37.92029572	6.289083958	38.62003708	0.001298547	0.00299017	0.000483654	0.002836284	0.002144359	0.001659969
Glyma.12G173200	19.92065811	5.185387135	20.12784195		0.001296202	0.000408889	0.001547907	0	0.000852546	0.000773953
Glyma.19G017200	19.89841652	6.595298767	7.877693176	13.36409378	0.001294755	0.000520066	0.000605824	0.000981469	0.000907411	0.000793646
Glyma.01G235600	19.87150764	17.13178253	25.31851768	20.47249603	0.001293004	0.001350911	0.001947089	0.001503515	0.001321958	0.001725302
Glyma.04G024300	19.8431263	10.8993454	13.93956852	18.18149567	0.001291157	0.000859458	0.001072005	0.001335262	0.001075308	0.001203634
Glyma.19G213200	19.75706291				0.001285557	0	0	0	0.000642779	0
Glyma.19G027600	19.75683212	23.53297997	28.10821915	31.11455345	0.001285542	0.001855672	0.002161628	0.002285075	0.001570607	0.002223352
Glyma.14G207700	19.73566246	40.04890442	49.06007004	13.41914749	0.001284165	0.00315802	0.003772904	0.000985512	0.002221092	0.002379208
Glyma.14G177100	19.73372841	19.98355675	34.94055939	20.59564972	0.001284039	0.001575785	0.00268706	0.001512559	0.001429912	0.00209981
Glyma.11G226900	19.72433662	33.64174652	14.68197536	10.88810444	0.001283428	0.002652789	0.001129099	0.00079963	0.001968109	0.000964365
Glyma.11G158394	19.69531822	30.11319733	17.04650497	25.94142151	0.00128154	0.002374549	0.00131094	0.001905157	0.001828044	0.001608049
Glyma.19G080600	19.68402481	10.50460148	7.519554615	11.45136738	0.001280805	0.000828331	0.000578282	0.000840997	0.001054568	0.000709639
Glyma.02G277300	19.67337036	14.05160236	4.966059208	5.856273651	0.001280112	0.001108026	0.000381909	0.000430089	0.001194069	0.000405999
Glyma.11G238800	19.66234398	6.17168045	3.779154539	7.963702679	0.001279394	0.000486662	0.000290631	0.00058486	0.000883028	0.000437746
Glyma.13G214600	19.61946297	19.52662468	46.1122818	63.35393524	0.001276604	0.001539754	0.003546208	0.004652759	0.001408179	0.004099483
Glyma.12G066300	19.56085968	13.81598568	20.90643501	4.475142956	0.001272791	0.001089447	0.001607783	0.000328658	0.001181119	0.000968221
Glyma.09G249900	19.55964088	27.11584663	40.0516777	21.63507271	0.001272711	0.002138195	0.003080125	0.001588895	0.001705453	0.00233451
Glyma.18G045900	19.49046516	33.64334106	23.57431221	23.64349747	0.00126821	0.002652915	0.001812953	0.001736396	0.001960563	0.001774674
Glyma.13G168700	19.47087669	7.52020216	13.33073997	26.29064178	0.001266936	0.000592999	0.001025184	0.001930804	0.000929967	0.001477994
Glyma.20G201300	19.45996857	30.72156715	68.02572632	76.68045044	0.001266226	0.002422521	0.005231434	0.005631468	0.001844374	0.005431451
Glyma.12G230600	19.42873192	19.30342484	8.551778793	7.870500565	0.001264193	0.001522154	0.000657664	0.000578015	0.001393174	0.00061784
Glyma.04G092400	19.39152145	5.154868126	16.37274933		0.001261772	0.000406482	0.001259126	0	0.000834127	0.000629563
Glyma.05G008100	19.39015007	42.78912735	35.31182861	25.15583038	0.001261683	0.003374098	0.002715612	0.001847462	0.00231789	0.002281537
Glyma.09G014700	19.37238503	15.23173332			0.001260527	0.001201084	0	0	0.001230806	0
Glyma.10G250400	19.25600815	8.453220367		12.56518936	0.001252955	0.000666571	0	0.000922797	0.000959763	0.000461398
Glyma.03G002500	19.07659721	85.15081024	20.24501228	9.290758133	0.001241281	0.006714489	0.001556918	0.00068232	0.003977885	0.001119619
Glyma.18G092300	19.05514908	18.73892021	15.77736473	5.915760517	0.001239885	0.00147764	0.001213339	0.000434458	0.001358763	0.000823898
Glyma.01G243600	19.04524803	34.18613434	8.433966637	27.20172882	0.001239241	0.002695716	0.000648604	0.001997715	0.001967479	0.001323159
Glyma.01G103200	19.04134369	14.68909359	7.379235744	16.09993744	0.001238987	0.001158295	0.000567491	0.001182391	0.001198641	0.000874941
Glyma.13G333800	19.03658104	5.96505022	7.985765457	11.26850414	0.001238677	0.000470369	0.000614135	0.000827567	0.000854523	0.000720851
Glyma.13G207900	19.03528786	25.32105446	14.69218636	29.50095177	0.001238593	0.001996669	0.001129884	0.002166571	0.001617631	0.001648228
Glyma.02G301500	19.01245689	54.54083633	34.4215889	12.37770081	0.001237107	0.004300768	0.00264715	0.000909027	0.002768938	0.001778088
Glyma.10G292100	18.93934631	25.83409309	10.03606796	5.614474297	0.00123235	0.002037124	0.000771811	0.000412331	0.001634737	0.000592071
Glyma.20G077000	18.93928719	17.4001236	22.75564194	22.86623383	0.001232346	0.001372071	0.001749994	0.001679313	0.001302209	0.001714654
Glyma.14G071000	18.92386246	23.79888535	17.6008091	14.71927738	0.001231342	0.001876639	0.001353568	0.001080994	0.001553991	0.001217281
Glyma.07G021700	18.90398979	12.07891464	11.45117855	11.37239361	0.001230049	0.000952472	0.000880639	0.000835197	0.001091261	0.000857918
Glyma.04G001700	18.90255356	6.401024342	5.957828999	10.67012882	0.001229956	0.000504747	0.000458179	0.000783622	0.000867351	0.000620901
Glyma.15G240800	18.86557961	12.53092384	2.693998098	16.34778023	0.00122755	0.000988115	0.000207179	0.001200593	0.001107832	0.000703886
Glyma.04G179700	18.85499001	35.11541748	31.33093643	8.277541161	0.001226861	0.002768994	0.002409467	0.000607909	0.001997928	0.001508688
Glyma.03G103500	18.83158875	18.88567162		12.10940361	0.001225338	0.001489212	0	0.000889323	0.001357275	0.000444662
Glyma.04G080000	18.82752991	6.376519203	13.11349964	31.24590492	0.001225074	0.000502815	0.001008477	0.002294722	0.000863944	0.0016516
Glyma.04G019500	18.78627777	29.66748619	44.80857849	37.14263153	0.00122239	0.002339403	0.003445948	0.002727782	0.001780896	0.003086865
Glyma.07G222900	18.78352737	11.68516445	18.10673523	19.29644775	0.001222211	0.000921423	0.001392476	0.001417145	0.001071817	0.001404811
Glyma.05G219400	18.77725029	8.885065079	2.502000809	23.59463882	0.001221803	0.000700624	0.000192413	0.001732807	0.000961213	0.00096261
Glyma.06G080100	18.75915527	16.09407425	13.59565639	9.841072083	0.001220625	0.001269084	0.001045557	0.000722735	0.001244854	0.000884146
Glyma.08G193400	18.75126457	22.30555534	35.18680573	17.97271156	0.001220112	0.001758884	0.002705998	0.001319929	0.001489498	0.002012963
Glyma.05G031900	18.72671318	7.354023933			0.001218514	0.000579895	0	0	0.000899205	0
Glyma.04G060000	18.72242546	24.77783775	21.81493187	46.85601807	0.001218235	0.001953834	0.00167765	0.00344114	0.001586035	0.002559395
Glyma.11G151000	18.71426964	13.22510242	14.58243179	19.45371056	0.001217705	0.001042853	0.001121444	0.001428695	0.001130279	0.001275069
Glyma.06G182100	18.63718414	4.91940546			0.001212689	0.000387915	0	0	0.000800302	0
Glyma.09G065700	18.62552452	28.99490356	46.5159874	7.398668289	0.00121193	0.002286367	0.003577254	0.000543364	0.001749148	0.002060309
Glyma.04G090400	18.58558464	41.32582855	60.83700943	16.38989449	0.001209331	0.003258711	0.004678595	0.001203686	0.002234021	0.00294114
Glyma.19G149300	18.55827141	47.41021347	29.67863655	26.55064964	0.001207554	0.003738489	0.002282399	0.001949899	0.002473022	0.002116149
Glyma.13G054000	18.54747391	21.08641243	17.74586678	19.47073364	0.001206852	0.00166275	0.001364724	0.001429945	0.001434801	0.001397334
Glyma.13G367000	18.53889656	25.83446121	22.94242859	20.9199276	0.001206293	0.002037153	0.001764359	0.001536375	0.001621723	0.001650367
Glyma.09G043800	18.53779602	10.66015053	21.98886108		0.001206222	0.000840596	0.001691026	0	0.001023409	0.000845513
Glyma.04G089600	18.49411964	39.03577423	45.40162277	12.43994522	0.00120338	0.00307813	0.003491555	0.000913599	0.002140755	0.002202577
Glyma.12G188200	18.4926548	12.29369831	11.09506893	17.06057549	0.001203285	0.000969408	0.000853253	0.001252941	0.001086346	0.001053097
Glyma.20G249700	18.43230438	36.03787994	11.90662956	20.22328186	0.001199358	0.002841734	0.000915665	0.001485213	0.002020546	0.001200439
Glyma.05G122800	18.42300415	8.446734428	6.660629749	15.33039188	0.001198753	0.00066606	0.000512227	0.001125875	0.000932406	0.000819051
Glyma.10G176400	18.40034866	21.65662575			0.001197278	0.001707713	0	0	0.001452496	0
Glyma.13G065000	18.39982796	24.32032394	27.65896797	25.93243599	0.001197244	0.001917757	0.002127079	0.001904497	0.001557501	0.002015788
Glyma.20G116100	18.3931179	31.43013382	52.42412949	31.49378777	0.001196808	0.002478395	0.004031613	0.002312927	0.001837601	0.00317227
Glyma.05G020200	18.39193916	17.89462662	21.12194252	11.78063583	0.001196731	0.001411064	0.001624357	0.000865178	0.001303898	0.001244768
Glyma.12G113800	18.38310432	21.86495399	24.64406586	25.9657917	0.001196156	0.001724141	0.001895221	0.001906947	0.001460149	0.001901084
Glyma.10G279300	18.37660789	50.32956314	41.67105103	38.90748596	0.001195734	0.003968692	0.00320466	0.002857394	0.002582213	0.003031027
Glyma.02G279000	18.33040428	19.91379166	10.21917915	21.25705528	0.001192727	0.001570284	0.000785893	0.001561134	0.001381506	0.001173513
Glyma.11G184601	18.32652473	6.657876015	2.628241777	4.027901173	0.001192475	0.000525001	0.000202122	0.000295812	0.000858738	0.000248967
Glyma.07G018600	18.30392075	21.42267227	14.15131569	19.02623749	0.001191004	0.001689265	0.001088289	0.001397301	0.001440135	0.001242795
Glyma.02G022800	18.27533531	10.28148937	36.01490402	14.08632755	0.001189144	0.000810737	0.002769682	0.00103451	0.000999941	0.001902096
Glyma.13G106200	18.2454071	37.64916611	18.04137802	21.0087471	0.001187197	0.002968791	0.00138745	0.001542898	0.002077994	0.001465174
Glyma.02G262500	18.18798828	28.08722305	15.83217621	15.47762203	0.00118346	0.002214792	0.001217554	0.001136688	0.001699126	0.001177121
Glyma.03G097900	18.16797829	24.75662613		25.30892944	0.001182158	0.001952161	0	0.001858706	0.00156716	0.000929353
Glyma.09G244900	18.1652832	18.67826462	11.59911823	14.98861122	0.001181983	0.001472858	0.000892016	0.001100775	0.00132742	0.000996395
Glyma.13G158600	18.15270233	32.98403931	35.60060501	26.48767471	0.001181164	0.002600926	0.00273782	0.001945274	0.001891045	0.002341547
Glyma.04G199200	18.13692284	28.17386246	8.537971497	23.62400627	0.001180138	0.002221624	0.000656602	0.001734964	0.001700881	0.001195783
Glyma.20G222500	18.1060009				0.001178126	0	0	0	0.000589063	0
Glyma.14G072400	18.06556892	33.76513672	17.88048172	16.08263206	0.001175495	0.002662519	0.001375076	0.00118112	0.001919007	0.001278098
Glyma.13G056600	18.01275826	16.83117867	15.37710857	17.77269363	0.001172059	0.001327207	0.001182557	0.00130524	0.001249633	0.001243899
Glyma.17G218200	18.00296974	9.916665077		10.29178238	0.001171422	0.00078197	0	0.000755836	0.000976696	0.000377918
Glyma.01G245600	17.95155716	20.83861732		27.6174202	0.001168076	0.00164321	0	0.002028243	0.001405643	0.001014122
Glyma.19G046100	17.91843033	21.79545784	31.29781342	15.11193943	0.001165921	0.001718661	0.00240692	0.001109832	0.001442291	0.001758376
Glyma.06G030700	17.91292	12.73816776	7.965274811	2.413443327	0.001165562	0.001004457	0.00061256	0.000177245	0.001085009	0.000394902
Glyma.03G253300	17.88871956	33.07184219	30.88717079	25.09905624	0.001163988	0.00260785	0.00237534	0.001843293	0.001885919	0.002109316
Glyma.17G216000	17.85768127	34.18922424	32.24539185	30.50621986	0.001161968	0.00269596	0.002479792	0.002240399	0.001928964	0.002360095
Glyma.01G239600	17.85537148	15.70314789	28.11590576	15.52658176	0.001161818	0.001238257	0.002162219	0.001140283	0.001200038	0.001651251
Glyma.19G206200	17.8478241	26.78038788	14.58567238	15.98719978	0.001161327	0.002111743	0.001121693	0.001174112	0.001636535	0.001147902
Glyma.04G229400	17.7969017	13.2169075	19.00778008	17.09266663	0.001158013	0.001042207	0.00146177	0.001255298	0.00110011	0.001358534
Glyma.08G030900	17.76088142	4.487611771			0.001155669	0.000353867	0	0	0.000754768	0
Glyma.07G179700	17.74856758	23.2768364	27.06056786	5.253867626	0.001154868	0.001835474	0.002081059	0.000385848	0.001495171	0.001233454
Glyma.12G185700	17.68557549	26.78170967	19.64256096	28.39000702	0.001150769	0.002111847	0.001510587	0.002084983	0.001631308	0.001797785
Glyma.06G111000	17.64631653	24.34208679	20.79277611	21.90560913	0.001148215	0.001919473	0.001599043	0.001608764	0.001533844	0.001603903
Glyma.03G175400	17.64079475	14.39381409	25.02623367	36.58026886	0.001147856	0.001135011	0.001924611	0.002686482	0.001141433	0.002305547
Glyma.04G030800	17.63444901	30.82633591	29.66249466	6.048544407	0.001147443	0.002430783	0.002281157	0.000444209	0.001789113	0.001362683
Glyma.05G147200	17.62497711	15.27454376	15.10304737	12.34561157	0.001146826	0.00120446	0.001161481	0.000906671	0.001175643	0.001034076
Glyma.06G172000	17.57520294	14.6380415	14.80696583	13.02902126	0.001143588	0.001154269	0.001138711	0.000956861	0.001148928	0.001047786
Glyma.06G186300	17.54478073	14.9597683	20.8495388	12.20413113	0.001141608	0.001179639	0.001603408	0.00089628	0.001160623	0.001249844
Glyma.15G167400	17.52396774	11.28098869	12.90832424	23.39654922	0.001140254	0.000889552	0.000992699	0.00171826	0.001014903	0.001355479
Glyma.05G199300	17.50683784	20.95162582	22.36593056	27.64282227	0.001139139	0.001652121	0.001720024	0.002030109	0.00139563	0.001875067
Glyma.07G221200	17.50135612	29.74175453	20.15554237		0.001138782	0.002345259	0.001550037	0	0.001742021	0.000775018
Glyma.15G022700	17.47961235	22.13558388	16.32307816	13.820961	0.001137368	0.001745481	0.001255306	0.001015021	0.001441424	0.001135164
Glyma.11G103000	17.45114899	44.53479385	31.01558685	32.05839539	0.001135516	0.003511751	0.002385215	0.002354392	0.002323633	0.002369804
Glyma.01G230300	17.44331169	29.96744919	21.35833168	5.818375111	0.001135006	0.002363056	0.001642536	0.000427306	0.001749031	0.001034921
Glyma.07G073800	17.34792519	14.30949879		10.69923687	0.001128799	0.001128362	0	0.00078576	0.001128581	0.00039288
Glyma.08G320400	17.33112144	13.48861599	12.15922356	19.82656097	0.001127706	0.001063633	0.00093509	0.001456077	0.001095669	0.001195584
Glyma.07G014300	17.30105972	16.85250854	12.13687992	13.37864494	0.00112575	0.001328889	0.000933372	0.000982537	0.001227319	0.000957955
Glyma.10G182500	17.28754616	45.13876724	52.54472733	50.33857727	0.00112487	0.003559376	0.004040887	0.003696902	0.002342123	0.003868894
Glyma.14G177200	17.24563217	16.69180489	26.03475952	32.36977386	0.001122143	0.001316217	0.002002171	0.00237726	0.00121918	0.002189715
Glyma.17G230300	17.23042107	15.26616001	12.06377316	13.37786198	0.001121153	0.001203799	0.00092775	0.00098248	0.001162476	0.000955115
Glyma.05G212900	17.17378616	18.48237419	19.48819351	22.79201126	0.001117468	0.001457411	0.001498715	0.001673862	0.001287439	0.001586289
Glyma.08G354000	17.12293243	20.61085892	29.36999702	35.22400665	0.001114159	0.00162525	0.002258663	0.002586877	0.001369705	0.00242277
Glyma.09G096700	17.11984062	17.59375	39.80935287	35.51995087	0.001113958	0.001387339	0.003061489	0.002608611	0.001250649	0.00283505
Glyma.15G112500	17.1040802	19.12640953	22.57607079	14.44169617	0.001112932	0.001508196	0.001736185	0.001060609	0.001310564	0.001398397
Glyma.03G179800	17.08252144	18.69104004	26.81603813	15.57639885	0.00111153	0.001473865	0.002062254	0.001143942	0.001292697	0.001603098
Glyma.10G255700	17.05303764	2.547492981		13.13385201	0.001109611	0.00020088	0	0.00096456	0.000655246	0.00048228
Glyma.08G015900	17.05207253	23.75283051	22.59656906	28.60943985	0.001109548	0.001873008	0.001737761	0.002101098	0.001491278	0.00191943
Glyma.13G360900	17.03665924	19.71952438	7.936462879	14.70568943	0.001108545	0.001554965	0.000610344	0.001079997	0.001331755	0.00084517
Glyma.02G258800	17.01638794	12.52946186	31.46981812	1.471442103	0.001107226	0.000987999	0.002420147	0.000108064	0.001047613	0.001264106
Glyma.09G138100	17.01142693	18.53642845	10.01567173		0.001106904	0.001461673	0.000770243	0	0.001284288	0.000385121
Glyma.11G178506	16.99372292	15.82216835		18.15800476	0.001105752	0.001247643	0	0.001333537	0.001176697	0.000666769
Glyma.12G186600	16.87259865	9.162428856	14.83180237	5.072405338	0.00109787	0.000722495	0.001140621	0.000372521	0.000910183	0.000756571
Glyma.10G197700	16.85832405		30.66760254		0.001096942	0	0.002358454	0	0.000548471	0.001179227
Glyma.09G262400	16.83900261	14.16321564	5.826510429		0.001095684	0.001116827	0.000448081	0	0.001106256	0.00022404
Glyma.10G263300	16.83422661	21.88083839	33.17712021	26.27473831	0.001095374	0.001725394	0.002551445	0.001929636	0.001410384	0.002240541
Glyma.16G026500	16.81218147	25.85654068		22.2593689	0.001093939	0.002038894	0	0.001634744	0.001566417	0.000817372
Glyma.07G218700	16.7951088	25.55456161	34.20224762	26.58563042	0.001092828	0.002015082	0.002630281	0.001952468	0.001553955	0.002291375
Glyma.13G245200	16.76109123	16.97726822	43.29050064	18.82413673	0.001090615	0.001338727	0.003329202	0.001382458	0.001214671	0.00235583
Glyma.05G046100	16.75374031		7.626659393	23.56807899	0.001090136	0	0.000586519	0.001730857	0.000545068	0.001158688
Glyma.11G120900	16.7312603	13.41394711	20.02716446	34.50816727	0.001088674	0.001057745	0.001540164	0.002534305	0.001073209	0.002037235
Glyma.20G129700	16.72025108	12.47016239	14.27492142	16.61193657	0.001087957	0.000983323	0.001097795	0.001219993	0.00103564	0.001158894
Glyma.04G162700	16.70629692		16.57447624	20.47451591	0.001087049	0	0.00127464	0.001503663	0.000543525	0.001389151
Glyma.04G015900	16.6815052	37.54862213	29.50781059	19.50357056	0.001085436	0.002960862	0.002269262	0.001432356	0.002023149	0.001850809
Glyma.14G212100	16.57964706	13.31481361	48.48303223	26.23042297	0.001078809	0.001049927	0.003728527	0.001926381	0.001064368	0.002827454
Glyma.04G194100	16.55736542	40.63893127	16.15520477	4.885211945	0.001077359	0.003204546	0.001242396	0.000358774	0.002140952	0.000800585
Glyma.09G262300	16.55463409	14.01839161	8.616248131	12.12715244	0.001077181	0.001105407	0.000662622	0.000890627	0.001091294	0.000776624
Glyma.09G177500	16.53850746	5.541526794	11.78515244	10.28149319	0.001076132	0.000436972	0.000906323	0.00075508	0.000756552	0.000830701
Glyma.08G222400	16.52637291	3.794108152	37.43437195	12.21665192	0.001075342	0.000299181	0.002878844	0.0008972	0.000687261	0.001888022
Glyma.06G307800	16.51428986	12.65258026	9.021436691	15.06304073	0.001074556	0.000997708	0.000693782	0.001106241	0.001036132	0.000900012
Glyma.14G223200	16.49476051	11.20226479	19.56463051	8.283185005	0.001073285	0.000883344	0.001504594	0.000608323	0.000978315	0.001056458
Glyma.09G210000	16.48052406	11.77054024	29.35540199	47.50928879	0.001072359	0.000928155	0.002257541	0.003489117	0.001000257	0.002873329
Glyma.11G118300	16.46127319	32.18881226	20.88587379	15.99576473	0.001071106	0.002538219	0.001606202	0.001174741	0.001804663	0.001390471
Glyma.08G244500	16.42943764	40.33790207	53.14745712	36.17937851	0.001069035	0.003180808	0.004087239	0.00265704	0.002124922	0.00337214
Glyma.05G242700	16.41915512	29.43930054	6.912353039	48.878479	0.001068366	0.002321409	0.000531586	0.003589671	0.001694887	0.002060628
Glyma.10G019000	16.40798378	27.24819183	23.42460632	20.09453392	0.001067639	0.002148631	0.00180144	0.001475757	0.001608135	0.001638599
Glyma.07G138400	16.4036026	15.06076908		28.08719254	0.001067354	0.001187603	0	0.002062744	0.001127478	0.001031372
Glyma.06G291600	16.40090561	29.38660431	17.49578476	26.36107826	0.001067178	0.002317254	0.001345492	0.001935977	0.001692216	0.001640734
Glyma.05G132200	16.39472771	41.87827682	7.672734261	5.46623373	0.001066776	0.003302273	0.000590062	0.000401444	0.002184525	0.000495753
Glyma.03G102900	16.37031174	13.42325306	36.88641357	15.39904594	0.001065187	0.001058478	0.002836704	0.001130917	0.001061833	0.001983811
Glyma.05G208400	16.35391617	18.22691917	23.63000107	28.74648666	0.001064121	0.001437267	0.001817236	0.002111163	0.001250694	0.001964199
Glyma.09G050700	16.33013725	37.61642075	14.79126835	9.096463203	0.001062573	0.002966209	0.001137504	0.000668051	0.002014391	0.000902778
Glyma.03G242600	16.30567169	21.08585358	40.13619232	95.52934265	0.001060981	0.001662706	0.003086624	0.007015744	0.001361844	0.005051184
Glyma.07G013800	16.30503845				0.00106094	0	0	0	0.00053047	0
Glyma.05G226700	16.26614952	12.17401505		9.96455574	0.00105841	0.000959971	0	0.000731804	0.00100919	0.000365902
Glyma.10G298200	16.23503876	56.5376358	70.93545532	36.51405716	0.001056385	0.004458224	0.005455203	0.002681619	0.002757305	0.004068411
Glyma.04G179800	16.18797684	14.50746632	20.30867577	13.29709435	0.001053323	0.001143973	0.001561814	0.000976548	0.001098648	0.001269181
Glyma.01G051400	16.16816902		4.583370209	9.958422661	0.001052034	0	0.000352478	0.000731354	0.000526017	0.000541916
Glyma.19G049200	16.14271545	6.596615791	53.38806915	21.61995316	0.001050378	0.00052017	0.004105743	0.001587785	0.000785274	0.002846764
Glyma.09G023200	16.13614464	30.07461357	7.59168005	18.06890678	0.001049951	0.002371506	0.000583829	0.001326994	0.001710728	0.000955411
Glyma.13G111700	16.06356621	33.78377151	34.65385056	16.22889328	0.001045228	0.002663988	0.002665011	0.001191862	0.001854608	0.001928437
Glyma.02G148200	16.05699539	42.17638397	42.85365677	26.17685318	0.0010448	0.00332578	0.003295607	0.001922447	0.00218529	0.002609027
Glyma.13G371400	15.99961567	11.78232765	8.140648842	14.59404469	0.001041067	0.000929085	0.000626047	0.001071797	0.000985076	0.000848922
Glyma.10G207700	15.98661804	24.806633		23.30646706	0.001040221	0.001956104	0	0.001711644	0.001498163	0.000855822
Glyma.11G119300	15.97670269	21.23724937	18.49860001	22.47823715	0.001039576	0.001674644	0.001422612	0.001650818	0.00135711	0.001536715
Glyma.15G059900	15.97241783	14.78182316	9.139822006	13.64928055	0.001039297	0.001165607	0.000702887	0.001002413	0.001102452	0.00085265
Glyma.11G152960	15.96318436	14.48279572	15.05481529	10.04333496	0.001038696	0.001142028	0.001157772	0.00073759	0.001090362	0.000947681
Glyma.08G365900	15.9168911	11.40749073	8.196998596	5.968215942	0.001035684	0.000899527	0.00063038	0.00043831	0.000967606	0.000534345
Glyma.02G060800	15.89789009	110.3144073		29.27798653	0.001034448	0.008698742	0	0.002150197	0.004866595	0.001075098
Glyma.04G002900	15.89200974	18.4250927	9.22637558	16.35074234	0.001034065	0.001452894	0.000709543	0.00120081	0.00124348	0.000955177
Glyma.06G148800	15.86949825	17.56698608	4.55382967	10.15804768	0.0010326	0.001385229	0.000350207	0.000746014	0.001208915	0.000548111
Glyma.19G103200	15.8669014	25.63737297	9.469954491	13.29705524	0.001032431	0.002021612	0.000728275	0.000976545	0.001527022	0.00085241
Glyma.02G041700	15.8207798				0.00102943	0	0	0	0.000514715	0
Glyma.11G163900	15.67358208	18.17243958	34.22377396	13.68575668	0.001019852	0.001432971	0.002631937	0.001005092	0.001226412	0.001818514
Glyma.03G142700	15.6500597	60.53609085	11.95898724	6.344770908	0.001018322	0.004773518	0.000919691	0.000465965	0.00289592	0.000692828
Glyma.02G273400	15.59566975	10.81970406	10.55205345	13.63880253	0.001014783	0.000853178	0.000811493	0.001001644	0.00093398	0.000906568
Glyma.15G109300	15.56387901	45.66290283	27.20443153	21.61024857	0.001012714	0.003600707	0.002092123	0.001587072	0.00230671	0.001839598
Glyma.10G147800	15.55954838	10.93059635	7.079422951	5.936058044	0.001012432	0.000861922	0.000544434	0.000435948	0.000937177	0.000490191
Glyma.12G169700	15.55950356	10.50375748	9.774383545	11.59180832	0.00101243	0.000828264	0.000751687	0.000851311	0.000920347	0.000801499
Glyma.09G165600	15.55472088	20.85839081	12.38115311	21.08586884	0.001012118	0.001644769	0.000952157	0.001548562	0.001328444	0.001250359
Glyma.10G091600	15.53897476	15.09609604	10.95855331	8.817487717	0.001011094	0.001190389	0.000842754	0.000647563	0.001100741	0.000745158
Glyma.18G092500	15.53862286	11.17519569	28.13510704	19.2108345	0.001011071	0.00088121	0.002163696	0.001410858	0.00094614	0.001787277
Glyma.03G073710	15.53786659	2.561737776	1.88017416	14.89358616	0.001011022	0.000202003	0.000144592	0.001093796	0.000606513	0.000619194
Glyma.09G255600	15.53247452	24.8718071	32.30951691	29.96289635	0.001010671	0.001961244	0.002484723	0.002200497	0.001485957	0.00234261
Glyma.09G057300	15.46288872	16.19161606	20.19221878	20.62983131	0.001006143	0.001276775	0.001552858	0.00151507	0.001141459	0.001533964
Glyma.08G033400	15.36336327	29.18009949	18.81157494	22.68781662	0.000999667	0.00230097	0.001446681	0.00166621	0.001650319	0.001556445
Glyma.06G150000	15.34618378	27.96980286		16.34400558	0.000998549	0.002205533	0	0.001200316	0.001602041	0.000600158
Glyma.12G078100	15.34414101	25.77096748	20.34218597	39.30582428	0.000998416	0.002032146	0.001564391	0.002886648	0.001515281	0.002225519
Glyma.07G215900	15.33600521	24.32505989	34.32985687	33.53814697	0.000997887	0.00191813	0.002640095	0.002463066	0.001458009	0.00255158
Glyma.10G225500	15.32153702	80.18321991	53.56554794	41.78799438	0.000996945	0.006322775	0.004119392	0.003068941	0.00365986	0.003594166
Glyma.01G010300	15.30818653	15.46062469		26.99025345	0.000996077	0.001219133	0	0.001982184	0.001107605	0.000991092
Glyma.19G101100	15.30512142	25.87504768	27.31225395	28.16068459	0.000995877	0.002040353	0.002100415	0.002068141	0.001518115	0.002084278
Glyma.06G228800	15.26931477	30.91912079	31.33735466	25.78330421	0.000993547	0.002438099	0.00240996	0.001893545	0.001715823	0.002151753
Glyma.13G341500	15.25842094	24.63039589	43.87733841	25.84903526	0.000992839	0.001942207	0.003374332	0.001898372	0.001467523	0.002636352
Glyma.10G139500	15.2510643	17.15858841	11.58676624	15.3217001	0.00099236	0.001353025	0.000891066	0.001125237	0.001172692	0.001008151
Glyma.18G210900	15.23448944	9.697404861	15.72515392		0.000991281	0.00076468	0.001209323	0	0.000877981	0.000604662
Glyma.18G239300	15.18953514	16.29319954	12.41235161	15.62829304	0.000988356	0.001284785	0.000954557	0.001147753	0.001136571	0.001051155
Glyma.18G037300	15.15042782	45.16477203	63.05030441	23.83203506	0.000985812	0.003561427	0.004848805	0.001750242	0.002273619	0.003299524
Glyma.09G173500	15.14715004	35.32177353	16.06277084	34.52706146	0.000985598	0.002785266	0.001235287	0.002535693	0.001885432	0.00188549
Glyma.05G133900	15.13844872			1.255099177	0.000985032	0	0	9.22E-05	0.000492516	4.61E-05
Glyma.08G355600	15.12666225	55.35879135		18.14331818	0.000984265	0.004365267	0	0.001332458	0.002674766	0.000666229
Glyma.04G031800	15.11499882	26.38568306	13.165905	8.961726189	0.000983506	0.002080619	0.001012508	0.000658156	0.001532063	0.000835332
Glyma.16G028900	15.11366558	28.36666489	10.97924519	15.85107613	0.00098342	0.002236827	0.000844345	0.001164115	0.001610124	0.00100423
Glyma.08G141800	15.00667763	14.34769821	20.85249138	17.0137825	0.000976458	0.001131375	0.001603635	0.001249505	0.001053916	0.00142657
Glyma.17G143200	14.911479			46.9977684	0.000970264	0	0	0.00345155	0.000485132	0.001725775
Glyma.20G072400	14.88212967	26.06223297	8.336541176	24.99169731	0.000968354	0.002055114	0.000641111	0.001835408	0.001511734	0.00123826
Glyma.12G120300	14.88029385	19.75321579	7.17283392	14.58604717	0.000968235	0.001557622	0.000551618	0.00107121	0.001262928	0.000811414
Glyma.08G190000	14.85068035	14.43420792	31.90133858	17.20549965	0.000966308	0.001138196	0.002453333	0.001263584	0.001052252	0.001858459
Glyma.09G231100	14.82229042	17.47237396	9.559569359	9.039212227	0.00096446	0.001377768	0.000735167	0.000663846	0.001171114	0.000699507
Glyma.10G018700	14.81826115	15.88305283	25.23827553	15.24450397	0.000964198	0.001252444	0.001940918	0.001119567	0.001108321	0.001530243
Glyma.02G125100	14.77196789	22.11431313	21.97138977	18.32770348	0.000961186	0.001743804	0.001689682	0.001346	0.001352495	0.001517841
Glyma.09G187200	14.76038647	10.11550236	22.67491341	9.489802361	0.000960432	0.000797649	0.001743786	0.000696938	0.000879041	0.001220362
Glyma.04G077400	14.74993134	46.180233	26.61807632	46.64923859	0.000959752	0.0036415	0.00204703	0.003425954	0.002300626	0.002736492
Glyma.11G091500	14.73885059	22.45827293	61.20413208	14.41500187	0.000959031	0.001770927	0.004706828	0.001058648	0.001364979	0.002882738
Glyma.12G231900	14.72750282	3.928519726	8.076507568	10.5380373	0.000958293	0.00030978	0.000621114	0.000773921	0.000634036	0.000697517
Glyma.01G169800	14.66819763	13.62006378	17.84932137	14.87254047	0.000954434	0.001073998	0.00137268	0.00109225	0.001014216	0.001232465
Glyma.01G105500	14.65236282	20.60107231	12.4209671	54.78574753	0.000953404	0.001624479	0.000955219	0.004023505	0.001288941	0.002489362
Glyma.02G020000	14.62872505	20.89977074	18.56680489	72.37187958	0.000951865	0.001648032	0.001427857	0.005315043	0.001299949	0.00337145
Glyma.13G367100	14.56386566	4.174510479	20.38232994	16.74115753	0.000947645	0.000329177	0.001567478	0.001229483	0.000638411	0.00139848
Glyma.04G245100	14.56017017	28.3582077	20.89701271	28.84916687	0.000947405	0.002236161	0.001607059	0.002118704	0.001591783	0.001862881
Glyma.02G004400	14.55451202	15.90193748	5.838615894	5.260937214	0.000947037	0.001253933	0.000449012	0.000386367	0.001100485	0.000417689
Glyma.07G168900	14.48238182	14.84761906	13.92675686	11.14787292	0.000942343	0.001170795	0.00107102	0.000818708	0.001056569	0.000944864
Glyma.07G056300	14.47838497	4.483962536	15.21809578	22.60012054	0.000942083	0.000353579	0.001170329	0.001659769	0.000647831	0.001415049
Glyma.06G002900	14.46293354	8.418054581		24.5143013	0.000941078	0.000663798	0	0.001800348	0.000802438	0.000900174
Glyma.11G091200	14.44309998	33.37221909	25.50953102	18.11237144	0.000939787	0.002631536	0.001961779	0.001330186	0.001785662	0.001645982
Glyma.16G030700	14.42715073	9.479166985	7.913338184	6.708852291	0.000938749	0.000747471	0.000608565	0.000492703	0.00084311	0.000550634
Glyma.15G095300	14.39859581	4.818318367	15.9729557	5.251131058	0.000936891	0.000379944	0.00122838	0.000385647	0.000658418	0.000807014
Glyma.13G192900	14.38465691	66.22167206	76.20904541	42.79587173	0.000935984	0.00522185	0.005860762	0.00314296	0.003078917	0.004501861
Glyma.19G072000	14.3360796	25.26696014		2.770084143	0.000932824	0.001992403	0	0.000203437	0.001462613	0.000101718
Glyma.03G014300	14.31000423	19.84768295	30.66854477	23.59327698	0.000931127	0.001565071	0.002358526	0.001732707	0.001248099	0.002045617
Glyma.03G198400	14.28989601	35.2397728	34.94054413	6.709785461	0.000929818	0.0027788	0.002687059	0.000492772	0.001854309	0.001589915
Glyma.01G234200	14.26391029	8.478956223	6.801464558	9.046055794	0.000928128	0.0006686	0.000523058	0.000664349	0.000798364	0.000593704
Glyma.14G219700	14.26387691	2.713318586	13.35646343	7.613150597	0.000928125	0.000213956	0.001027162	0.000559115	0.000571041	0.000793139
Glyma.02G236500	14.25098324	18.9718647	29.53734016	5.323162079	0.000927286	0.001496009	0.002271533	0.000390937	0.001211648	0.001331235
Glyma.20G122500	14.2408886	5.468372345	15.88342667		0.00092663	0.000431204	0.001221495	0	0.000678917	0.000610748
Glyma.10G064000	14.24040222	7.645185947	8.61926651	1.390253782	0.000926598	0.000602854	0.000662854	0.000102101	0.000764726	0.000382478
Glyma.20G021900	14.22805691	17.1661911	9.181981087	5.216859818	0.000925795	0.001353624	0.000706129	0.00038313	0.00113971	0.000544629
Glyma.16G070900	14.22485733	11.68503189	13.94744492	3.017729759	0.000925586	0.000921413	0.001072611	0.000221624	0.0009235	0.000647118
Glyma.13G224700	14.1680727	40.79764938	41.78653336	46.50855637	0.000921892	0.003217061	0.003213542	0.003415622	0.002069477	0.003314582
Glyma.11G154423	14.13733387	12.83155155	12.2963953	15.71148014	0.000919891	0.00101182	0.000945639	0.001153863	0.000965856	0.001049751
Glyma.08G335300	14.07685375	21.76741982	12.04403019	9.45057869	0.000915956	0.00171645	0.000926231	0.000694057	0.001316203	0.000810144
Glyma.06G017900	14.06865025	8.075329781	16.41626167		0.000915422	0.000636773	0.001262472	0	0.000776098	0.000631236
Glyma.05G164100	14.00255585	39.75814056	28.72579765	7.14309454	0.000911122	0.003135092	0.002209122	0.000524594	0.002023107	0.001366858
Glyma.02G230600	13.99731255	33.80195999	19.8889637	13.41182804	0.000910781	0.002665423	0.001529536	0.000984974	0.001788102	0.001257255
Glyma.13G047900	13.97264099	7.81472826	7.016526222	20.99250031	0.000909175	0.000616223	0.000539597	0.001541704	0.000762699	0.001040651
Glyma.12G228400	13.95513153	17.87026787	6.419166565	10.42923641	0.000908036	0.001409144	0.000493658	0.000765931	0.00115859	0.000629794
Glyma.07G084000	13.93949223				0.000907018	0	0	0	0.000453509	0
Glyma.18G287400	13.91703701	10.74675369	10.83263683	4.069169044	0.000905557	0.000847425	0.00083307	0.000298843	0.000876491	0.000565957
Glyma.01G183800	13.90627575	4.477287769	10.95985222	15.80404282	0.000904857	0.000353052	0.000842854	0.00116066	0.000628955	0.001001757
Glyma.05G066500	13.89438915	20.90824127	12.24363232	11.44328976	0.000904083	0.0016487	0.000941581	0.000840404	0.001276392	0.000890992
Glyma.02G005200	13.88723755	26.59996605	10.95772266	21.20718384	0.000903618	0.002097516	0.00084269	0.001557471	0.001500567	0.001200081
Glyma.10G001100	13.87849998	8.82845974	9.409975052	9.156209946	0.00090305	0.00069616	0.000723662	0.000672439	0.000799605	0.000698051
Glyma.06G123800	13.85305786	12.93720055	8.625561714	10.92621899	0.000901394	0.001020151	0.000663338	0.000802429	0.000960773	0.000732884
Glyma.07G046100	13.83718204	32.89855957	30.65078735	20.3739109	0.000900361	0.002594186	0.002357161	0.001496275	0.001747274	0.001926718
Glyma.18G100500	13.80422497		23.46281624	27.73124313	0.000898217	0	0.001804379	0.002036603	0.000449108	0.001920491
Glyma.10G123100	13.76080608	3.919202328		18.74521637	0.000895391	0.000309045	0	0.001376662	0.000602218	0.000688331
Glyma.05G240700	13.72967243	22.45053482	15.03100872	17.79916763	0.000893366	0.001770316	0.001155941	0.001307184	0.001331841	0.001231562
Glyma.07G269200	13.71822166	13.37684631	7.864561558	4.538040638	0.000892621	0.001054819	0.000604814	0.000333277	0.00097372	0.000469046
Glyma.18G220000	13.69807053	4.746133804	3.742285013	11.70226192	0.000891309	0.000374252	0.000287796	0.000859423	0.000632781	0.000573609
Glyma.11G096400	13.69102764	14.04532242	14.74270535	17.76426506	0.000890851	0.001107531	0.001133769	0.001304621	0.000999191	0.001219195
Glyma.09G162400	13.67795467	11.28986835	9.856294632	6.049866676	0.00089	0.000890252	0.000757986	0.000444307	0.000890126	0.000601146
Glyma.07G125900	13.65193558	40.99285126	41.01747131	19.83305931	0.000888307	0.003232454	0.003154398	0.001456554	0.002060381	0.002305476
Glyma.13G311500	13.62069225	12.16859722			0.000886275	0.000959544	0	0	0.000922909	0
Glyma.02G229700	13.60671425	10.92962933	11.893466	8.645202637	0.000885365	0.000861846	0.000914652	0.00063491	0.000873605	0.000774781
Glyma.15G152600	13.59224796	16.91059494	13.13001251	13.99046993	0.000884424	0.00133347	0.001009747	0.00102747	0.001108947	0.001018609
Glyma.02G166300	13.56898975	11.21582985	8.557159424	4.876921177	0.00088291	0.000884414	0.000658078	0.000358165	0.000883662	0.000508121
Glyma.10G157100	13.53241348	7.006145	14.66814899	13.24432468	0.00088053	0.000552463	0.001128036	0.000972673	0.000716497	0.001050354
Glyma.14G044500	13.51764011	11.32165337	28.70523834	7.061305523	0.000879569	0.000892759	0.002207541	0.000518587	0.000886164	0.001363064
Glyma.19G001700	13.46485519	14.89124012	15.84323025	9.388468742	0.000876134	0.001174235	0.001218404	0.000689496	0.001025185	0.00095395
Glyma.04G081400	13.42602444	15.09790802	13.57100773	19.03955078	0.000873608	0.001190532	0.001043662	0.001398278	0.00103207	0.00122097
Glyma.09G148100	13.41487217	16.88460541	38.3871727	7.439882755	0.000872882	0.00133142	0.002952118	0.00054639	0.001102151	0.001749254
Glyma.04G249300	13.40076256	12.9897604	13.22421741	9.728064537	0.000871964	0.001024296	0.001016992	0.000714436	0.00094813	0.000865714
Glyma.04G170500	13.3738184	12.54761791		9.575551987	0.000870211	0.000989431	0	0.000703236	0.000929821	0.000351618
Glyma.07G137100	13.33435726	19.95222855	7.77312088	13.74791527	0.000867643	0.001573315	0.000597782	0.001009657	0.001220479	0.00080372
Glyma.05G037500	13.22224045	14.93684578	31.6898632	35.99053955	0.000860348	0.001177831	0.00243707	0.002643171	0.00101909	0.002540121
Glyma.16G049600	13.22166729	21.7488575	19.53404236	13.83123302	0.000860311	0.001714986	0.001502241	0.001015776	0.001287648	0.001259009
Glyma.01G125600	13.19433594	59.99577332	15.15456963	77.03302765	0.000858532	0.004730912	0.001165443	0.005657362	0.002794722	0.003411402
Glyma.10G278100	13.15816689	13.41497326	17.35988808	20.79416656	0.000856179	0.001057825	0.001335041	0.001527139	0.000957002	0.00143109
Glyma.08G330600	13.15501976	2.037688017	12.92527294	11.4548502	0.000855974	0.00016068	0.000994002	0.000841253	0.000508327	0.000917627
Glyma.16G006600	13.13050079	18.41401863	25.60006523	28.66464806	0.000854379	0.001452021	0.001968741	0.002105153	0.0011532	0.002036947
Glyma.02G276400	13.03896141	10.02623463	5.908315659	9.523856163	0.000848422	0.00079061	0.000454372	0.000699439	0.000819516	0.000576905
Glyma.11G120700	13.03365803	11.51715469	20.22321892	17.55432129	0.000848077	0.000908175	0.001555242	0.001289202	0.000878126	0.001422222
Glyma.19G043700	13.01491833		3.730273485	5.701994896	0.000846858	0	0.000286872	0.000418759	0.000423429	0.000352815
Glyma.06G305800	13.00884724	9.590942383	2.246703625	9.507803917	0.000846463	0.000756285	0.00017278	0.00069826	0.000801374	0.00043552
Glyma.12G156200	12.96271324	18.18634415	12.89256382	32.949543	0.000843461	0.001434068	0.000991487	0.002419838	0.001138764	0.001705663
Glyma.12G019700	12.95700741	10.5972681	8.636398315	7.89301157	0.00084309	0.000835638	0.000664172	0.000579669	0.000839364	0.00062192
Glyma.02G245800	12.94618034	14.56145954	23.90646362	20.62935448	0.000842385	0.001148231	0.001838497	0.001515035	0.000995308	0.001676766
Glyma.07G202100	12.9414463	31.00841141	12.35606098	5.823552132	0.000842077	0.00244514	0.000950228	0.000427686	0.001643609	0.000688957
Glyma.10G276500	12.89470482	11.804739	7.457096577	11.08998775	0.000839036	0.000930852	0.000573479	0.000814457	0.000884944	0.000693968
Glyma.19G000700	12.86717987	17.60959816	17.39729691	26.19373131	0.000837245	0.001388589	0.001337918	0.001923687	0.001112917	0.001630802
Glyma.01G232600	12.84641647	36.38640594	55.74338913	29.66022873	0.000835894	0.002869217	0.004286876	0.002178269	0.001852555	0.003232572
Glyma.13G362900	12.83755589		6.616425037		0.000835317	0	0.000508828	0	0.000417659	0.000254414
Glyma.11G221100	12.81204128	17.22254562	17.43796539	7.723361969	0.000833657	0.001358068	0.001341045	0.000567209	0.001095863	0.000954127
Glyma.05G127900	12.8003149	29.79390335	63.57429504	50.22289658	0.000832894	0.002349371	0.004889102	0.003688406	0.001591133	0.004288754
Glyma.01G192100	12.78203678		3.375468016	6.148965836	0.000831705	0	0.000259586	0.000451585	0.000415852	0.000355585
Glyma.19G182800	12.75744247				0.000830104	0	0	0	0.000415052	0
Glyma.18G220700	12.74919128	16.58448219	16.86286545	11.14849281	0.000829567	0.001307754	0.001296818	0.000818753	0.001068661	0.001057786
Glyma.08G183900	12.73046017	8.39398098	5.303111076	4.151702404	0.000828349	0.0006619	0.000407829	0.000304904	0.000745124	0.000356367
Glyma.02G139900	12.71688271	13.16214371	23.42125511	9.230401993	0.000827465	0.001037889	0.001801183	0.000677887	0.000932677	0.001239535
Glyma.16G211800	12.71450043	19.2668705	19.02429199	14.21955681	0.00082731	0.001519272	0.00146304	0.001044295	0.001173291	0.001253667
Glyma.07G140400	12.71270943	31.74876213	22.4324894	15.94878674	0.000827194	0.00250352	0.001725143	0.00117129	0.001665357	0.001448217
Glyma.13G205900	12.71075439	8.245521545	9.728013039	2.038514614	0.000827066	0.000650193	0.000748121	0.00014971	0.00073863	0.000448915
Glyma.16G088200	12.68354702	2.898464918	12.43905163		0.000825296	0.000228556	0.00095661	0	0.000526926	0.000478305
Glyma.12G017100	12.61851215	12.00305653	17.2831974	15.39542675	0.000821064	0.00094649	0.001329143	0.001130651	0.000883777	0.001229897
Glyma.08G107800	12.61404419				0.000820774	0	0	0	0.000410387	0
Glyma.08G320100	12.61285019	3.799463749	6.3856287	2.382805586	0.000820696	0.000299603	0.000491079	0.000174995	0.00056015	0.000333037
Glyma.10G166900	12.59905338	6.319283009	2.570040703	17.14538956	0.000819798	0.000498301	0.000197646	0.00125917	0.00065905	0.000728408
Glyma.05G044900	12.56207085	8.491538048			0.000817392	0.000669592	0	0	0.000743492	0
Glyma.02G266300	12.55645657	12.9719038	9.077018738	15.89687157	0.000817027	0.001022888	0.000698057	0.001167478	0.000919957	0.000932767
Glyma.17G128600	12.54437256	45.7462616	8.463525772		0.00081624	0.00360728	0.000650877	0	0.00221176	0.000325438
Glyma.01G164300	12.50614929	20.22975922	14.12997723	13.97324467	0.000813753	0.001595199	0.001086648	0.001026205	0.001204476	0.001056427
Glyma.08G015000	12.48606873	22.25021935	16.36838341	13.28831577	0.000812447	0.001754521	0.00125879	0.000975904	0.001283484	0.001117347
Glyma.05G234900	12.45392704	16.65208054	14.31901169	9.110368729	0.000810355	0.001313085	0.001101186	0.000669072	0.00106172	0.000885129
Glyma.13G187200	12.44963741				0.000810076	0	0	0	0.000405038	0
Glyma.02G155600	12.44762993	25.03364182	13.16526794	26.63196373	0.000809945	0.001974005	0.001012459	0.001955871	0.001391975	0.001484165
Glyma.02G294500	12.42332649	4.816021442	5.313049793		0.000808364	0.000379763	0.000408594	0	0.000594064	0.000204297
Glyma.06G195700	12.41027927				0.000807515	0	0	0	0.000403758	0
Glyma.18G130500	12.3842926	3.082113743	12.41804504		0.000805824	0.000243037	0.000954994	0	0.000524431	0.000477497
Glyma.08G361200	12.35581493	9.131315231	11.61722183	15.58360672	0.000803971	0.000720042	0.000893408	0.001144471	0.000762006	0.00101894
Glyma.11G254300	12.3324194	51.39866638	34.30840302	11.43235207	0.000802449	0.004052995	0.002638445	0.0008396	0.002427722	0.001739023
Glyma.08G177400	12.33017826	28.39912415	17.64663124	6.281163692	0.000802303	0.002239387	0.001357092	0.000461293	0.001520845	0.000909193
Glyma.02G256300	12.32019138	21.32104874		34.34087372	0.000801653	0.001681252	0	0.002522019	0.001241453	0.001261009
Glyma.20G215000	12.31271458	17.09920692			0.000801167	0.001348342	0	0	0.001074755	0
Glyma.09G279000	12.31138325	14.72654819	13.75764084	15.97129154	0.00080108	0.001161249	0.001058014	0.001172943	0.000981164	0.001115479
Glyma.07G269600	12.25890827	10.26236534	15.14941406	12.16369629	0.000797666	0.000809229	0.001165047	0.000893311	0.000803448	0.001029179
Glyma.19G020700	12.21441174	31.71029854	16.3850174		0.00079477	0.002500487	0.001260069	0	0.001647628	0.000630035
Glyma.20G019600	12.14549828	5.180348873	2.804637909	7.281621933	0.000790286	0.000408492	0.000215687	0.000534768	0.000599389	0.000375227
Glyma.04G054100	12.12877178	16.05374527	15.46019459	3.453325033	0.000789198	0.001265903	0.001188947	0.000253615	0.001027551	0.000721281
Glyma.04G080700	12.11140156	21.5976696	18.24044991	26.79098129	0.000788068	0.001703065	0.001402759	0.001967549	0.001245566	0.001685154
Glyma.07G239200	12.07280254				0.000785556	0	0	0	0.000392778	0
Glyma.20G224400	12.04809475				0.000783948	0	0	0	0.000391974	0
Glyma.15G075100	11.99558544	16.64291954	21.52917099	18.40146065	0.000780532	0.001312362	0.001655674	0.001351417	0.001046447	0.001503545
Glyma.20G105400	11.992486	28.39113045		11.47503567	0.00078033	0.002238757	0	0.000842735	0.001509543	0.000421367
Glyma.06G005600	11.98866844	10.55980873	3.914674044	6.693913937	0.000780082	0.000832684	0.000301053	0.000491606	0.000806383	0.00039633
Glyma.03G137900	11.95979023	24.67215919		27.66339111	0.000778203	0.001945501	0	0.00203162	0.001361852	0.00101581
Glyma.07G057300	11.93975449	14.99983692	37.6194191	7.085843086	0.000776899	0.001182798	0.002893075	0.000520389	0.000979849	0.001706732
Glyma.09G168300	11.9365139	14.71287251		21.21610641	0.000776688	0.00116017	0	0.001558126	0.000968429	0.000779063
Glyma.04G234900	11.93205833	14.26135254	5.568008423	8.748950958	0.000776398	0.001124566	0.000428201	0.000642529	0.000950482	0.000535365
Glyma.02G233700	11.8877697	18.38610077	13.53665066	4.087485313	0.000773516	0.001449819	0.001041019	0.000300188	0.001111668	0.000670604
Glyma.12G182800	11.86198139	7.608370304		19.54361343	0.000771838	0.000599951	0	0.001435297	0.000685895	0.000717649
Glyma.04G047800	11.8570919	13.13739681	25.45867157	28.46090508	0.00077152	0.001035937	0.001957868	0.00209019	0.000903729	0.002024029
Glyma.02G137600	11.84133339	40.24237823	11.0173378	16.61009026	0.000770495	0.003173276	0.000847275	0.001219857	0.001971885	0.001033566
Glyma.04G188000	11.8029623	7.211166859	11.45952034		0.000767998	0.00056863	0.00088128	0	0.000668314	0.00044064
Glyma.06G015300	11.71004963	9.984931946	5.242945194	2.118897676	0.000761952	0.000787353	0.000403202	0.000155613	0.000774653	0.000279408
Glyma.12G210000	11.70700455	16.63717461	20.18330574	12.56379032	0.000761754	0.001311909	0.001552172	0.000922694	0.001036832	0.001237433
Glyma.01G057400	11.70232296	24.83433723			0.00076145	0.001958289	0	0	0.001359869	0
Glyma.03G076100	11.6651125	21.40787506	12.73284912	5.128953457	0.000759028	0.001688098	0.000979204	0.000376674	0.001223563	0.000677939
Glyma.01G173050	11.65354538	19.57146645	32.05942535	24.54964256	0.000758276	0.00154329	0.00246549	0.001802944	0.001150783	0.002134217
Glyma.18G195900	11.60734177	5.450242996	11.96125889	2.267428875	0.000755269	0.000429774	0.000919866	0.000166522	0.000592522	0.000543194
Glyma.05G003500	11.6018486	10.11587238	10.64617157	14.09546375	0.000754912	0.000797678	0.000818731	0.001035181	0.000776295	0.000926956
Glyma.20G018100	11.58244991				0.00075365	0	0	0	0.000376825	0
Glyma.19G060200	11.55103493	8.885684013	6.227496147	6.908168316	0.000751606	0.000700673	0.000478918	0.000507341	0.000726139	0.000493129
Glyma.02G271500	11.54653072	14.74975109	11.66007996	8.639609337	0.000751312	0.001163078	0.000896704	0.000634499	0.000957195	0.000765602
Glyma.19G245500	11.51718044	26.8497982	17.39054108	1.784996986	0.000749403	0.002117216	0.001337398	0.000131091	0.00143331	0.000734245
Glyma.14G043400	11.50528908	12.8897953	9.239931107	8.951080322	0.000748629	0.001016413	0.000710585	0.000657374	0.000882521	0.00068398
Glyma.07G034300	11.4888382	16.13129234	6.92167902	29.12539291	0.000747559	0.001272018	0.000532303	0.00213899	0.001009788	0.001335647
Glyma.18G096900	11.47839451	32.67601013	14.27420902	13.01066589	0.000746879	0.002576637	0.00109774	0.000955513	0.001661758	0.001026627
Glyma.U031515	11.47079086			21.67673302	0.000746384	0	0	0.001591955	0.000373192	0.000795978
Glyma.17G261600	11.45982647		12.60413361	6.639592648	0.000745671	0	0.000969305	0.000487617	0.000372835	0.000728461
Glyma.10G123200	11.45768642	35.48809814	18.22018433	28.63082314	0.000745532	0.002798382	0.001401201	0.002102668	0.001771957	0.001751935
Glyma.15G209000	11.44697285	14.46271229	9.491048813	8.658768654	0.000744834	0.001140444	0.000729897	0.000635906	0.000942639	0.000682902
Glyma.13G096100	11.43025398	6.144915104	8.700014114		0.000743747	0.000484552	0.000669064	0	0.000614149	0.000334532
Glyma.02G133800	11.42513275	4.856803417		5.813532829	0.000743413	0.000382979	0	0.00042695	0.000563196	0.000213475
Glyma.13G261400	11.41989708	13.291255	13.82987404	11.07322407	0.000743073	0.00104807	0.001063569	0.000813226	0.000895571	0.000938397
Glyma.09G249100	11.40684223	22.09571075		9.905528069	0.000742223	0.001742337	0	0.000727469	0.00124228	0.000363735
Glyma.10G002600	11.40040493	30.49490929	12.96469975	14.84705162	0.000741804	0.002404648	0.000997034	0.001090378	0.001573226	0.001043706
Glyma.09G061000	11.39262295	14.06100941	14.27052689	7.041346073	0.000741298	0.001108768	0.001097457	0.000517122	0.000925033	0.000807289
Glyma.20G101100	11.33520889	22.73250198	17.82330894	13.77824116	0.000737562	0.001792551	0.001370679	0.001011884	0.001265056	0.001191282
Glyma.08G351000	11.33284473	13.41138649	12.37203217	5.300255775	0.000737408	0.001057543	0.000951456	0.000389255	0.000897475	0.000670355
Glyma.05G038100	11.31678104	12.9861784			0.000736363	0.001024013	0	0	0.000880188	0
Glyma.03G261400	11.30393028	5.820635319	16.48644829	5.359480858	0.000735527	0.000458981	0.00126787	0.000393604	0.000597254	0.000830737
Glyma.12G182700	11.29505062	5.257304192			0.000734949	0.00041456	0	0	0.000574755	0
Glyma.04G231600	11.28577328	8.889757156	24.13281822	7.383141994	0.000734345	0.000700994	0.001855904	0.000542223	0.00071767	0.001199064
Glyma.17G101400	11.23075771	47.35393524	68.46382141	13.63223362	0.000730766	0.003734051	0.005265125	0.001001161	0.002232409	0.003133143
Glyma.05G245600	11.18401146	9.465818405	27.40647316	18.87718391	0.000727724	0.000746418	0.002107661	0.001386354	0.000737071	0.001747007
Glyma.09G114500	11.16618729	1.85114193		14.41961288	0.000726564	0.00014597	0	0.001058987	0.000436267	0.000529493
Glyma.14G170900	11.15421486	12.49914837	13.05448914	7.817025185	0.000725785	0.000985609	0.001003939	0.000574088	0.000855697	0.000789014
Glyma.13G352100	11.14783001	21.87212753	19.55140495	9.973050117	0.00072537	0.001724707	0.001503577	0.000732428	0.001225038	0.001118002
Glyma.03G110200	11.12493706	2.492889643	2.043174028	4.535924435	0.00072388	0.000196575	0.000157128	0.000333122	0.000460227	0.000245125
Glyma.12G067700	11.11191845	1.615956664		4.367053986	0.000723033	0.000127425	0	0.00032072	0.000425229	0.00016036
Glyma.16G123000	11.10884571	4.584983349	10.67622948	5.145572662	0.000722833	0.000361545	0.000821042	0.000377895	0.000542189	0.000599468
Glyma.09G067100	11.09963036		5.562988281	9.595319748	0.000722233	0	0.000427815	0.000704687	0.000361117	0.000566251
Glyma.12G013100	11.07684612	14.3124752	4.525259018	7.730665207	0.000720751	0.001128597	0.000348009	0.000567746	0.000924674	0.000457878
Glyma.17G067600	11.07281303	10.32274914	14.4152317		0.000720488	0.000813991	0.001108586	0	0.00076724	0.000554293
Glyma.14G201500	11.06144714	5.395799637			0.000719749	0.000425481	0	0	0.000572615	0
Glyma.02G158200	11.05433369	16.08130646	9.965441704	2.569097281	0.000719286	0.001268077	0.00076638	0.000188676	0.000993681	0.000477528
Glyma.02G280700	11.05274773	18.13991737		14.35501194	0.000719183	0.001430407	0	0.001054243	0.001074795	0.000527121
Glyma.19G161200	11.04532719	32.96612549	19.94559288	11.35490036	0.0007187	0.002599514	0.001533891	0.000833912	0.001659107	0.001183902
Glyma.11G216200	10.9718132	21.05136108		9.104143143	0.000713917	0.001659986	0	0.000668615	0.001186951	0.000334307
Glyma.04G078500	10.96884155	5.071544647	6.786086559	14.6385107	0.000713723	0.000399912	0.000521876	0.001075063	0.000556818	0.000798469
Glyma.05G040300	10.92234135	10.85697269	2.748958111	6.138068199	0.000710698	0.000856117	0.000211405	0.000450784	0.000783407	0.000331095
Glyma.04G073800	10.89316273	11.85262775	19.15242004		0.000708799	0.000934628	0.001472893	0	0.000821714	0.000736447
Glyma.16G087700	10.87979889	8.456472397	8.037297249	20.6373291	0.000707929	0.000666827	0.000618098	0.00151562	0.000687378	0.001066859
Glyma.10G189500	10.83784676	20.04348564	8.429131508	18.1972332	0.0007052	0.001580511	0.000648232	0.001336418	0.001142855	0.000992325
Glyma.02G288500	10.82728195				0.000704512	0	0	0	0.000352256	0
Glyma.10G140700	10.79765415	4.069023132	32.56450272	38.04253006	0.000702584	0.000320859	0.002504333	0.002793871	0.000511722	0.002649102
Glyma.13G243100	10.78380299	17.17990494	26.38170815	22.32967186	0.000701683	0.001354706	0.002028853	0.001639907	0.001028194	0.00183438
Glyma.04G200200	10.75533581	11.38440514	9.401269913		0.000699831	0.000897707	0.000722993	0	0.000798769	0.000361497
Glyma.13G336100	10.73581791	12.33509064		19.7984333	0.000698561	0.000972672	0	0.001454011	0.000835617	0.000727006
Glyma.17G152700	10.70750904	25.0700264	48.3944397	11.89446449	0.000696719	0.001976874	0.003721714	0.000873538	0.001336796	0.002297626
Glyma.07G202300	10.69091892	8.074790955		11.19701958	0.000695639	0.00063673	0	0.000822317	0.000666185	0.000411159
Glyma.04G008567	10.68143272	10.75861168	24.90313339	8.365794182	0.000695022	0.000848361	0.001915145	0.00061439	0.000771691	0.001264767
Glyma.02G250800	10.68046284	7.462971687	7.645177841	17.85525131	0.000694959	0.000588486	0.000587943	0.001311303	0.000641722	0.000949623
Glyma.10G044300	10.60173798	10.81239605	8.209214211	7.735447884	0.000689836	0.000852602	0.000631319	0.000568097	0.000771219	0.000599708
Glyma.05G047700	10.59185314	26.11974907	13.84536839	10.13069439	0.000689193	0.002059649	0.001064761	0.000744006	0.001374421	0.000904383
Glyma.18G151900	10.57446194	25.73230934	40.66489792	69.99842834	0.000688062	0.002029098	0.003127284	0.005140735	0.00135858	0.00413401
Glyma.07G273700	10.55449772	20.54944229	11.43672085	10.71844482	0.000686763	0.001620408	0.000879527	0.00078717	0.001153585	0.000833349
Glyma.07G203600	10.54821301	5.45861721			0.000686354	0.000430434	0	0	0.000558394	0
Glyma.15G054700	10.54312706	33.05480576	24.5699234	25.8819828	0.000686023	0.002606507	0.001889519	0.001900792	0.001646265	0.001895156
Glyma.05G064300	10.54071522	16.6392765	8.948724747	20.96485901	0.000685866	0.001312075	0.000688191	0.001539674	0.00099897	0.001113933
Glyma.02G120400	10.53500366	44.33649826			0.000685494	0.003496114	0	0	0.002090804	0
Glyma.06G171900	10.53385544	12.78168297	4.195759773	11.66042423	0.000685419	0.001007888	0.00032267	0.00085635	0.000846654	0.00058951
Glyma.18G094600	10.51960468	28.34781456	1.771860719	3.292929888	0.000684492	0.002235341	0.000136263	0.000241835	0.001459917	0.000189049
Glyma.08G224200	10.51338387			18.40901566	0.000684087	0	0	0.001351971	0.000342044	0.000675986
Glyma.17G047000	10.51022434	1.772517681		10.23513985	0.000683882	0.00013977	0	0.000751676	0.000411826	0.000375838
Glyma.15G023400	10.50872612	47.63887787	42.80617523	18.70695496	0.000683784	0.00375652	0.003291956	0.001373852	0.002220152	0.002332904
Glyma.13G158800	10.49781799	8.483752251	9.978162766	6.91879797	0.000683075	0.000668979	0.000767358	0.000508122	0.000676027	0.00063774
Glyma.03G055500	10.4755373	15.23583508	6.077567577	6.96709919	0.000681625	0.001201408	0.000467388	0.000511669	0.000941516	0.000489528
Glyma.07G244900	10.44978237	4.705364227			0.000679949	0.000371037	0	0	0.000525493	0
Glyma.14G056900	10.42908001	20.05693054	11.56659126	19.79149055	0.000678602	0.001581571	0.000889514	0.001453501	0.001130086	0.001171508
Glyma.09G037400	10.42827129	6.745745659	4.856436729		0.000678549	0.00053193	0.000373478	0	0.000605239	0.000186739
Glyma.17G059900	10.42458725	18.40313721	9.543568611	9.725913048	0.00067831	0.001451163	0.000733936	0.000714278	0.001064736	0.000724107
Glyma.03G241800	10.41925907	8.385895729	9.561909676	8.994653702	0.000677963	0.000661262	0.000735347	0.000660574	0.000669613	0.00069796
Glyma.16G168000	10.38750362	12.12662888	8.080367088	7.163730145	0.000675897	0.000956234	0.000621411	0.00052611	0.000816065	0.00057376
Glyma.07G142700	10.38271046	14.11109066	6.985580921	10.58562088	0.000675585	0.001112717	0.000537217	0.000777416	0.000894151	0.000657317
Glyma.16G126200	10.37032509	11.93738651	9.756481171	10.03056049	0.000674779	0.000941312	0.00075031	0.000736652	0.000808045	0.000743481
Glyma.01G193700	10.35637474	5.932648659	6.608384609	7.993963242	0.000673871	0.000467814	0.00050821	0.000587082	0.000570842	0.000547646
Glyma.17G242300	10.32315254	23.31373024	33.46544647	12.6790247	0.000671709	0.001838383	0.002573619	0.000931157	0.001255046	0.001752388
Glyma.08G141700	10.25007725	4.732188702	9.299036026	6.995138645	0.000666955	0.000373152	0.000715131	0.000513728	0.000520053	0.000614429
Glyma.16G146000	10.23605251	8.813380241	11.79872799		0.000666042	0.000694971	0.000907367	0	0.000680507	0.000453683
Glyma.10G033100	10.13968563				0.000659772	0	0	0	0.000329886	0
Glyma.03G246700	10.13490486	5.449411392	5.103208542	15.26309776	0.00065946	0.000429708	0.000392456	0.001120933	0.000544584	0.000756694
Glyma.09G057400	10.11110783	10.69500256	9.102679253	10.6616869	0.000657912	0.000843345	0.00070003	0.000783002	0.000750628	0.000741516
Glyma.19G121800	10.09414959	3.249004364		7.669572353	0.000656809	0.000256197	0	0.000563259	0.000456503	0.000281629
Glyma.03G170600	10.08912659	16.5600605	4.154782772	3.341997862	0.000656482	0.001305828	0.000319518	0.000245439	0.000981155	0.000282479
Glyma.11G117800	10.07930279	17.73956871	24.91778564	10.34730053	0.000655843	0.001398838	0.001916271	0.000759913	0.00102734	0.001338092
Glyma.06G136500	9.999055862	18.44406891	13.85318375	7.097455978	0.000650621	0.00145439	0.001065362	0.000521242	0.001052506	0.000793302
Glyma.09G098900	9.996527672	2.594943762	3.098228455	6.741928101	0.000650456	0.000204622	0.000238265	0.000495132	0.000427539	0.000366699
Glyma.13G197000	9.983985901	20.90070724	9.588500977	6.092319489	0.00064964	0.001648106	0.000737392	0.000447424	0.001148873	0.000592408
Glyma.19G043200	9.952372551	25.96920967	40.36291504	28.79545593	0.000647583	0.002047778	0.00310406	0.002114759	0.001347681	0.00260941
Glyma.15G124600	9.95029068	2.293521643	18.51059723	19.32917023	0.000647448	0.000180854	0.001423535	0.001419548	0.000414151	0.001421541
Glyma.03G027400	9.94093132	15.12242413	9.455921173	15.62193584	0.000646839	0.001192465	0.000727196	0.001147286	0.000919652	0.000937241
Glyma.02G032800	9.868936539	9.021597862	7.743506432	22.34684753	0.000642154	0.00071139	0.000595505	0.001641169	0.000676772	0.001118337
Glyma.17G132500	9.867815971	8.57959938	8.227677345	13.62507534	0.000642081	0.000676536	0.000632739	0.001000635	0.000659309	0.000816687
Glyma.07G035000	9.773147583	17.75719833	13.55871391	13.35079288	0.000635922	0.001400228	0.001042716	0.000980492	0.001018075	0.001011604
Glyma.04G253300	9.772693634	12.88367558	11.1259861	10.47965813	0.000635892	0.00101593	0.00085563	0.000769634	0.000825911	0.000812632
Glyma.19G189400	9.758077621	14.18684864	19.99749947	12.49808598	0.000634941	0.001118691	0.001537883	0.000917869	0.000876816	0.001227876
Glyma.13G278000	9.745009422	11.51767731	6.734502792	8.547803879	0.000634091	0.000908216	0.000517909	0.000627757	0.000771153	0.000572833
Glyma.12G064600	9.72990036	13.39472008	5.055882454	6.040561676	0.000633108	0.001056228	0.000388816	0.000443623	0.000844668	0.00041622
Glyma.03G240600	9.669054031	10.02793694	10.05986023	15.4893322	0.000629148	0.000790744	0.000773641	0.001137548	0.000709946	0.000955594
Glyma.10G205500	9.664829254	9.366155624	18.47484589	21.65964508	0.000628873	0.00073856	0.001420785	0.0015907	0.000683717	0.001505743
Glyma.08G240300	9.649811745	10.06607437	11.60013485	8.57286644	0.000627896	0.000793751	0.000892094	0.000629598	0.000710824	0.000760846
Glyma.16G205400	9.628954887	4.297066689	10.31263733	20.86780357	0.000626539	0.000338841	0.000793081	0.001532547	0.00048269	0.001162814
Glyma.20G084500	9.617218971	28.67378807	8.176737785	15.33868217	0.000625776	0.002261045	0.000628822	0.001126484	0.00144341	0.000877653
Glyma.09G009300	9.566331863	20.65570259	9.155846596	3.273133039	0.000622464	0.001628787	0.000704119	0.000240381	0.001125625	0.00047225
Glyma.07G031400	9.549323082	6.991860867		5.35119009	0.000621358	0.000551337	0	0.000392995	0.000586347	0.000196498
Glyma.02G275900	9.545362473	12.16819859	16.61160469	37.52143478	0.0006211	0.000959512	0.001277495	0.002755601	0.000790306	0.002016548
Glyma.05G174300	9.51502037	5.360434055	9.073975563	9.508329391	0.000619126	0.000422692	0.000697823	0.000698299	0.000520909	0.000698061
Glyma.10G065800	9.506480217	13.15578651		11.13673782	0.00061857	0.001037388	0	0.00081789	0.000827979	0.000408945
Glyma.06G195800	9.469661713	16.01387024			0.000616174	0.001262759	0	0	0.000939467	0
Glyma.03G224600	9.46821022	11.23190594	21.30685806	19.84216309	0.00061608	0.000885682	0.001638577	0.001457223	0.000750881	0.0015479
Glyma.16G139600	9.450146675	19.87123489	19.32917595	16.07958412	0.000614904	0.001566928	0.001486486	0.001180896	0.001090916	0.001333691
Glyma.08G086000	9.436199188	24.16255188			0.000613997	0.001905316	0	0	0.001259656	0
Glyma.20G143900	9.415668488	15.76390934	7.530250072	13.73938274	0.000612661	0.001243049	0.000579105	0.00100903	0.000927855	0.000794067
Glyma.03G167800	9.374749184	5.289666176	16.00466156	8.648679733	0.000609998	0.000417112	0.001230819	0.000635165	0.000513555	0.000932992
[truncated: 1,462 more rows]
