# Supplementary material for: Genomic and biochemical comparison of allelic triple‐mutant lines derived from conventional breeding and multiplex gene editing
Source: Plant Genome. 2025 Jun 5;18(2):e70056. doi: 10.1002/tpg2.70056 (PMC12141651; doi:10.1002/tpg2.70056)
Supplement: Supplementary file 4 — Table S5. diaPASEF based proteomics comparing the CRISPR triple mutants WPT673‐7‐8‐8 and WPT673‐7‐12‐5 with their parent line Bert. [file TPG2-18-e70056-s004.csv]

Table S5. diaPASEF based proteomics comparing the CRISPR triple mutants WPT673-7-8-8 and WPT673-7-12-5 with their parent line Bert.
Protein	Bert-Biological rep1 (Control 1)	Bert-Biological rep2 (Control 2)	Bert-Biological rep3 (Control 3)	Bert-Biological rep4 (Control 4)	WPT673-7-8-8-Rep1	WPT673-7-8-8-Rep2	WPT673-7-12-5-Rep1	WPT673-7-12-5-Rep2	Bert-Rep1	Bert-Rep2	Bert-Rep3	Bert-Rep4	WPT673-7-8-8-Rep1	WPT673-7-8-8-Rep2	WPT673-7-12-5-Rep1	WPT673-7-12-5-Rep2	Average % Bert	Average % CRISPR TN	ttest
Glyma Number	PG.MS2Quantity	PG.MS2Quantity	PG.MS2Quantity	PG.MS2Quantity	PG.MS2Quantity	PG.MS2Quantity	PG.MS2Quantity	PG.MS2Quantity	Percentage	Percentage	Percentage	Percentage	Percentage	Percentage	Percentage	Percentage	Percentage	Percentage
Glyma.03G163533	601702.375	538222.8125	499934.4375	476668.2188	587558.1875	587650	729125.8125	740919.25	11.03755314	10.73863278	10.58855161	10.17130134	12.01374514	12.29688187	14.62916527	14.60145889	10.63400972	13.38531279	0.009583242
Glyma.20G148300	281271.375	227558.8906	216094.5	244426.0156	298655.5625	283714.1563	293502.5313	318679.375	5.159606936	4.540259732	4.576855673	5.215641742	6.106581251	5.936866271	5.888828738	6.28028465	4.873091021	6.053140228	0.001128644
Glyma.19G063400	171149.25	145088.7656	116482.1172	134155.6406	147316.4844	138943.9063	145158.4531	158264.8594	3.139540443	2.894814078	2.467077315	2.86265665	3.012165835	2.907473499	2.912456211	3.118960451	2.841022122	2.987763999	0.359206903
Glyma.03G163467	160991.4531	135401.9375	121565.3906	125295.3359	149771.2031	158205.3438	187631.5938	186912.0469	2.953207087	2.701542282	2.574740438	2.67359259	3.062357229	3.310529096	3.76463643	3.683516886	2.725770599	3.45525991	0.007194974
Glyma.08G341500	148956.1563	148730.7656	132572.8594	122416.7578	11201.62207	11077.06348	1617.187378	1244.298706	2.732433107	2.967479338	2.807877311	2.612168555	0.229038477	0.231793314	0.032447214	0.024521669	2.779989578	0.129450169	1.36E-07
Glyma.10G037100	145142.8281	120028.6797	112027.2188	106065.0234	133913.25	132021.2656	146181.125	164585.5469	2.662481892	2.394814721	2.3727231	2.263249933	2.738111204	2.762613643	2.932975079	3.243523632	2.423317411	2.919305889	0.013733111
Glyma.02G012600	115941.5078	100829.8438	98116.17188	102618.5156	7807.734375	7196.844727	644.0250244	624.5717163	2.126816523	2.011759147	2.078088789	2.18970723	0.159643986	0.150597719	0.012921705	0.012308572	2.101592922	0.083867995	2.99E-08
Glyma.16G071800	103980.4063	106841.0234	73022.20313	91775.28906	103136.3281	98097.64844	92321.09375	84251.77344	1.907403573	2.131694328	1.546601531	1.958330939	2.108818474	2.052744311	1.852328522	1.66036826	1.886007593	1.918564892	0.845309648
Glyma.10G246300	99007.41406	86263.0625	82539.14844	88550.29688	109166.3828	103341.0703	103461.375	120719.2344	1.816179625	1.721122423	1.748169295	1.889515008	2.232114416	2.16246564	2.075846895	2.379040547	1.793746587	2.212366875	0.001342284
Glyma.03G075500	65288.00781	75581.98438	77165.96094	82174.76563	89776.53906	82336.67969	87008.20313	86599.8125	1.197635052	1.508013329	1.634365826	1.75347185	1.835652166	1.722937843	1.745730794	1.706641583	1.523371514	1.752740597	0.111477067
Glyma.07G258200	93374.86719	95437.07031	96206.08594	81484.1875	104754.7031	97818.0625	96717.91406	96198.09375	1.712856889	1.904162418	2.037633397	1.73873607	2.14190923	2.04689383	1.940546234	1.895797026	1.848347193	2.00628658	0.143692506
Glyma.11G153587	75862.58594	66857.03125	64627.92188	68973.25	73011.875	70059.42969	69210.02344	80446.04688	1.391613791	1.333932882	1.368811658	1.47177362	1.49286671	1.466030002	1.388628484	1.585367968	1.391532988	1.483223291	0.116584235
Glyma.01G095000	79086.71094	77214.32813	71399.49219	63820.58203	86071.8125	88041.28906	93245.48438	79996.36719	1.450756737	1.540581886	1.512232708	1.361824317	1.759901982	1.842309761	1.870875477	1.576506032	1.466348912	1.762398313	0.008605567
Glyma.08G116300	74229.07031	68629.53125	68884.52344	60426.19141	5664.078125	5128.816895	616.8074951	775.9274902	1.361648785	1.369297839	1.45896597	1.289393707	0.115812855	0.107323161	0.012375613	0.015291374	1.369826575	0.062700751	1.07E-07
Glyma.11G019400	89633.61719	82815.375	66999.21094	58139.79297	86141.19531	52612.47266	60352.52734	32097.1582	1.644227867	1.65233409	1.419035277	1.240605794	1.761320646	1.100943352	1.210911865	0.632545768	1.489050757	1.176430408	0.261108988
Glyma.03G239700	73452.83594	66313.85156	59397.19141	56140.81641	78014.71875	71169.21094	78752.20313	68371.39063	1.347409639	1.32309535	1.258025412	1.197950982	1.59515937	1.489252752	1.58008258	1.347410058	1.281620346	1.50297619	0.015446827
Glyma.20G148200	56001.57422	55910.10938	53270.07422	55837.40234	67576.99219	64618.67188	63724.99609	55237.58984	1.027285876	1.115519669	1.128253803	1.191476634	1.38174019	1.352179315	1.278577008	1.088579352	1.115633995	1.275268966	0.074562829
Glyma.02G145700	60012.72656	54562.91016	51293.59766	51237.35156	55188.62891	50175.07813	53930.07031	52444.10156	1.100865953	1.088640322	1.086392265	1.093319256	1.12843653	1.049939604	1.082051819	1.033527463	1.092304449	1.073488854	0.4078718
Glyma.20G146200	67532	51985.08203	47500.65625	49966.59766	58300.125	54799.54688	53758.19141	59493.91406	1.238798565	1.037207441	1.00605822	1.066203497	1.192056988	1.146709018	1.078603244	1.172459671	1.087066931	1.14745723	0.335091885
Glyma.13G347600	43517.89453	39403.90234	38178.95313	40148.64063	41552.03906	41105.55859	42496.31641	42707.16016	0.798286816	0.786187481	0.808625662	0.856704739	0.849610503	0.860155191	0.852645216	0.841639414	0.812451175	0.851012581	0.051656121
Glyma.05G198000	22220.51172	42407.85938	43981.26953	38121.96875	60735.42578	57850.30859	51933.39063	54087.60938	0.407610289	0.846122495	0.93151803	0.813458956	1.241851346	1.210547793	1.041990479	1.065916434	0.749677442	1.140076513	0.021905797
Glyma.13G123500	46463.67578	42708.20313	38305.89063	37260.35547	48152.17969	47428.32422	52414.48438	53632.21484	0.852323859	0.85211496	0.811314183	0.795073572	0.984562937	0.99246235	1.051643134	1.056941873	0.827706644	1.021402574	0.000193428
Glyma.16G074700		36263.25391	38268.48828	36268.71094	48693.21094	43590.43359	41289.09766	564.6954346	0	0.723525198	0.810522006	0.773913539	0.99562535	0.912152493	0.828423604	0.011128577	0.576990186	0.686832506	0.725669366
Glyma.10G027600	42723.03125	34290.73047	34771.31641	35583.67188	35376.87109	34764.09375	35356.0625	38552.73438	0.783705944	0.68416937	0.736452324	0.759295953	0.723347444	0.727456741	0.709383309	0.75976723	0.740905898	0.729988681	0.661982769
Glyma.10G246500	38388.70703	34806.47656	33113.80078	35026.03125	33106.84375	35740.53906	39205.49219	41833.91797	0.704197642	0.694459546	0.701346341	0.747396836	0.676932416	0.747889367	0.786618187	0.824430238	0.711850091	0.758967552	0.211702176
Glyma.19G164900	45115.38672	38017.79297	33228.83594	33630.62109	38115.14844	33293.66016	43607.24609	47461.09766	0.827591013	0.758531798	0.703782772	0.71762112	0.779336735	0.696687154	0.874934887	0.935326307	0.751881676	0.821571271	0.285633917
Glyma.15G119700	56953.07813	43263.33203	46623.16406	30460.24023	35283.64063	47500.01172	26477.00781	29217.06641	1.044740144	0.863190903	0.98747304	0.649970503	0.72144117	0.993962448	0.531234139	0.575787164	0.886343648	0.70560623	0.232565994
Glyma.13G347500	32442.31641	29947.05859	28826.2793	29156.98828	31624.76367	28861.78711	30436.31445	32741.34961	0.595117796	0.597504338	0.610537149	0.62216129	0.646628468	0.603947905	0.610673586	0.64524099	0.606330143	0.626622737	0.165900637
Glyma.02G076600	31127.48047	30533.37305	28859.95313	28864.04102	30906.91992	31302.3457	33487.31641	36445.34375	0.57099861	0.609202496	0.611250357	0.615910286	0.631950787	0.655017863	0.671888826	0.718236418	0.601840437	0.669273474	0.01834405
Glyma.10G189900	35226.11328	31647.15625	30864.06641	28016.98633	30272.91602	29131.00586	30123.96875	30713.10547	0.646183418	0.631424722	0.653697236	0.597835558	0.618987371	0.609581448	0.604406688	0.605269936	0.632285233	0.609561361	0.1267392
Glyma.20G147600	36311.13672	31653.08008	29142.50977	27496.89648	30331.03516	29787.45703	31119.50195	30526.41211	0.666086952	0.631542914	0.617234872	0.586737712	0.620175727	0.62331803	0.624381046	0.601590729	0.625400613	0.617366383	0.658927327
Glyma.10G064400	30958.74023	25620.1543	25413.33594	27467.24023	26594.22266	26776.9668	28307.04883	30911.57422	0.56790326	0.511173853	0.538251417	0.586104897	0.543769485	0.560321956	0.567952044	0.609181203	0.550858357	0.570306172	0.402167156
Glyma.08G341000	32049.66797	29709.5957	28704.91797	27106.64258	36060.70313	32399.55664	38777.74219	42451.92188	0.587915102	0.592766473	0.60796673	0.578410347	0.737329691	0.677977573	0.77803582	0.836609377	0.591764663	0.757488115	0.002780154
Glyma.16G031300	32243.375	29046.08398	27125.16797	26660.38281	26930.30469	24436.13086	26009.39648	26991.96289	0.59146844	0.579528073	0.574507814	0.568887911	0.550641322	0.511338747	0.521851995	0.531936559	0.57859806	0.528942156	0.002124317
Glyma.19G236600	32751.83203	34384.61328	29387.95313	24453.17383	29698.12695	29692.51758	27455.41602	18878.82617	0.600795512	0.686042521	0.622433334	0.521789769	0.607234715	0.621331372	0.550864901	0.372049186	0.607765284	0.537870044	0.334374848
Glyma.10G153900	23361.16602	22152.08594	21906.16406	23624.16602	22442.49414	23155.01563	26991.40625	28987.42773	0.428534309	0.441978881	0.463969936	0.504100131	0.458879496	0.484530744	0.541555019	0.571261624	0.459645814	0.514056721	0.125473351
Glyma.06G078700	27347.73047	22096.86719	22132.19727	23240.19141	24984.5625	23809.45703	25448.61328	16932.69141	0.501663348	0.440877155	0.468757292	0.495906756	0.51085692	0.498225271	0.510600452	0.33369628	0.476801138	0.463344731	0.777441822
Glyma.17G032700	20912.49023	21857.46484	22115.19531	22640.63281	21081.125	20668.90039	21274.95703	26042.69531	0.383616106	0.436100594	0.468397192	0.48311318	0.431043713	0.43250749	0.426860299	0.513229134	0.442806768	0.450910159	0.798142885
Glyma.04G077600	29455.78906	21692.82031	21344.79883	21568.23828	24177.5957	21335.14844	21728.00195	18829.11328	0.540333312	0.432815603	0.452080287	0.460230077	0.494356949	0.446449077	0.435950183	0.371069484	0.47136482	0.436956423	0.359938837
Glyma.13G223700	26675.64063	23925.47852	21865.63281	21178.68945	23916.6543	22557.47266	24228.20703	26014.65234	0.489334616	0.477361647	0.463111489	0.451917757	0.489021505	0.472026847	0.486114246	0.512676485	0.470431377	0.489959771	0.147399341
Glyma.13G363300	20224.86523	21059.75781	20834.50586	20666.33008	21356.29297	21347.2793	22268.81445	26425.21875	0.371002399	0.420184727	0.441272343	0.440984866	0.436670046	0.446702921	0.446801034	0.520767607	0.418361084	0.462735402	0.133255205
Glyma.06G283900	21415.92969	20078.43359	18313.63086	19169.64258	17731.98828	19412.98047	18967.42969	21260.05273	0.392851137	0.400605326	0.387880512	0.409048062	0.36256424	0.406226712	0.380562118	0.418976543	0.397596259	0.392082404	0.696969786
Glyma.11G252800	22879.06055	19717.70508	19019.79102	18473.93359	19102.33398	18541.88867	20576.74023	23681.69727	0.419690626	0.393408063	0.4028369	0.394202798	0.390583566	0.387998663	0.412851292	0.466700425	0.402534597	0.414533487	0.556111251
Glyma.01G177000	19845.98242	18433.13086	18063.23242	18179.01367	18690.47266	19726.67383	20215.85352	20483.23047	0.36405222	0.367778211	0.382577103	0.387909701	0.382162277	0.412790909	0.405610468	0.403667535	0.375579309	0.401057798	0.0268181
Glyma.13G291800	20663.14453	17205.54297	15598.37988	17705.14063	16421.74609	16484.89648	17803.83008	20332.24219	0.37904214	0.343285352	0.330371821	0.377798044	0.335773846	0.344955032	0.35721568	0.400691976	0.357624339	0.359659133	0.917811328
Glyma.01G029200	14889.19141	9391.665039	11699.0625	16028.61035	14615.81152	13585.42383	14862.42676	18032.4043	0.273125466	0.187382697	0.247784745	0.342023696	0.298848077	0.284282059	0.298199424	0.355368564	0.262579151	0.309174531	0.239407921
Glyma.04G039900	13169.7832	14657.5498	16437.87305	15995.07324	15190.52441	15327.59863	14453.83887	17423.30469	0.241584856	0.292447739	0.348152186	0.34130807	0.310599176	0.320737973	0.290001525	0.343364904	0.305873213	0.316175894	0.717210284
Glyma.10G247500	18889.93359	14567.0459	15143.38574	15431.24707	16073.99805	15174.06348	15894.50781	14686.40723	0.34651458	0.290642004	0.320735099	0.329276964	0.328663475	0.31752517	0.318907077	0.289428263	0.321792162	0.313630996	0.591809546
Glyma.02G007700	14626.21582	13920.38086	14926.69824	13760.97754		15027.32324			0.268301474	0.277739729	0.316145684	0.29363621	0	0.314454554	0	0	0.288955774	0.078613639	0.037914047
Glyma.05G004300	16997.75586	14269.05176	12468.56055	13706.66016	15675.47949	12898.3291	14098.5625	13823.27832	0.311804708	0.284696418	0.264082622	0.292477168	0.320515005	0.269904244	0.282873267	0.272418391	0.288265229	0.286427727	0.908393504
Glyma.17G122000	18590.12109	15780.88184	13675.22266	13414.2373	15355.23633	13402.66895	14089.21191	17806.93164	0.341014857	0.314860484	0.289639581	0.286237354	0.313967024	0.280457818	0.282685657	0.350925125	0.307938069	0.307008906	0.965916207
Glyma.07G243600	14407.39746	11006.86621	13127.13867	13208.94727	14338.91016	15285.00684	15444.85449	16626.60742	0.264287498	0.219609224	0.278031227	0.281856809	0.293186302	0.319846717	0.309885242	0.327664215	0.26094619	0.312645619	0.018367285
Glyma.14G189400	12864.79785	10768.6123	12511.33203	11853.77637	11760.9834	11346.66797	11394.60742	11635.79883	0.235990243	0.214855577	0.264988516	0.252939732	0.240475684	0.237434928	0.228621168	0.229309251	0.242193517	0.233960258	0.492780782
Glyma.17G040800	15418.38477	12497.94336	11393.59766	11842.96582	11599.09473	11154.83105	12183.63477	12899.06836	0.282832922	0.249359227	0.241315036	0.252709053	0.237165562	0.233420641	0.244452197	0.254204782	0.25655406	0.242310796	0.210857249
Glyma.03G205800	13007.70605	9148.814453	10087.45898	11034.79688	10583.77441	10404.52441	10712.49512	13378.37305	0.238611733	0.182537337	0.213651175	0.235464081	0.216405406	0.217720084	0.214935281	0.263650545	0.217566082	0.228177829	0.567104386
Glyma.11G098700	16144.9502	15186.93652	13858.17871	10776.52148	12506.92773	11103.07617	10847.19922	10263.03027	0.296160948	0.303010074	0.293514568	0.229952917	0.255727935	0.232337643	0.217637982	0.202255799	0.280659627	0.22698984	0.039510486
Glyma.12G213600	16240.5459	15246.79688	13659.62402	10572.79688	13760.63379	15245.52539	17545.40039	16343.69922	0.297914543	0.304204409	0.289309204	0.225605775	0.281362341	0.319020547	0.352030552	0.322088881	0.279258483	0.31862558	0.140844501
Glyma.02G252800	12890.08301	10811.05957	9931.379883	10475.60938	10501.27539	9818.610352	10808.5459	10808.76465	0.236454071	0.215702486	0.210345438	0.223531957	0.214718557	0.205459528	0.216862442	0.213010706	0.221508488	0.212512808	0.196277853
Glyma.13G288100	15403.32715	15588.47559	15752.00781	10462.40039	15124.58008	16961.79297	19664.83984	16278.25	0.282556707	0.31102159	0.333625642	0.223250099	0.309250818	0.354934339	0.394554941	0.320799059	0.28761351	0.344884789	0.110622891
Glyma.06G114800	11962.66895	11468.38867	11013.78418	10401.42773	10495.18555	9274.526367	10625.95313	10970.00195	0.219441704	0.22881753	0.233270632	0.221949045	0.214594039	0.194074288	0.213198905	0.216188245	0.225869728	0.209513869	0.035883524
Glyma.14G156400	10503.99512	10647.55371	10663.05957	10358.96289	10268.88867	9786.658203	11032.17383	11627.16504	0.192683973	0.212440214	0.225842327	0.221042916	0.209966968	0.204790913	0.221349308	0.229139103	0.213002357	0.216311573	0.7301142
Glyma.02G167700	11318.56738	10683.66406	10708.36914	10263.95313	11024.07715	10945.79785	10856.3623	9838.984375	0.207626385	0.213160688	0.226801978	0.219015567	0.225408234	0.229046513	0.217821829	0.193899033	0.216651155	0.216543902	0.990780873
Glyma.20G233000	10830.45215	11316.28516	10660.94824	10030.00684	11504.96094	10896.26465	10981.4541	10877.95703	0.19867246	0.225782758	0.225797609	0.214023545	0.235240818	0.228010005	0.220331669	0.214374296	0.216069093	0.224489197	0.325856927
Glyma.05G146000	11810.3877	9478.089844	9409.197266	9895.337891	10090.60449	9560.771484	10305.35449	10496.97168	0.216648275	0.189107046	0.199285673	0.211149935	0.206321609	0.200064116	0.20676642	0.206866133	0.204047732	0.20500457	0.885626793
Glyma.19G147200	9710.761719	8590.246094	8722.938477	9363.308594	9097.749023	9014.729492	9206.912109	10187.16309	0.178132999	0.171392769	0.184750794	0.199797321	0.18602079	0.188637903	0.184727295	0.200760667	0.183518471	0.190036664	0.393597838
Glyma.13G237700	9342.667969	8419.313477	8893.964844	9197.010742	9149.287109	9515.154297	10190.78906	12190.47168	0.171380733	0.167982318	0.188373112	0.196248804	0.187074584	0.199109552	0.204467782	0.240240311	0.180996242	0.207723057	0.090897358
Glyma.13G035200	11684.7959	10760.39063	10008.12109	9094.794922	9485.000977	8670.887695	9317.161133	6944.947266	0.214344435	0.214691538	0.211970808	0.194067689	0.193938893	0.181442834	0.186939329	0.136865606	0.208768618	0.174796666	0.049149639
Glyma.06G157000	10503.25293	9614.96875	9588.908203	8982.936523	9011.688477	8159.716309	8738.22168	8757.257813	0.192670359	0.191838057	0.203091929	0.191680818	0.184261118	0.170746307	0.1753235	0.172581209	0.194820291	0.175728034	0.003386736
Glyma.14G210700	9429.50293	8534.189453	8664.643555	8966.84668	9323.710938	9155.001953	8950.963867	9872.905273	0.172973623	0.170274326	0.183516115	0.191337488	0.190641011	0.191573177	0.179591955	0.194567519	0.179525388	0.189093415	0.153918551
Glyma.08G217700	5189.788574	7702.493164	7999.803223	8695.105469	8439.858398	8422.732422	8670.74707	10086.59863	0.095200833	0.153680304	0.169434876	0.185538986	0.172568964	0.176250056	0.17396969	0.198778821	0.15096375	0.180391883	0.203783507
Glyma.11G015100	8193.188477	9351.472656	9728.504883	8612.665039	7803.939941	6988.338867	6363.300293	7022.24707	0.150294825	0.186580778	0.20604857	0.183779845	0.159566401	0.146234625	0.127673126	0.13838897	0.181676004	0.142965781	0.027581904
Glyma.13G088700	8880.857422	8712.931641	8292.836914	8590.111328	7950.719727	8517.15918	8841.460938	9506.722656	0.162909338	0.173840594	0.175641294	0.183298587	0.162567593	0.178225985	0.17739489	0.187351078	0.173922453	0.176384887	0.723161595
Glyma.09G185500	13829.0293	10992.41895	12013.66406	8476.217773	10278.85156	11960.76855	14136.58887	15003.67871	0.253677984	0.219320972	0.254447968	0.180868289	0.210170679	0.250285302	0.283636228	0.295680802	0.227078804	0.259943253	0.251782852
Glyma.11G165600	8619.963867	9283.893555	8743.740234	7957.219238	10846.51074	10130.95117	9527.291992	7790.475098	0.158123539	0.185232438	0.185191373	0.16979373	0.221777551	0.211995422	0.19115539	0.153528609	0.17458527	0.194614243	0.269924075
Glyma.05G112000	3975.915527	6490.25	11985.33984	7942.782227	6804.081543	7615.171875	8331.180664	9762.736328	0.072933697	0.129493603	0.253848065	0.169485668	0.139122394	0.159351432	0.167156637	0.192396396	0.156440258	0.164506715	0.845305317
Glyma.13G170900	9675.264648	8624.813477	7373.230469	7648.271484	9137.725586	7464.767578	8183.928223	6266.94043	0.177481845	0.172082458	0.15616414	0.163201302	0.186838187	0.156204144	0.164202167	0.123503976	0.167232436	0.157687118	0.518925945
Glyma.19G177200	8066.60498	6885.381348	6872.374023	7599.253418	6799.668945	7012.54248	7215.413574	7938.015625	0.147972793	0.137377272	0.14555606	0.162155339	0.13903217	0.146741098	0.144769909	0.156436223	0.148265366	0.14674485	0.81730708
Glyma.08G342300	7289.23584	7154.190918	7393.602051	7323.379883	8119.130859	7939.004883	7470.662109	7688.585449	0.133712831	0.142740566	0.156595607	0.15626866	0.166011079	0.166127806	0.149891211	0.151520647	0.147329416	0.158387686	0.171766254
Glyma.14G063700	7155.662109	6570.48877	5953.660156	7202.224121	6801.082031	6662.759766	7109.530273	7743.869141	0.131262571	0.131094529	0.12609781	0.153683399	0.139061063	0.139421713	0.142645469	0.152610135	0.135534577	0.143434595	0.297805078
Glyma.05G052300	8169.556152	8123.848145	7079.718262	7042.467773	7237.337891	6917.309082	6608.55957	6941.350098	0.149861317	0.162087188	0.149947586	0.150274466	0.147981144	0.14474829	0.132594003	0.136794716	0.153042639	0.140529538	0.035990964
Glyma.03G172500	10476.61719	6936.070313	7258.09668	6988.899902	7761.043945	6780.491211	7248.075195	7378.265137	0.192181756	0.13838862	0.15372562	0.149131417	0.158689311	0.141885305	0.145425231	0.145405097	0.158356853	0.147851236	0.4256844
Glyma.10G155300	7828.788086	7653.152832	8082.406738	6879.947754	7972.094727	7703.566895	7463.081543	6825.974121	0.14361031	0.152695865	0.171184408	0.146806561	0.163004646	0.161201144	0.149739114	0.134520976	0.153574286	0.15211647	0.876658407
Glyma.17G254200	5360.193848	5087.222656	6430.272461	6854.938477	6569.121582	6858.377441	6123.078125	6184.119629	0.098326726	0.101500373	0.136192402	0.146272905	0.13431819	0.143515115	0.122853313	0.121871808	0.120573101	0.130639607	0.473487503
Glyma.04G171400	7341.104492	6751.551758	6119.231445	6719.24707	6068.480469	5682.052734	6497.710449	9656.708984	0.134664303	0.134707102	0.12960459	0.143377477	0.12408163	0.118899909	0.130369929	0.190306891	0.135588368	0.14091459	0.762965117
Glyma.04G012300	9765.624023	8449.296875	7586.07959	6568.027344	6929.731445	6891.959473	6706.419434	7026.661621	0.179139386	0.168580548	0.160672259	0.140150702	0.141691545	0.144217836	0.134557461	0.138475969	0.162135723	0.139735703	0.038898828
Glyma.13G119400	8738.060547	7343.719238	6895.383789	6365.98877	6405.243164	5082.148926	6042.289063	6097.884766	0.16028989	0.146522039	0.146043404	0.135839537	0.130967384	0.106346609	0.121232363	0.120172358	0.147173718	0.119679679	0.008399987
Glyma.01G240000	6055.046387	6384.115723	6613.375977	6333.701172	6545.067383	6479.887207	6419.902832	6691.995605	0.111073014	0.12737601	0.140070512	0.135150574	0.133826356	0.13559501	0.128808798	0.131880632	0.128417528	0.132527699	0.551016438
Glyma.18G002800	7725.055176	7451.661621	6851.085938	6240.779785	6540.452637	6386.740723	6627.572266	6361.439941	0.141707446	0.148675708	0.145105181	0.133167787	0.133731999	0.133645871	0.132975473	0.125366298	0.142164031	0.131429911	0.032870988
Glyma.10G228900	17739.66602	7151.022461	5052.921875	6213.365234	689.6133423	995.0401001	1130.217041	1201.732788	0.325414215	0.142677349	0.107020281	0.132582806	0.014100457	0.020821732	0.022676651	0.023682813	0.176923663	0.020320413	0.020447353
Glyma.04G247900	7698.63623	6654.086914	6221.032227	6197.748047	6149.818848	6335.391113	6593.23291	6835.429688	0.14122282	0.132762481	0.131760719	0.132249562	0.125744748	0.132571354	0.132286489	0.134707319	0.134498895	0.131327477	0.326649191
Glyma.19G077800	7184.282715	6452.184082	6277.139648	6102.689941	6538.422852	6155.873535	6257.987793	6295.186035	0.131787584	0.128734111	0.132949067	0.130221181	0.133690496	0.128814855	0.125560138	0.124060618	0.130922986	0.128031527	0.259300742
Glyma.12G236000	6500.248047	5596.289063		6032.655762	5788.216309	7136.797852		9467.65625	0.119239737	0.111657276	0	0.128726769	0.118351096	0.149341207	0	0.186581187	0.089905946	0.113568373	0.65515362
Glyma.04G182900	4630.15625	5513.702637		5971.319824		4911.820313	5481.830566	5872.334961	0.084935007	0.11000951	0	0.127417963	0	0.102782395	0.109987335	0.115727399	0.08059062	0.082124282	0.970228941
Glyma.10G047700	5223.026855	5397.223145	5967.584961	5970.928711	6042.092773	5941.512207	5611.706055	6571.175293	0.095810552	0.107685509	0.126392736	0.127409617	0.123542084	0.124329233	0.112593155	0.129499599	0.114324603	0.122491018	0.370742797
Glyma.08G224100	8075.879883	3455.107422	3935.918701	5968.972656	8320.37207	5481.598145	8112.271484	11554.22168	0.148142931	0.068936375	0.083362287	0.127367878	0.170125839	0.114705292	0.162764448	0.227701592	0.106952368	0.168824293	0.081961223
Glyma.20G241500	6094.731445	6050.38623	6160.544434	5956.043945	5372.189453	5597.596191	5089.888184	5881.205078	0.111800992	0.120717432	0.130479595	0.127092001	0.109844635	0.117132611	0.102123412	0.115902204	0.122522505	0.111250716	0.079869172
Glyma.09G023700	5932.102539	5947.319824	5645.11377	5898.405762	5237.911133	5658.589844	5750.456543	8194.762695	0.108817747	0.118661049	0.119562835	0.125862099	0.10709906	0.118408935	0.115377042	0.161495994	0.118225932	0.125595258	0.582890668
Glyma.19G009100	6142.526367	5818.049316	6038.015625	5860.887207	6352.864258	6470.224121	5589.637207	6487.259277	0.112677736	0.116081841	0.127884449	0.125061516	0.129896398	0.135392805	0.112150366	0.127845848	0.120426385	0.126321354	0.374989632
Glyma.04G010800	6881.236328	7397.84082	3750.226074	5711.520996	7435.65625	6081.654785	6718.64209		0.126228539	0.147601874	0.07942934	0.121874291	0.15203614	0.127261789	0.134802696	0	0.118783511	0.103525157	0.699719339
Glyma.13G362400				5701.120117			7068.040527	30893.06055	0	0	0	0.121652354	0	0	0.141813019	0.60881635	0.030413088	0.187657342	0.327343777
Glyma.11G024100	5582.187012	5789.098145	5479.030273	5677.033203	5067.098633	5530.345703	5807.443359	6594.010742	0.102398941	0.115504207	0.116045206	0.121138379	0.103606473	0.11572536	0.116520424	0.129949622	0.113771683	0.11645047	0.703347948
Glyma.04G111500	7333.935059	4953.326172	4537.239746	5364.797852	5850.369629	5699.545898	5900.565918	7124.876953	0.134532788	0.098828867	0.096098195	0.1144758	0.119621939	0.119265962	0.118388833	0.14041152	0.110983912	0.124422063	0.240573124
Glyma.10G006500	5724.561035	5297.637207	5208.82666	5362.583984	4619.863281	4970.947266	4257.434082	4653.696777	0.105010632	0.105698568	0.110322326	0.11442856	0.094461895	0.104019657	0.08542107	0.091711428	0.108865021	0.093903512	0.015154164
Glyma.13G073200	5359.921387	4385.39502	4816.929199	5346.12207	5002.443359	4971.681641	5084.265137	5702.008301	0.098321728	0.087497493	0.102021984	0.11407729	0.102284473	0.104035024	0.102010591	0.112370734	0.100479624	0.105175205	0.463579746
Glyma.01G209400	5492.538086	5895.448242	5406.940918	5339.719727	4660.576172	5657.216797	4070.477295	5052.289551	0.100754432	0.117626106	0.114518362	0.113940675	0.095294348	0.118380204	0.081669973	0.099566583	0.111709894	0.098727777	0.175520828
Glyma.11G153800	5619.82373	5222.944824	5141.982422	5225.881836	5508.381836	5257.407227	5570.294922	5657.736816	0.103089344	0.104208304	0.108906573	0.111511565	0.112629348	0.11001398	0.111762282	0.111498266	0.106928946	0.111475969	0.06874466
Glyma.12G001600	5196.944824	5413.778809	5823.076172	5109.079102	5423.67041	5154.147949	5243.073242	5414.517578	0.095332106	0.108015828	0.123332057	0.10901919	0.110897262	0.107853226	0.105196913	0.106705091	0.108924795	0.107663123	0.836387644
Glyma.01G004300	7940.814453	3965.286865	3075.849121	4964.297852	6409.306641	5782.170898	5967.601074	6887.304199	0.145665307	0.079115486	0.065146117	0.105929801	0.13105047	0.120994933	0.119733825	0.135729621	0.098964178	0.126877212	0.174778338
Glyma.05G161600	4697.376953	4871.61377	4970.763672	4952.45752	4715.79248	4618.115234	4701.925781	5151.462891	0.086168096	0.09719854	0.10528018	0.105677148	0.09642335	0.096636463	0.094339342	0.101521014	0.098580991	0.097230042	0.788752358
Glyma.14G061100	6217.214355	5128.740723	5190.212891	4942.517578	5710.786621	4797.157227	4647.877441	4069.532471	0.114047803	0.102328742	0.109928088	0.105465046	0.116767899	0.10038301	0.093254917	0.080199173	0.10794242	0.09765125	0.247800879
Glyma.13G269500		5529.908203	7327.474609	4931.806152	4435.854492	5270.842285		5067.416504	0	0.110332844	0.155195036	0.105236482	0.090699486	0.110295116	0	0.099864693	0.092691091	0.075214824	0.688587684
Glyma.11G059100	5699.791016	5458.383301	5362.775391	4924.544434	4927.367676	4782.269531	5194.774414	5630.23291	0.104556254	0.108905777	0.113582942	0.105081529	0.100749408	0.100071477	0.104227847	0.11095624	0.108031626	0.104001243	0.261317948
Glyma.06G208200	10142.5	7072.24707	4887.874512	4843.63623	5845.09082	3091.748535	4237.28125	2982.498047	0.186052752	0.141105621	0.103524598	0.103355084	0.119514004	0.064696446	0.085016724	0.058776746	0.133509514	0.08200098	0.075017182
Glyma.10G234800	5234.439941	4947.523438	4409.449707	4766.449707	5185.189453	4916.134277	5819.341309	7067.819824	0.096019912	0.098713091	0.093391618	0.101708053	0.106021065	0.102872666	0.116759144	0.139287082	0.097458168	0.116234989	0.06751027
Glyma.20G164700	5298.602539	4531.771484	4499.38623	4704.652832	5717.130859	5785.212402	6631.168457	4393.916992	0.097196902	0.090417999	0.095296462	0.100389411	0.116897619	0.121058578	0.133047627	0.08659189	0.095825194	0.114398929	0.115505984
Glyma.03G207500	5188.299316	4744.79541	4774.48877	4687.966309	4090.530029	4405.958008	4425.145508	4872.810059	0.095173514	0.094668257	0.101123101	0.100033348	0.08363867	0.092196963	0.088786028	0.096029541	0.097749555	0.090162801	0.05027579
Glyma.06G170900	3380.849854	3189.883789	3468.622314	4627.963867	3631.547852	3047.949707	3180.121338	3581.214111	0.062017887	0.063644628	0.073465006	0.098752997	0.074253906	0.063779933	0.063805889	0.070575775	0.074470129	0.068103876	0.499879759
Glyma.13G365800	4310.452637	4486.082031	4646.220703	4584.668457	4656.161133	4640.522949	4538.811035	5166.620117	0.079070404	0.089506402	0.098406399	0.097829145	0.095204074	0.097105356	0.091066611	0.101819721	0.091203088	0.096298941	0.351554405
Glyma.06G301500	7530.779785	5956.856934	4474.839355	4474.682617	4984.662109	4722.069824	5731.095703	6650.900391	0.138143683	0.118851334	0.094776563	0.095482232	0.101920902	0.098811767	0.114988586	0.131070759	0.111813453	0.111698003	0.993063257
Glyma.03G052200	4748.967773	4170.575684	4128.457031	4366.72168	3785.516846	3916.904053	3973.320557	3520.036621	0.087114471	0.083211413	0.087440226	0.093178526	0.077402095	0.081963254	0.079720622	0.069370137	0.087736159	0.077114027	0.021127314
Glyma.16G208900	6728.916016	8897.31543	7736.875	4363.125	5970.833008	6303.265625	8870.581055	6718.262695	0.123434394	0.177519423	0.163866087	0.093101779	0.122085042	0.131899111	0.177979155	0.132398283	0.139480421	0.141090398	0.946402116
Glyma.03G238700	3780.681152	5420.005371	5871.439453	4329.137207	4686.694824	5279.835938	4111.587402	3611.917725	0.069352342	0.10814006	0.124356386	0.092376536	0.095828393	0.110483313	0.082494805	0.071180858	0.098556331	0.089996842	0.575756741
Glyma.05G013800	5926.875977	4788.806152	4567.12207	4287.033203	4618.272461	4205.385742	4644.114258	5089.157715	0.108721872	0.09554636	0.096731099	0.091478107	0.094429368	0.087999884	0.093179413	0.100293152	0.09811936	0.093975454	0.391290628
Glyma.04G187500	4286.743652	3945.560791	3894.73291	4237.858398	4026.31958	3977.991943	4075.191895	5119.139648	0.07863549	0.078721911	0.082489977	0.0904288	0.082325765	0.08324155	0.081764566	0.100884013	0.082569044	0.087053974	0.436950085
Glyma.09G015700	6012.734375	3992.887939	3377.485352	4179.798828	6017.3125	3472.39917	4908.117188	3470.994873	0.110296848	0.079666183	0.071534736	0.089189906	0.123035404	0.072661759	0.098476362	0.068403661	0.087671918	0.090644296	0.851277147
Glyma.04G009900	5070.790039	5410.727051	5270.837402	4145.767578	5269.032715	5513.069824	6441.997559	7629.243652	0.093017938	0.107954939	0.111635706	0.088463736	0.1077354	0.115363853	0.129252106	0.150351185	0.10026808	0.125675636	0.058848542
Glyma.04G063000	2706.820557	4550.879395	2888.37207	4099.056152	2136.026855	3320.408691	2665.117432	3469.134521	0.049653578	0.090799241	0.061175375	0.087466992	0.043675133	0.069481279	0.053472861	0.068366998	0.072273796	0.058749068	0.295470836
Glyma.13G149000	4816.70166	3983.804443	4057.025635	4069.710938	3928.676758	4067.387207	4371.251465	5001.26709	0.088356973	0.079484949	0.085927318	0.086840814	0.080329272	0.085112193	0.087704699	0.098561072	0.085152514	0.087926809	0.545069856
Glyma.19G114800	966.6208496	4241.633789	3216.723633	4038.575195	4092.419922	3648.588623	3727.753906	4576.925781	0.017731572	0.084629166	0.068129822	0.08617643	0.083677312	0.076348614	0.074793578	0.090198485	0.064166747	0.081254497	0.337539503
Glyma.03G260900	3294.248291	3342.025391	3333.053223	4002.062744	3340.303711	2805.009277	3517.39209	3354.715332	0.060429279	0.06668016	0.070593669	0.085397315	0.068298865	0.058696278	0.070572882	0.066112114	0.070775106	0.065920035	0.441755118
Glyma.01G126000	4932.125	3128.462158	3416.71875	3986.393311	4464.200684	4085.660645	4646.181152	5158.945313	0.090474284	0.062419142	0.072365695	0.085062956	0.091279077	0.085494574	0.093220883	0.101668472	0.077580519	0.092915751	0.075700416
Glyma.04G069100	4949.321289	3343.855713	2976.745361	3909.00293	3203.618652	3426.500488	3825.924561	4457.389648	0.090789731	0.066716679	0.063047111	0.083411575	0.065504079	0.071701305	0.076763272	0.08784276	0.075991274	0.075452854	0.949436364
Glyma.12G024700	4893.802246	3894.471191	4383.874512	3826.078125	4527.057617	3887.627441	3779.079102	3175.657471	0.089771297	0.07770257	0.092849938	0.081642098	0.092564307	0.081350626	0.075823365	0.062583381	0.085491476	0.07808042	0.339995294
Glyma.07G071500	4189.915527	3792.353516	3655.894287	3671.431885	3929.012939	3357.097656	3406.686035	3884.307617	0.076859287	0.075665116	0.077431404	0.078342207	0.080336146	0.070249014	0.068351678	0.076548906	0.077074503	0.073871436	0.301388649
Glyma.11G150400	3409.599609	3518.51001	3364.009277	3596.988281	3478.092041	3555.611572	3162.11377	4064.417969	0.062545269	0.070201385	0.071249314	0.076753705	0.07111621	0.074403021	0.063444586	0.08009838	0.070187418	0.072265549	0.663474287
Glyma.09G192800	6480.643066	3836.030273	3511.220703	3574.543701	2791.248779	3702.240723	2547.122314	2114.393066	0.118880106	0.076536556	0.074367235	0.076274775	0.057072392	0.077471313	0.05110541	0.04166881	0.086514668	0.056829481	0.065415053
Glyma.07G090400	4590.767578	4606.118164	4059.432373	3554.714111	3154.054199	3840.224854	4807.988281	4937.258301	0.084212466	0.091901366	0.085978292	0.075851645	0.06449064	0.080358702	0.096467378	0.097299637	0.084485942	0.084654089	0.984764614
Glyma.19G004800	3308.478516	2916.552734	2999.601563	3549.753662	3381.405762	3585.668457	3514.682861	3917.454346	0.060690316	0.058191121	0.063531202	0.075745797	0.069139275	0.075031977	0.070518524	0.077202136	0.064539609	0.072972978	0.099127897
Glyma.15G007300	3750.186768	3583.38623	3606.536133	3530.570801	3836.892334	3891.099121	3983.589844	4421.685059	0.068792957	0.071495797	0.076386004	0.075336467	0.078452565	0.081423273	0.079926665	0.087139122	0.073002806	0.081735406	0.014908762
Glyma.13G267851	4154.143066	3532.893555	3743.524902	3505.153564	3525.623535	3434.306152	3219.770264	3834.075439	0.076203081	0.070488366	0.07928741	0.074794106	0.072088082	0.071864642	0.064601404	0.075558969	0.075193241	0.071028274	0.206365653
Glyma.02G255500	3625.138184	3340.160645	3186.631104	3404.04126	3857.039551	3119.929688	3067.308838	3043.51416	0.066499082	0.066642955	0.067492466	0.072636538	0.078864513	0.065286151	0.061542421	0.059979204	0.06831776	0.066418072	0.689920133
Glyma.13G046200	3741.722168	4032.826416	3988.053223	3399.659424	3614.858887	3710.043945	3777.989502	3852.921387	0.068637684	0.080463037	0.08446649	0.072543037	0.073912668	0.077634599	0.075801503	0.075930371	0.076527562	0.075819785	0.854302221
Glyma.08G346500	3775.211182	3309.840088	2919.506592	3394.938721	3279.201416	3079.577637	3178.495605	3626.657471	0.069252002	0.066037998	0.061834801	0.072442306	0.067049513	0.064441764	0.06377327	0.071471338	0.067391777	0.066683971	0.81285718
Glyma.05G058100	3100.529785	3357.567139	3195.411377	3393.544922	3027.351318	3071.694092	3309.463867	3470.564453	0.056875731	0.06699025	0.067678431	0.072412564	0.061899958	0.064276796	0.066401015	0.068395178	0.065989244	0.065243237	0.840679905
Glyma.02G104600	3264.687744	3199.315186	3079.288086	3341.950439	2949.753418	3126.099609	2970.380615	2881.367676	0.059887024	0.063832803	0.065218953	0.071311624	0.060313321	0.06541526	0.059597655	0.056783748	0.065062601	0.060527496	0.178216384
Glyma.01G123100	3746.603271	3229.950928	3224.231689	3322.739258	3335.4375	3488.383057	3673.430664	3523.172119	0.068727222	0.064444048	0.068288842	0.07090169	0.068199366	0.07299623	0.073703637	0.069431929	0.06809045	0.071082791	0.165902861
Glyma.04G030800	4397.311523	4460.402832	4635.332031	3265.963623	3833.07666	3923.22168	4344.509766	4192.720703	0.080663733	0.08899405	0.098175778	0.069690193	0.078374546	0.082095454	0.087168154	0.082626871	0.084380939	0.082566256	0.783860397
Glyma.13G189500	3408.017578	2492.364258	3100.38208	3260.98291	2988.825195	3150.973877	3273.471924	3781.10376	0.062516248	0.049727704	0.065665722	0.069583913	0.061112218	0.065935767	0.065678873	0.074515045	0.061873397	0.066810476	0.372903315
Glyma.09G155500	3145.29834	4513.734375	4198.647461	3229.802979	3911.440186	4746.885254	3842.711914	3643.454102	0.057696959	0.090058122	0.088926851	0.068918585	0.079976837	0.099331043	0.077100093	0.071802353	0.07640013	0.082052581	0.589617385
Glyma.03G056000	4701.760254	4196.040527	3752.148682	3220.091797	3420.843018	3958.089111	4127.296387	3847.013428	0.086248502	0.083719488	0.07947006	0.068711365	0.069945645	0.082825073	0.08280999	0.075813941	0.079537354	0.077848662	0.745316332
Glyma.20G201500	1410.587891	2227.107178	2539.39624	3220.080566	2321.62915	2142.112793	3150.368652	3683.411865	0.025875648	0.044435289	0.053784109	0.068711125	0.047470126	0.044824824	0.063208932	0.072589809	0.048201543	0.057023423	0.457976277
Glyma.10G067500	2987.493652	3268.666504	2946.654541	3187.555176	2753.260986	2855.45874	2589.372314	3126.938477	0.05480221	0.065216502	0.062409791	0.068017088	0.05629566	0.059751959	0.051953113	0.061623265	0.062611398	0.057405999	0.192997593
Glyma.02G002300	3969.031982	4452.424316	4254.847656	3162.782227	4102.604492	3669.64502	3217.344482	3043.281494	0.072807426	0.088834863	0.090117165	0.067488475	0.083885555	0.076789231	0.064552733	0.059974619	0.079811982	0.071300534	0.323276
Glyma.18G285800	3020.974121	2841.452393	2980.74585	3075.748535	2935.436035	3058.931885	2739.154053	2894.828369	0.055416372	0.056692717	0.063131841	0.065631322	0.060020575	0.064009741	0.05495833	0.05704902	0.060218063	0.059009417	0.714982276
Glyma.03G144400	3718.591309	3676.091797	2359.872803	3051.846436	3042.334961	3098.053223	2606.008057	3550.114014	0.068213374	0.07334546	0.049981824	0.065121291	0.062206327	0.064828375	0.052286892	0.069962879	0.064165487	0.062321118	0.777720813
Glyma.07G020000	2419.178223	2354.11084	2309.60498	3007.109375	2775.612549	2719.104004	2940.605469	3663.63916	0.044377103	0.046969269	0.048917157	0.064166677	0.05675268	0.056898665	0.059000248	0.072200144	0.051107551	0.061212934	0.131380085
Glyma.09G178100	3286.612305	3335.713623	2729.561279	2988.450684	3115.601318	3149.144775	3339.346436	3217.290283	0.060289205	0.066554228	0.057811782	0.063768532	0.063704397	0.065897492	0.067000578	0.063403848	0.062105937	0.065001579	0.218672492
Glyma.17G030200	2941.885498	3724.023438	3027.917969	2986.873291	2149.777832	2721.230225	2407.607666	3394.916504	0.05396558	0.074301793	0.064130941	0.063734873	0.043956298	0.056943158	0.048306191	0.066904367	0.064033297	0.054027504	0.177666816
Glyma.02G085300	2827.341797	3284.16748	3148.371094	2971.941162	3296.158936	3207.403076	2922.363281	3011.678467	0.051864404	0.065525778	0.066682123	0.063416246	0.067396241	0.067116577	0.058634237	0.059351811	0.061872138	0.063124717	0.773466454
Glyma.08G182200	2884.348389	2923.706299	2923.972412	2959.171387	2890.195068	2981.717285	3103.949951	3654.97583	0.052910126	0.058333849	0.061929386	0.063143761	0.059095538	0.062393985	0.062277588	0.072029414	0.05907928	0.063949131	0.227238744
Glyma.03G190500	3049.395264	3565.746094	3799.438232	2941.571289	3165.127441	2515.70166	2512.719238	3154.116455	0.055937725	0.07114384	0.080471647	0.062768204	0.064717053	0.052642366	0.050415147	0.062158868	0.067580354	0.057483358	0.163398392
Glyma.05G028000	2981.936279	2268.073242	2246.831543	2931.91333	2665.975586	2109.343018	2043.893799	2131.797363	0.054700266	0.045252645	0.047587623	0.062562119	0.054510944	0.0441391	0.041008643	0.0420118	0.052525663	0.045417622	0.203724129
Glyma.10G193900	4729.115234	3136.260742	3085.424805	2818.136719	3166.101318	2657.725586	2933.648438	3353.907227	0.086750299	0.06257474	0.065348928	0.060134317	0.064736966	0.05561429	0.058860662	0.066096189	0.068702071	0.061327027	0.305829459
Glyma.07G023900	2664.489746	2600.806152	2601.263428	2791.059082	2493.78125	2554.283691	2739.782959	2723.292725	0.048877067	0.051891339	0.055094448	0.059556526	0.050990103	0.053449715	0.054970949	0.05366853	0.053854845	0.053269824	0.817894079
Glyma.01G203600	2918.702393	3308.567871	3394.164551	2783.816162	3327.368896	3158.774902	3024.32251	3037.815918	0.053540312	0.066012615	0.071887999	0.059401974	0.068034388	0.066099008	0.060679945	0.059866908	0.062710725	0.063670062	0.836756063
Glyma.06G143000	2156.813965	1117.474854	1943.569458	2781.002197	2637.561523	2425.056396	2304.44458	2430.543213	0.039564326	0.022295882	0.041164569	0.059341929	0.053929964	0.050745566	0.046236329	0.047899251	0.040591676	0.049702777	0.284628897
Glyma.10G147700	3415.733887	3036.547607	3004.452637	2763.900146	3113.886719	2795.959961	2908.314941	2935.025635	0.062657795	0.060585261	0.063633948	0.058976999	0.063669339	0.058506916	0.058352371	0.057841197	0.061463501	0.059592456	0.318396259
Glyma.19G242700	2891.459717	3089.4375	2528.489746	2751.030762	2558.095947	2584.128906	2794.001465	3477.519531	0.053040576	0.061640521	0.05355311	0.058702388	0.052305139	0.054074241	0.056058788	0.068532244	0.056734149	0.057742603	0.819198497
Glyma.19G217700	2822.684082	2821.332031	2828.096436	2745.668701	3237.671143	3249.969238	2966.296631	2828.363281	0.051778964	0.056291276	0.059898744	0.058587971	0.066200347	0.068007297	0.059515714	0.055739178	0.056639239	0.062365634	0.140729127
Glyma.U008700	3056.812988	2933.766357	742.4797363	2686.336426	220.265152	215.4975586			0.056073795	0.058534568	0.015725632	0.05732192	0.00450374	0.004509398	0	0	0.046913979	0.002253285	0.005334338
Glyma.08G189600	3627.166748	2646.496094	1937.046753	2640.67041	3163.639404	1884.728027	2185.911133	937.6671143	0.066536293	0.052802945	0.041026419	0.056347483	0.064686627	0.039438914	0.043858076	0.018478812	0.054178285	0.041615607	0.290458416
Glyma.09G139600	3118.306885	3267.293213	3227.404053	2503.067627	2263.791016	2284.901611	2111.070068	2515.490723	0.057201832	0.065189102	0.068356032	0.05341127	0.046287515	0.047812755	0.042356466	0.04957333	0.061039559	0.046507516	0.008580292
Glyma.11G113500	2069.581543	2752.633057	2287.093018	2476.493896	151.0162201	160.802536	21.01464653		0.037964145	0.054920592	0.048440357	0.052844231	0.003087814	0.003364877	0.000421637	0	0.048542331	0.001718582	1.95E-05
Glyma.03G242900	2963.57373	3127.73584	2595.388428	2475.60791	2357.367432	2098.831055	2310.396729	1894.067505	0.054363426	0.062404651	0.054970017	0.052825326	0.048200863	0.043919131	0.046355752	0.037326806	0.056140855	0.043950638	0.008805708
Glyma.11G249700	5289.396973	3662.34082	2184.867676	2475.533447	1176.837158	515.8103027	1180.553833	391.5170593	0.097028037	0.0730711	0.046275236	0.052823737	0.024062675	0.010793599	0.023686608	0.007715713	0.067299528	0.016564649	0.005962492
Glyma.15G271300	2513.934814	2614.401123	2841.784668	2448.171875	2396.180664	2276.556152	2349.272461	2554.414307	0.046115306	0.052162586	0.060188659	0.052239887	0.048994473	0.047638121	0.047135754	0.050340405	0.05267661	0.048527189	0.212464582
Glyma.02G067300	2246.308838	2082.4646	2312.4729	2425.194336	2104.62915	2198.110352	2179.049316	2706.015869	0.041206008	0.041549377	0.0489779	0.051749585	0.043033148	0.045996602	0.043720401	0.053328051	0.045870717	0.04651955	0.861015435
Glyma.15G262100	1885.672974	1751.500366	2294.308838	2424.291504	2512.435303	2745.435791	2585.424805	3069.118896	0.034590549	0.034945972	0.048593187	0.05173032	0.05137152	0.057449672	0.05187391	0.060483802	0.042465007	0.055294726	0.042715584
Glyma.11G114001	2251.802002	2616.617432	2153.0354	2372.130615	2302.645264	2223.436035	2500.938232	2477.077148	0.041306774	0.052206806	0.045601032	0.050617294	0.047081964	0.046526555	0.050178773	0.048816305	0.047432977	0.048150899	0.792991493
Glyma.06G149120	3712.04126	3050.19043	2641.715576	2371.339355	2410.084473	3584.450684	2342.414551	2347.129639	0.068093221	0.060857463	0.05595122	0.05060041	0.049278763	0.075006495	0.046998157	0.046255401	0.058875578	0.054384704	0.587653951
Glyma.11G049900		30.89660454	53.33955765	2371.22583	114.7846451	1539.066895	72.5241394		0	0.00061645	0.001129725	0.050597987	0.00234699	0.032205775	0.001455123	0	0.013086041	0.009001972	0.790644074
Glyma.03G185900	2236.483643	2751.560547	2473.681152	2366.303467	2234.5979	2099.02417	2239.152832	2023.640259	0.041025776	0.054899193	0.052392271	0.050492952	0.045690606	0.043923172	0.044926316	0.039880324	0.049702548	0.043605105	0.113638137
Glyma.04G194700	2636.120361	2355.671875	2228.992188	2364.525146	2441.294434	2649.057617	2542.643555	2489.353516	0.048356662	0.047000414	0.047209788	0.050455006	0.04991691	0.055432908	0.051015548	0.049058238	0.048255468	0.051355901	0.104641163
Glyma.11G105900	2400.537598	2212.207764	1373.401001	2316.311279	1406.956421	1267.014648	1298.457642	2242.692627	0.044035162	0.044138015	0.029088469	0.049426203	0.028767901	0.02651294	0.026052227	0.044197238	0.041671962	0.031382577	0.145136248
Glyma.08G175200	2551.403076	2323.768799	2478.493652	2315.567139	2461.765137	2491.03833	2338.055664	2388.087158	0.046802619	0.046363884	0.052494199	0.049410324	0.050335472	0.052126273	0.046910701	0.04706256	0.048767756	0.049108751	0.863860036
Glyma.15G206800	2395.118652	2449.824707	2133.023682	2312.357178	2376.559814	2635.073486	2500.087402	2583.649658	0.043935757	0.048878954	0.045177187	0.049341829	0.048593287	0.055140283	0.050161702	0.050916553	0.046833432	0.051202956	0.065079401
Glyma.20G055900	2404.379395	2759.317627	2417.192383	2308.574219	2307.878174	2293.364502	2280.971191	1960.265869	0.044105635	0.055053963	0.051195846	0.049261107	0.047188961	0.047989845	0.045765359	0.038631391	0.049904138	0.044893889	0.159796
Glyma.19G008700	2438.501953	2128.799072	2258.133789	2269.115234	2573.330322	2324.6521	2156.320801	2213.986816	0.044731575	0.042473843	0.047827004	0.048419118	0.052616635	0.048644554	0.043264376	0.043631526	0.045862885	0.047039273	0.669805335
Glyma.12G036700	2369.654053	2156.91626	2103.658447	2269.04541	2415.78833	2293.170166	2175.162354	2305.189453	0.043468638	0.043034838	0.044555234	0.048417628	0.049395389	0.047985778	0.043642413	0.045428876	0.044869085	0.046613114	0.364135883
Glyma.01G162800	3604.755371	1546.357788	1774.915405	2240.133057	2369.105225	945.805603	794.2592163	719.7929688	0.066125182	0.030852963	0.037592496	0.047800687	0.048440864	0.019791474	0.015936001	0.014185119	0.045592832	0.024588364	0.107714159
Glyma.03G251100	2039.027588	1989.83252		2234.09375	320.4979858	1264.073364			0.037403667	0.03970118	0	0.047671818	0.006553191	0.026451393	0	0	0.031194166	0.008251146	0.112223527
Glyma.03G249900	12035.77148	7586.745605	4840.009277	2226.891602	4369.943359	3482.014404	3916.006836	2562.180176	0.220782687	0.151370907	0.102510818	0.047518137	0.089351807	0.072862962	0.07857068	0.050493449	0.130545637	0.072819725	0.176659567
Glyma.03G166700	2991.994141	2969.401367	2932.568359	2214.692139	2990.426025	2820.227051	2626.134766	2486.412354	0.054884766	0.059245558	0.062111447	0.04725782	0.06114495	0.059014718	0.052690714	0.049000276	0.055874898	0.055462664	0.926409456
Glyma.09G037800	2791.93335	2450.236084	2636.889893	2204.32373	2611.569092	2271.849609	2332.831543	2618.322754	0.051214876	0.048887161	0.055849013	0.047036576	0.053398499	0.047539635	0.046805884	0.051599863	0.050746907	0.04983597	0.725866931
Glyma.01G239500	2403.989258	2492.624512	2462.05835	2188.599121	2562.094971	2271.435547	2207.069824	2175.748535	0.044098478	0.049732896	0.052146101	0.046701039	0.052386907	0.04753097	0.044282603	0.042877956	0.048169629	0.046769609	0.628303526
Glyma.12G111000	2092.662354	2474.509521	2261.914307	2172.226074	2694.194824	2442.152588	2582.597168	2010.69458	0.038387537	0.049371466	0.047907075	0.046351666	0.05508794	0.051103313	0.051817176	0.039625201	0.045504436	0.049408408	0.385377392
Glyma.12G059100	2611.081787	1774.861572	2227.307617	2164.120117	3090.298828	2614.931885	2507.699219	2156.119141	0.047897358	0.035412075	0.047174109	0.046178698	0.06318704	0.05471881	0.050314425	0.042491115	0.04416556	0.052677847	0.15441045
Glyma.08G363700	2122.762939	2319.936035	2282.572754	2150.087646	2108.488281	2125.431152	2073.487549	1971.7677	0.038939698	0.046287412	0.048344618	0.045879269	0.043112055	0.044475752	0.041602411	0.03885806	0.044862749	0.04201207	0.275189615
Glyma.15G055500	2459.024658	2214.261719	2454.484619	2135.05957	2086.062256	2015.451416	1920.794434	2005.124756	0.045108041	0.044178996	0.051985691	0.045558595	0.042653512	0.042174369	0.03853878	0.039515435	0.046707831	0.040720524	0.026372076
Glyma.17G164200	4388.195801	2880.491211	2809.390137	2115.51123	1754.132202	1979.498535	2505.671143	2263.785645	0.080496515	0.057471621	0.059502547	0.045141466	0.035866571	0.041422036	0.050273734	0.044612922	0.060653037	0.043043816	0.068153673
Glyma.13G258500	1921.130737	2499.401123	2518.474854	2103.210449	2005.371704	2382.894775	1949.865723	1236.256714	0.035240982	0.049868103	0.053340996	0.044878988	0.04100364	0.049863312	0.039122066	0.024363183	0.045832267	0.03858805	0.313879422
Glyma.11G101400	3242.074219	1848.292236	1310.545044	2088.595703	2092.40625	2159.653564	2633.986816	1831.585938	0.059472204	0.036877165	0.027757187	0.044567134	0.042783227	0.045191874	0.052848257	0.036095468	0.042168423	0.044229706	0.794035593
Glyma.19G236100	2682.436523	2776.059326	2240.547363	2088.409912	2480.582031	2612.927002	1919.571777	1711.448608	0.04920628	0.055387994	0.047454525	0.044563169	0.05072022	0.054676856	0.038514249	0.033727895	0.049152992	0.044409805	0.417889937
Glyma.17G085400	1992.060547	1703.925049	1795.926147	2079.631104	2095.87793	2063.851318	1893.258057	2598.180664	0.03654211	0.033996748	0.038037501	0.044375844	0.042854212	0.043187162	0.037986291	0.051202919	0.038238051	0.043807646	0.164391895
Glyma.11G127200	7581.293945	148.1452637	1144.905273	2056.002441	1283.558594	2050.566895		2350.794434	0.139070308	0.002955797	0.024248957	0.043871648	0.026244798	0.042909179	0	0.046327624	0.052536678	0.0288704	0.485355553
Glyma.16G001900	2115.856445	2213.582764	2143.843018	2034.439819	2263.691406	1935.216064	2098.985596	2286.308105	0.038813006	0.044165449	0.045406339	0.043411538	0.046285478	0.040495403	0.042114004	0.045056778	0.042949083	0.043487915	0.792318423
Glyma.12G228600	1958.497925	2106.86084	2000.013916	2017.512817	1944.993042	1934.06897	1917.963257	1812.863525	0.035926441	0.042036131	0.042360056	0.043050344	0.039769084	0.040471399	0.038481975	0.035726501	0.040843243	0.03861224	0.297501837
Glyma.07G219500	1950.315674	1954.5896	2008.679932	2007.664917	1737.270996	1751.609741	1825.695923	1992.833496	0.035776347	0.038998012	0.042543601	0.042840206	0.035521811	0.036653345	0.036630725	0.039273209	0.040039542	0.037019773	0.153361101
Glyma.08G241300	1733.22229	1855.756958	1820.856567	1994.269409	1801.427979	1633.909668	1725.889282	1584.174683	0.031794013	0.037026102	0.038565524	0.042554369	0.036833623	0.03419041	0.034628207	0.031219679	0.037485002	0.03421798	0.240413271
Glyma.16G126400	1748.454102	1893.083008	2027.762329	1988.091431	2046.325073	1927.196045	1852.004395	2383.252197	0.032073423	0.037770832	0.042947764	0.042422541	0.04184101	0.04032758	0.037158578	0.046967276	0.03880364	0.041573611	0.426910363
Glyma.07G269500	1855.748413	1821.439941	1811.062622	1979.856201	1783.711914	1848.926758	1874.349121	2218.537109	0.034041617	0.036341408	0.03835809	0.042246815	0.036471384	0.038689754	0.037606902	0.0437212	0.037746982	0.03912231	0.581695609
Glyma.12G147200	222.6462402	225.3737488	518.5494995	1976.695313	404.3447876	180.9443817	165.9877777	178.9689331	0.004084195	0.004496662	0.010982816	0.042179367	0.008267599	0.003786355	0.003330375	0.00352698	0.01543576	0.004727827	0.285335941
Glyma.07G261400	1997.519409	1780.546631	1965.636475	1962.537842	1819.346558	1992.246216	1859.205811	2150.389893	0.036642246	0.035525504	0.041631946	0.04187727	0.037200002	0.041688788	0.037303067	0.042378207	0.038919241	0.039642516	0.748992683
Glyma.05G143700	2320.173096	2562.00293	2520.452881	1955.124878	2508.817139	2723.957764	2341.097412	2271.686523	0.042560965	0.051117136	0.053382891	0.04171909	0.05129754	0.057000233	0.04697173	0.044768627	0.04719502	0.050009532	0.508415511
Glyma.19G240400	1695.985107	1700.53418	1976.783447	1954.486328	1786.254761	1821.6875	1731.190674	1575.512939	0.031110939	0.033929093	0.041868037	0.041705464	0.036523377	0.038119758	0.034734574	0.031048981	0.037153383	0.035106673	0.537387152
Glyma.18G062900	2153.833984	1912.598755	1771.128052	1928.969238	1737.849243	1680.353516	1648.678833	1644.209595	0.039509661	0.03816021	0.03751228	0.041160972	0.035533635	0.035162271	0.033079058	0.032402801	0.039085781	0.034044441	0.004007918
Glyma.18G203500	2536.234619	2627.162842	2433.567871	1927.998779	2042.953003	2201.74585	2176.49707	2157.216309	0.046524371	0.052417208	0.051542677	0.041140264	0.041772061	0.046072677	0.043669192	0.042512737	0.04790613	0.043506667	0.162928575
Glyma.05G151300	2153.298828	2045.928467	1979.070801	1908.825562	2124.71167	1927.203735	1924.001343	1905.067139	0.039499844	0.040820407	0.041916483	0.04073114	0.043443773	0.04032774	0.038603123	0.037543578	0.040741969	0.039979554	0.600788199
Glyma.09G239000	1735.604492	1900.158813	2058.939209	1876.586792	1844.580078	1771.63916	1747.790771	2161.637695	0.031837712	0.037912008	0.043608086	0.040043219	0.03771595	0.037072471	0.035067638	0.04259987	0.038350256	0.038113982	0.938571928
Glyma.11G065800	2879.668945	2604.896973	2402.355469	1870.672119	2264.313721	1569.113037	2062.73877	995.8257446	0.052824287	0.051972959	0.050881602	0.03991701	0.046298203	0.032834506	0.041386748	0.019624957	0.048898964	0.035036104	0.079593836
Glyma.08G160800	2888.240234	2566.319336	2442.709229	1857.517212	2564.414063	2680.311768	2899.015137	2444.260742	0.052981518	0.051203257	0.051736289	0.039636306	0.052434325	0.056086918	0.05816578	0.048169585	0.048889342	0.053714152	0.251668419
Glyma.05G152000	1917.927979	1554.366089	1560.460571	1845.719482	1682.676392	1774.157227	2005.02002	2162.599609	0.035182231	0.031012745	0.033050368	0.039384562	0.034405521	0.037125163	0.04022868	0.042618827	0.034657477	0.038594548	0.171263375
Glyma.08G048900	2893.940918	2491.090332	2284.434326	1831.97229	1728.688232	1943.31897	2219.686768	2278.054688	0.05308609	0.049702286	0.048384046	0.03909122	0.03534632	0.04066496	0.04453575	0.044894126	0.047565911	0.041360289	0.147021192
Glyma.12G030800	1894.703247	2134.028809	1863.380127	1830.587891	1844.629395	2264.493408	2075.218994	2299.27417	0.034756199	0.042578187	0.039466168	0.039061679	0.037716958	0.047385702	0.041637151	0.045312303	0.038965559	0.043013028	0.179958449
Glyma.19G190400	2250.758301	1551.324585	2060.228271	1811.401001	2297.007813	2601.813232	2198.741211	2367.018555	0.041287629	0.03095206	0.043635388	0.038652263	0.046966695	0.054444295	0.044115498	0.046647356	0.038631835	0.048043461	0.037679114
Glyma.10G048600	2061.74707	1824.324585	1735.571777	1786.353638	1638.032104	1582.791504	1607.844727	1326.167236	0.03782043	0.036398962	0.036759203	0.038117794	0.033492683	0.033120735	0.032259763	0.02613507	0.037274097	0.031252063	0.014582639
Glyma.05G216700	2586.825439	1877.001587	2086.488037	1781.350952	2175.766602	1780.248169	1721.165771	1404.383667	0.047452402	0.037449975	0.044191567	0.038011045	0.044487688	0.037252619	0.034533435	0.027676498	0.041776247	0.03598756	0.221383542
Glyma.13G271200	2013.911743	1902.434814	1848.897095	1774.065918	1901.54126	1753.532104	1760.711182	1554.755127	0.036942945	0.037957419	0.039159419	0.037855595	0.038880629	0.036693571	0.035326873	0.030639902	0.037978845	0.035385244	0.19996174
Glyma.04G222100	2252.090576	1827.697266	1703.509155	1772.629028	2142.657227	1863.273926	2119.716553	2249.115234	0.041312068	0.036466254	0.03608012	0.037824934	0.043810704	0.038989976	0.042529949	0.044323809	0.037920844	0.04241361	0.037750343
Glyma.09G202100	1853.300537	1685.601196	1708.37207	1771.08728	1576.55481	1615.739258	1678.030273	1983.172241	0.033996713	0.03363115	0.036183116	0.037792036	0.032235663	0.033810184	0.033667965	0.039082812	0.035400754	0.034699156	0.709072961
Glyma.04G058600	1585.58252	1613.390869	1627.973022	1741.331421	1658.679565	1879.697021	1774.643188	1850.395386	0.029085728	0.032190408	0.034480274	0.037157096	0.03391486	0.039333638	0.035606404	0.03646615	0.033228376	0.036330263	0.181783942
Glyma.04G053300	1665.449219	1692.887817	1666.327515	1715.652466	1751.830688	1752.968262	1748.525513	1802.683594	0.030550792	0.033776533	0.035292618	0.03660915	0.035819512	0.036681773	0.03508238	0.035525883	0.034057273	0.035777387	0.248846795
Glyma.20G196600	2776.124512	1937.058838	1761.567261	1705.674316	1827.584351	1645.318604	1866.503784	2366.184326	0.050924881	0.038648238	0.037309784	0.036396233	0.03736844	0.034429147	0.037449493	0.046630916	0.040819784	0.038969499	0.682684923
Glyma.11G150300	1834.623779	1461.375122	1702.200195	1691.393555	1525.679565	1584.603516	1248.383545	1433.519531	0.033654109	0.029157387	0.036052397	0.036091505	0.031195422	0.033158653	0.025047542	0.028250685	0.03373885	0.029413075	0.122379311
Glyma.13G344500	2037.756226	1502.579956	1598.992798	1683.458618	1762.294434	1657.329346	1807.002686	1819.339478	0.037380345	0.029979507	0.033866476	0.035922187	0.036033463	0.034680478	0.036255665	0.035854124	0.034287129	0.035705932	0.421441933
Glyma.13G135500	1937.930176	1741.863037	1788.566528	1680.826294	1790.308594	1777.763672	1580.864258	1933.278931	0.035549149	0.034753688	0.037881625	0.035866018	0.036606266	0.037200629	0.031718428	0.038099554	0.03601262	0.035906219	0.948386651
Glyma.09G112100	2049.842773	1915.574097	1642.888306	1679.959961	1860.558594	1787.846069	2129.711426	2296.494385	0.03760206	0.038219574	0.034796178	0.035847532	0.038042661	0.037411609	0.042730486	0.045257521	0.036616336	0.040860569	0.083087949
Glyma.13G333800	4189.948242	1661.060669	1328.120728	1674.067017	819.0394897	1056.643188	447.5600891	618.1767578	0.076859887	0.033141517	0.028129438	0.035721786	0.016746821	0.022110808	0.008979836	0.012182546	0.043463157	0.015005003	0.049569146
Glyma.01G109500	1546.463623	1629.635986	1612.326416	1670.289063	1356.495605	1294.013428	1138.853271	1671.576294	0.028368135	0.032514531	0.034148881	0.035641171	0.027736134	0.027077904	0.022849929	0.032942122	0.03266818	0.027651522	0.101592893
Glyma.16G046500	1675.546875	1576.793091	1592.21521	1654.095703	1473.571533	1322.212402	1256.221558	687.3908081	0.030736022	0.031460209	0.033722928	0.035295632	0.030129974	0.027667982	0.025204803	0.013546562	0.032803698	0.02413733	0.063616953
Glyma.19G028700	1373.748047	1707.114868	1578.200073	1651.884155	1584.309204	1642.666504	1756.743408	2005.153564	0.025199862	0.034060391	0.033426089	0.035248441	0.032394216	0.034373651	0.035247264	0.039516003	0.031983696	0.035382783	0.261159076
Glyma.08G170000	2033.899902	1817.443848	1546.641357	1640.397827	1700.165405	1687.029175	1669.002075	1805.983398	0.037309606	0.036261678	0.032757679	0.035003342	0.034763117	0.035301963	0.033486823	0.035590913	0.035333076	0.034785704	0.631740329
Glyma.09G022300	2265.488037	1867.985107	1706.465454	1635.713623	1242.181396	1369.956177	1957.158569	1741.7323	0.041557829	0.037270078	0.036142734	0.034903389	0.025398762	0.028667045	0.039268389	0.034324702	0.037468508	0.031914725	0.152580058
Glyma.13G097100	1706.713623	1521.261475	1499.227051	1618.739502	1436.538452	1502.71875	1434.956177	1641.996826	0.031307741	0.030352241	0.03175345	0.034541189	0.029372762	0.031445171	0.028790931	0.032359193	0.031988655	0.030492014	0.270541788
Glyma.11G113901	1665.988281	1669.842773	1633.045166	1611.023193	1645.061523	1457.63562	1478.831177	1376.517944	0.030560681	0.033316738	0.034587701	0.034376536	0.033636413	0.030501783	0.029671238	0.027127342	0.033210414	0.030234194	0.117759356
Glyma.02G241100	1968.26001	1786.430054	1822.414795	1594.652344	1973.849854	1706.554688	1854.55249	1825.033325	0.036105516	0.03564289	0.038598527	0.03402721	0.040359116	0.035710544	0.037209703	0.035966334	0.036093536	0.037311424	0.426003699
Glyma.10G224200	1797.588501	1881.495117	1505.815552	1592.547485	1331.459229	1397.782227	1410.180298	1903.735352	0.032974739	0.03753963	0.031892993	0.033982296	0.027224217	0.02924932	0.028293828	0.037517332	0.034097414	0.030571174	0.231873459
Glyma.02G208700	1707.887817	1797.980835	1813.103027	1588.814331	1749.024048	1832.973267	1894.299683	1710.288696	0.031329281	0.035873351	0.038401305	0.033902636	0.035762125	0.038355919	0.03800719	0.033705036	0.034876643	0.036457567	0.425300644
Glyma.03G144800	1766.923828	1444.383789	1426.874146	1581.315308	1833.864868	1384.680908	1690.550903	1184.58728	0.03241223	0.028818375	0.030221024	0.03374262	0.037496857	0.028975168	0.033919178	0.023344922	0.031298562	0.030934031	0.91474945
Glyma.13G261700	1399.560425	1565.028687	1480.809448	1575.545776	1413.258789	1384.003784	1413.827271	1432.806519	0.025673361	0.031225485	0.031363367	0.033619508	0.028896765	0.028960999	0.028367001	0.028236634	0.03047043	0.02861535	0.317170759
Glyma.04G066400	1618.396973	1574.457642	1654.903076	1570.84082	1707.474243	1739.0979	1748.827759	1579.47876	0.029687672	0.031413612	0.035050649	0.033519112	0.03491256	0.036391528	0.035088444	0.031127136	0.032417761	0.034379917	0.274934381
Glyma.16G048100	1555.384888	1587.444946	1529.148193	1566.089844	1492.077148	1431.268921	1444.318726	1537.440186	0.028531786	0.031672735	0.032387176	0.033417734	0.030508356	0.029950047	0.028978781	0.030298672	0.031502358	0.029933964	0.205975247
Glyma.11G122700	1550.28186	1669.695313	1488.872925	1562.30127	1419.052612	1578.501587	1535.417725	1588.787598	0.028438177	0.033313796	0.031534151	0.033336892	0.029015231	0.033030967	0.03080659	0.031310587	0.031655754	0.031040844	0.679737372
Glyma.05G092300	1356.943237	1616.857056	1627.632935	1548.0979	1679.328003	1287.782104	1322.612305	905.7271729	0.024891597	0.032259566	0.034473071	0.033033816	0.034337056	0.02694751	0.026536866	0.017849365	0.031164512	0.026417699	0.279536936
Glyma.08G239400	1463.767456	1611.636353	1592.730103	1543.404785	1708.773315	1667.158936	1568.558472	1652.360474	0.026851167	0.032155402	0.033733833	0.032933673	0.034939122	0.034886168	0.031471525	0.032563432	0.031418519	0.033465062	0.294114203
Glyma.04G136000	1543.896606	1778.11853	1650.004028	1534.324707	1482.908203	1650.451538	1639.929199	1800.0448	0.028321046	0.035477058	0.034946888	0.032739919	0.03032088	0.034536557	0.032903506	0.035473879	0.032871228	0.033308705	0.832568273
Glyma.19G147900	2081.279785	1570.650391	1343.071777	1530.779541	1495.409424	1660.879395	1817.969849	1898.16687	0.038178736	0.031337649	0.0284461	0.032664271	0.030576491	0.034754765	0.03647571	0.037407593	0.032656689	0.03480364	0.430351285
Glyma.08G165500	1844.939453	1820.637451	1664.491577	1525.887695	1419.799194	1660.716797	1455.130859	1254.53772	0.033843339	0.036325396	0.035253733	0.032559887	0.029030496	0.034751363	0.029195716	0.024723451	0.034495589	0.029425256	0.061861997
Glyma.06G011000	2136.36792	1762.667969	1482.213989	1516.762817	1533.868408	1316.745728	1589.879761	1283.134399	0.039189266	0.035168788	0.031393115	0.032365178	0.031362858	0.027553589	0.031899315	0.025287012	0.034529087	0.029025694	0.058028389
Glyma.04G200700	1469.501709	1790.938721	1558.073364	1511.418701	1758.080078	1553.703857	1431.597534	1365.922363	0.026956356	0.035732847	0.032999808	0.032251143	0.035947292	0.032512061	0.028723543	0.026918533	0.031985038	0.031025358	0.736642722
Glyma.15G263500	1611.322388	1540.724121	1537.245605	1507.292603	1697.599854	1711.418701	1440.071655	1268.246704	0.029557896	0.03074056	0.032558678	0.032163099	0.034710659	0.035812326	0.028893568	0.024993617	0.031255058	0.031102543	0.955656493
Glyma.12G039900	1368.00415	1913.768433	1708.589478	1505.816406	1416.43042	1557.44104	2170.504883	2703.150146	0.025094497	0.038183548	0.036187721	0.0321316	0.028961615	0.032590264	0.043548965	0.053271575	0.032899341	0.039593105	0.323590783
Glyma.12G058500	1713.03418	2061.478027	1828.859619	1490.29187	1717.175293	1806.951416	1470.603027	1041.097046	0.031423685	0.041130653	0.038735028	0.031800332	0.035110916	0.037811398	0.029506149	0.020517129	0.035772424	0.030736398	0.309768348
Glyma.08G081400	1824.864624	1566.611938	1417.938232	1489.893311	1393.369263	1586.042969	1469.571289	1699.307861	0.033475089	0.031257074	0.030031762	0.031791828	0.028490086	0.033188774	0.029485448	0.033488634	0.031638938	0.031163236	0.755692175
Glyma.12G184900	1751.818115	1492.546875	1518.523438	1485.075806	1602.075928	1610.782593	1768.47522	2087.728516	0.032135132	0.029779326	0.032162145	0.03168903	0.032757491	0.033706463	0.03548265	0.041143326	0.031441408	0.035772483	0.069200612
Glyma.07G007400	1828.4021	862.5740967	1169.406006	1484.998657	2252.644287	1963.725342	2217.374512	2225.845215	0.03353998	0.017210096	0.024767879	0.031687384	0.046059599	0.041091974	0.044489357	0.043865222	0.026801335	0.043876538	0.004424499
Glyma.07G241900	1330.650391	1568.132568	1449.393433	1483.182007	1315.474976	1205.604736	1381.684814	1638.0802	0.024409284	0.031287414	0.03069798	0.03164862	0.026897389	0.025227906	0.027722096	0.032282007	0.029510824	0.02803235	0.540980074
Glyma.02G299000	1530.004028	1534.534058	1430.716431	1483.103638	1499.216919	1762.310547	1766.123535	1611.894165	0.028066203	0.030617056	0.030302403	0.031646947	0.030654343	0.036877265	0.035435466	0.031765953	0.030158152	0.033683257	0.077482396
Glyma.16G204600	2670.929443			1479.894775					0.048995196	0	0	0.031578476	0	0	0	0	0.020143418	0	0.148721956
Glyma.18G208000	1690.635742	1755.18103	1710.227051	1479.032593	1521.069702	1546.256958	1486.81897	1568.151367	0.031012811	0.035019409	0.036222404	0.031560078	0.031101164	0.032356231	0.029831505	0.030903904	0.033453675	0.031048201	0.132104337
Glyma.01G211200	1680.491699	1488.204224	1362.193481	1478.896606	1500.935181	1378.250366	1449.370605	1386.228394	0.03082673	0.029692682	0.028851095	0.031557176	0.030689476	0.028840606	0.029080142	0.027318708	0.030231921	0.028982233	0.220433093
Glyma.08G342100	1467.625488	1337.03125	1558.133667	1471.559937	1516.680786	1222.156494	1147.958862	1203.599487	0.026921938	0.026676475	0.033001085	0.031400624	0.031011425	0.02557426	0.023032623	0.0237196	0.029500031	0.025834477	0.179037882
Glyma.06G236100	1254.481445	1452.187744	1557.787598	1456.616333	1555.457764	1452.583374	1363.799561	1299.97583	0.023012051	0.02897408	0.032993755	0.031081753	0.031804294	0.030396063	0.027363246	0.02561891	0.02901541	0.028795628	0.934892127
Glyma.08G222100	1249.189453	1358.882324	1269.382935	1450.00354	1392.254761	1294.112915	1335.008789	1552.464966	0.022914975	0.027112448	0.026885379	0.030940647	0.028467298	0.027079986	0.026785589	0.030594769	0.026963362	0.02823191	0.519598191
Glyma.03G189300	1437.83606	1102.630371	1204.23584	1449.217651	1277.52832	1143.721558	1227.052002	1347.815918	0.026375485	0.021999704	0.025505571	0.030923877	0.026121497	0.023932968	0.024619546	0.026561705	0.026201159	0.025308929	0.661446986
Glyma.09G161300	1753.3573	1626.968262	1528.587402	1446.761475	1523.197266	1529.032593	1521.417725	1547.558228	0.032163367	0.032461305	0.032375298	0.030871466	0.031144666	0.031995802	0.030525694	0.030498071	0.031967859	0.031041058	0.119614513
Glyma.10G291100	1574.863037	1502.760132	1597.691162	1446.408447	1486.709717	1427.636719	1324.187988	1225.557495	0.028889091	0.029983102	0.033838908	0.030863933	0.030398609	0.029874041	0.02656848	0.024152332	0.030893758	0.027748365	0.133222968
Glyma.09G024800	1370.255371	1644.735352	1514.531128	1445.486572	1490.522339	1558.767822	1447.184204	1292.216675	0.025135793	0.032815794	0.032077588	0.030844262	0.030476565	0.032618027	0.029036274	0.025465999	0.030218359	0.029399216	0.73405876
Glyma.07G133200	1562.520142	1710.617554	1418.706787	1431.081665	1442.144287	1792.876831	1339.536133	1505.783813	0.028662674	0.034130277	0.03004804	0.030536886	0.029487384	0.03751688	0.026876425	0.029674813	0.030844469	0.030888876	0.986815573
Glyma.19G099900	1273.807129	1325.720337	1269.7854	1413.593506	1197.099854	1265.526001	1295.645386	1321.489624	0.023366559	0.0264508	0.026893903	0.030163718	0.024476984	0.02648179	0.025995802	0.026042887	0.026718745	0.025749366	0.530848347
Glyma.06G116200	1540.056885	1344.109131	1343.219849	1408.38916	1487.197632	1412.33667	1410.005005	1436.164917	0.028250611	0.026817693	0.028449236	0.030052666	0.030408585	0.029553879	0.028290311	0.028302818	0.028392551	0.029138899	0.408361717
Glyma.18G182600	1612.502075	1637.204346	1939.298584	1399.888794	1579.494629	1497.507324	1447.137207	1663.779175	0.029579536	0.032665535	0.041074112	0.029871282	0.032295773	0.03133612	0.029035331	0.032788463	0.033297616	0.031363922	0.517077474
Glyma.11G134900	1632.090698	1829.703613	1559.061157	1390.300293	1280.126953	1361.619263	1232.592163	1033.822754	0.029938868	0.036506285	0.033020729	0.029666679	0.026174631	0.028492591	0.024730704	0.020373773	0.03228314	0.024942925	0.020180742
Glyma.19G186100	2385.487793	1715.796387	1170.367676	1386.822876	1364.071411	1464.088989	1354.413574	2049.151367	0.04375909	0.034233605	0.024788247	0.029592477	0.027891036	0.030636824	0.027174926	0.040383077	0.033093355	0.031521466	0.7667321
Glyma.07G073100	1805.82605	1420.934082	1416.405029	1381.689697	1235.723755	1238.805054	1161.995972	1135.275269	0.033125847	0.028350506	0.029999289	0.029482944	0.025266723	0.02592264	0.023314263	0.02237312	0.030239647	0.024219187	0.003779322
Glyma.05G133500	3534.584473	2904.828613	3548.196045	1372.574463	3209.265625	2946.949463	2594.061279	1761.858276	0.064837976	0.057957201	0.075150368	0.02928844	0.065619542	0.06166645	0.052047192	0.034721329	0.056808496	0.053513628	0.792847674
Glyma.12G064500	1206.44397	1166.433472	1260.227051	1367.524658	1248.136108	1154.079468	1067.964233	953.411377	0.022130857	0.023272705	0.026691458	0.029180686	0.025520518	0.024149713	0.021427612	0.018789088	0.025318927	0.022471733	0.242570101
Glyma.10G007800	1485.69873	1390.959229	1450.166016	1367.508911	1253.297119	1262.806152	1237.421021	1427.595215	0.027253472	0.027752448	0.030714343	0.029180349	0.025626044	0.026424875	0.02482759	0.028133933	0.028725153	0.026253111	0.056987011
Glyma.18G257700	1459.095825	1536.130615	1079.106201	1353.192627	1309.11792	1333.957642	1357.266479	1307.861084	0.026765471	0.03064891	0.02285534	0.028874864	0.026767407	0.027913757	0.027232167	0.025774307	0.027286146	0.026921909	0.840738313
Glyma.20G237000	1163.610107	1052.07251	1167.694946	1352.709595	1173.423462	1078.494263	1183.381226	1426.400146	0.021345118	0.020990973	0.024731639	0.028864557	0.023992875	0.022568053	0.023743337	0.028110382	0.023983072	0.024603662	0.786953702
Glyma.13G051200	2312.282471	2663.267578	2377.210938	1340.974487	1338.935303	1475.68689	1289.920776	1514.760742	0.042416221	0.05313757	0.050349043	0.028614149	0.02737708	0.030879516	0.025880944	0.029851724	0.043629246	0.028497316	0.035776844
Glyma.03G232800	1376.333496	1233.006592	1112.428345	1324.907471	1104.63501	1188.524292	1197.029785	1351.500488	0.02524729	0.024600973	0.023561099	0.028271306	0.022586365	0.024870489	0.024017181	0.026634318	0.025420167	0.024527088	0.523522773
Glyma.02G038700	1706.317627	1486.733154	1148.489624	1321.157593	1376.60022	1420.869873	1554.645386	1383.33606	0.031300477	0.029663331	0.024324873	0.02819129	0.028147211	0.029732441	0.031192373	0.027261708	0.028369993	0.029083433	0.693599264
Glyma.16G119000	1438.185791	1520.29541	1376.611938	1320.986572	1378.949463	1338.79126	1336.317871	1376.93396	0.0263819	0.030332966	0.029156476	0.028187641	0.028195246	0.028014903	0.026811854	0.027135541	0.028514746	0.027539386	0.320154821
Glyma.14G031000	1633.781372	1400.153931	1088.764526	1316.879272	1400.072266	1021.593567	1050.552979	1144.858276	0.029969881	0.0279359	0.023059902	0.028099998	0.028627142	0.021377377	0.021078273	0.022561974	0.02726642	0.023411191	0.145172519
Glyma.19G190900	1430.982788	1718.356689	1416.79126	1316.0802	1338.526489	1369.844116	1449.930054	1320.619995	0.026249769	0.034284689	0.030007469	0.028082947	0.027368721	0.028664701	0.029091367	0.026025749	0.029656219	0.027787634	0.353101902
Glyma.06G123700	1571.258789	1560.662964	1388.325562	1313.748779	1201.765137	1244.25415	1195.898193	1300.782715	0.028822975	0.03113838	0.029404569	0.028033198	0.024572375	0.026036665	0.023994477	0.025634812	0.029349781	0.025059582	0.001834235
Glyma.10G128100	1344.177368	1343.215332	1210.65979	1307.145386	1441.273315	1491.536743	1445.038208	1647.049805	0.024657422	0.02679986	0.02564163	0.027892293	0.029469575	0.031211182	0.028993217	0.032458773	0.026247801	0.030533187	0.006888532
Glyma.01G124500	876.5875854	892.6928101	988.3959351	1303.726929	1091.54895	1243.181396	1162.885254	1085.01062	0.016080013	0.017811026	0.020934108	0.027819349	0.022318795	0.026014217	0.023332106	0.021382543	0.020661124	0.023261915	0.384862964
Glyma.02G167900	3724.004883	2091.168457	1527.354614	1303.614868	1225.267578	1492.778076	1298.294678	1000.224976	0.06831268	0.041723037	0.032349188	0.027816958	0.025052927	0.031237158	0.026048958	0.019711654	0.042550466	0.025512674	0.118734653
Glyma.05G204700	1350.0979	1458.792847	1487.894409	1302.137329	1404.622559	1288.838501	1379.189941	1296.558472	0.024766027	0.029105865	0.031513426	0.027785429	0.028720181	0.026969616	0.027672039	0.025551563	0.028292687	0.02722835	0.519328356
Glyma.06G209900	1565.089966	1449.834717	1218.265869	1297.175415	1265.4375	1195.327881	1224.200073	1409.528564	0.028709815	0.028927133	0.025802725	0.02767955	0.025874278	0.025012858	0.024562325	0.02777789	0.027779806	0.025806838	0.097800632
Glyma.01G204600	1240.998901	1274.331177	1220.823853	1296.076294	1217.299072	1364.452515	1188.240234	1363.517456	0.022764729	0.025425482	0.025856903	0.027656097	0.024889996	0.028551878	0.023840828	0.026871139	0.025425803	0.02603846	0.688348802
Glyma.03G097600	1202.995361	1249.398315	1380.550049	1293.049561	1430.47229	1319.951782	1451.851685	1419.826782	0.022067596	0.024928021	0.029239885	0.027591512	0.029248728	0.027620678	0.029129922	0.027980839	0.025956754	0.028495042	0.169009627
Glyma.01G225800	1375.010742	1325.358765	1231.609619	1289.928955	1120.005371	1216.168945	1222.456543	1202.351563	0.025223025	0.026443586	0.026085344	0.027524923	0.022900641	0.025448968	0.024527343	0.023695007	0.02631922	0.02414299	0.024069432
Glyma.11G048100	1534.977661	771.5751343	331.7964478	1286.143677	1978.838867	1726.057129	1816.13501	2079.75	0.028157438	0.015394483	0.007027409	0.027444152	0.040461126	0.036118643	0.036438895	0.040986091	0.019505871	0.038501189	0.011098191
Glyma.04G029400	1231.119019	748.5774536	1030.225464	1278.422974	1256.027832	1387.230103	1364.776611	1454.036743	0.022583493	0.014935633	0.021820052	0.027279405	0.025681879	0.029028511	0.02738285	0.028655022	0.021654646	0.027687066	0.063408051
Glyma.02G019600	1471.364746	1328.893066	1269.43335	1277.914673	1419.23938	1362.363159	1281.28125	1210.391724	0.026990531	0.026514102	0.026886447	0.027268559	0.02901905	0.028508158	0.025707601	0.023853456	0.02691491	0.026772066	0.910974366
Glyma.10G267200	1454.689819	1626.015137	1526.51001	1276.825439	1502.343384	1387.081787	1207.958984	1030.345703	0.026684648	0.032442288	0.032331299	0.027245316	0.030718269	0.029025408	0.024236464	0.02030525	0.029675888	0.026071348	0.250736921
Glyma.05G221100	1245.494873	1314.883301	1306.918213	1268.449829	1148.792847	1139.316406	1237.685669	1195.777832	0.022847202	0.026234579	0.027680371	0.027066595	0.023489256	0.023840788	0.0248329	0.023565457	0.025957187	0.0239321	0.121057227
Glyma.02G049300	1893.675537	1737.269287	1622.167358	1266.729492	1524.260864	1398.390625	1404.56311	1086.19873	0.034737347	0.034662033	0.034357311	0.027029885	0.031166414	0.029262051	0.028181125	0.021405958	0.032696644	0.027503887	0.117638715
Glyma.03G109500	3361.838867	2054.912354	1572.516357	1263.780396	1343.522095	1366.644043	1452.500244	1571.836182	0.061669152	0.040999654	0.033305708	0.026966957	0.027470866	0.028597737	0.029142935	0.030976522	0.040735368	0.029047015	0.174013315
Glyma.09G035600	1173.976196	1346.575806	1465.016602	1259.236816	1116.703369	1029.684448	981.774231	1089.641602	0.021535273	0.026866909	0.031028876	0.026870004	0.022833125	0.021546683	0.019698298	0.021473807	0.026575265	0.021387978	0.044587189
Glyma.11G254700	1266.012207	1278.95874	866.2989502	1258.844116	987.3707275	1009.207947	699.4841919	798.163147	0.02322357	0.025517811	0.018348108	0.026861625	0.020188673	0.021118201	0.014034436	0.015729577	0.023487779	0.017767722	0.064934859
Glyma.09G158200	1341.51709	1448.079468	1339.611938	1255.914185	1308.497192	1221.906006	1179.938477	1288.034912	0.024608622	0.028892112	0.028372821	0.026799105	0.026754715	0.025569019	0.023674261	0.025383588	0.027168165	0.025345396	0.164852413
Glyma.08G108000	1670.095093	1662.961914	1857.293091	1247.101196	1797.005127	709.1241455	1171.250366	1178.453125	0.030636016	0.033179451	0.039337246	0.026611051	0.036743189	0.014838792	0.023499943	0.023224035	0.032440941	0.02457649	0.185036266
Glyma.15G068300	1236.191284	1174.100342	1244.418701	1242.60437	1251.721802	1478.870239	1263.065186	1425.431519	0.022676538	0.023425675	0.026356639	0.026515096	0.025593834	0.030946129	0.025342114	0.028091293	0.024743487	0.027493342	0.144553858
Glyma.03G212700	1536.606689	1189.043335	1160.060181	1241.867798	1326.283936	1298.829712	1347.701904	1191.552979	0.028187321	0.023723817	0.024569936	0.026499379	0.027118399	0.027178687	0.027040263	0.023482197	0.025745113	0.026204887	0.745164991
Glyma.03G040000	1803.421265	1701.949951	1725.349121	1238.488403	1763.182251	1911.042969	1588.743408	1406.233032	0.033081734	0.033957341	0.036542688	0.026427268	0.036051616	0.039989568	0.031876515	0.027712944	0.032502258	0.033907661	0.694793858
Glyma.01G238600	1306.291382	1430.612793	1586.685059	1238.232544	1435.561401	1469.605957	1394.769531	1227.583618	0.023962446	0.028543616	0.0336058	0.026421808	0.029352784	0.030752269	0.027984627	0.024192261	0.028133418	0.028070485	0.98064626
Glyma.15G022700	1049.148315	1217.919556	840.1919556	1238.202271	876.9060669	896.8803711	919.5161743	1005.926453	0.019245446	0.024299956	0.017795165	0.026421162	0.017930013	0.018767688	0.018449154	0.019824014	0.021940432	0.018742717	0.175438346
Glyma.08G154900	896.8015747	998.383606	959.413269	1220.807129	816.0177612	669.4251099	857.4919434	620.6072388	0.016450816	0.019919771	0.020320258	0.026049979	0.016685036	0.014008069	0.017204701	0.012230444	0.020685206	0.015032062	0.04964921
Glyma.04G216000	1162.178101	1059.459106	1128.953979	1217.950195	1087.946167	1166.952759	1121.574463	1431.675659	0.02131885	0.02113835	0.02391111	0.025989017	0.02224513	0.024419093	0.022503247	0.028214348	0.023089332	0.024345454	0.510995624
Glyma.02G222400	1655.305664	1154.00061	1125.210205	1217.609619	1264.047852	872.2108765	934.0239868	700.2637329	0.03036472	0.023024644	0.023831818	0.02598175	0.025845864	0.018251466	0.018740238	0.013800252	0.025800733	0.019159455	0.067695177
Glyma.17G100600	1619.758179	1519.154297	1269.570801	1209.838379	1366.635864	1228.534668	1287.979492	1163.057251	0.029712642	0.030310198	0.026889358	0.025815924	0.027943471	0.025707727	0.025841994	0.022920625	0.02818203	0.025603454	0.13569684
Glyma.16G072400	1292.858398	1264.74585	1414.558105	1204.313843	1496.751709	1207.206421	1390.526245	1172.011597	0.023716033	0.025234236	0.029960172	0.02569804	0.030603937	0.025261422	0.02789949	0.023097091	0.02615212	0.026715485	0.798021094
Glyma.19G242200	1030.837646	554.1455688	1065.973022	1201.737793	1017.572388	1046.951416	1012.672852	1287.436523	0.018909557	0.011056324	0.022577181	0.025643072	0.020806204	0.021908003	0.020318247	0.025371795	0.019546533	0.022101062	0.4742616
Glyma.04G226900	1290.031494	1227.06604	1215.35376	1198.51416	1203.712891	1110.020264	1188.896118	1162.67688	0.023664176	0.024482447	0.025741047	0.025574285	0.0246122	0.023227751	0.023853987	0.022913129	0.024865489	0.023651767	0.096135905
Glyma.17G140100	1799.471924	1510.194214	1483.788086	1187.520386	1582.242798	1610.486694	1389.647705	1498.504761	0.033009288	0.030131426	0.031426454	0.025339696	0.032351965	0.033700272	0.027881863	0.029531363	0.029976716	0.030866366	0.688866504
Glyma.16G073600	1360.713623	1171.117798	1132.480103	1185.195801	1278.428711	1223.29187	1284.638184	1306.204712	0.024960761	0.023366167	0.023985793	0.025290093	0.026139908	0.025598019	0.025774954	0.025741664	0.024400703	0.025813636	0.021348772
Glyma.02G120900	1248.163086	1319.661499	1328.390259	1179.387451	1138.537231	1266.46521	1394.979248	1296.81897	0.022896148	0.026329914	0.028135147	0.025166153	0.02327956	0.026501443	0.027988835	0.025556697	0.02563184	0.025831634	0.896758254
Glyma.11G146800	1214.231323	1054.263184	1224.060669	1174.959839	1109.331055	1042.491821	1027.737305	1135.863159	0.022273708	0.021034681	0.025925459	0.025071675	0.022682384	0.021814684	0.0206205	0.022384706	0.023576381	0.021875568	0.218702716
Glyma.20G196900	1551.484619	1321.066406	1297.754272	1169.032593	1529.191406	1352.764771	1420.834595	1776.54187	0.02846024	0.026357944	0.02748628	0.024945197	0.031267228	0.028307306	0.028507596	0.035010702	0.026812415	0.030773208	0.062969608
Glyma.03G191500	1272.362549	1184.479736	1269.418579	1152.857788	1080.455444	1210.05835	1242.806396	1390.934448	0.02334006	0.023632764	0.026886134	0.024600054	0.022091967	0.0253211	0.024935642	0.027411452	0.024614753	0.02494004	0.81859697
Glyma.20G000500	1253.247437	1161.677612	1110.312988	1146.236694	1113.744507	1119.02002	1056.857056	1052.629517	0.022989414	0.023177816	0.023516296	0.024458771	0.022772626	0.023416076	0.021204758	0.020744402	0.023535574	0.022034465	0.079598198
Glyma.08G151900	1346.542114	1295.952271	1269.762817	1142.42749	1145.698975	1209.227783	1212.616943	1214.474976	0.0247008	0.025856867	0.026893425	0.024377489	0.023425996	0.02530372	0.024329921	0.023933926	0.025457145	0.024248391	0.134293691
Glyma.05G167800	1183.00769	1055.499756	1104.71228	1140.888794	1041.75708	1058.967407	1184.332397	1421.083496	0.021700945	0.021059353	0.023397674	0.024344656	0.021300706	0.022159444	0.023762421	0.028005606	0.022625657	0.023807044	0.505956655
Glyma.12G172500	1102.931641	1052.116699	1137.363892	1140.391113	1181.761353	1026.411499	1061.702515	1402.544189	0.02023204	0.020991854	0.024089231	0.024334036	0.024163359	0.021478194	0.021301977	0.027640247	0.02241179	0.023645945	0.522693276
Glyma.08G348200	1192.531494	754.0604248	877.0083008	1134.853394	1003.177734	773.7885742	879.6939087	1080.95874	0.021875649	0.015045029	0.018574931	0.02421587	0.020511878	0.016191928	0.01765016	0.021302692	0.01992787	0.018914165	0.67866448
Glyma.08G050100	1059.843384	1103.547852	1108.908203	1133.365234	1121.43103	1204.772583	1128.239624	1222.989624	0.019441635	0.02201801	0.023486543	0.024184116	0.022929791	0.025210493	0.022636977	0.024101726	0.022282576	0.023719747	0.277355645
Glyma.09G246700	960.2589722	1002.927673	981.4198608	1131.403442	1139.545532	1310.407227	1071.889893	1193.92334	0.017614871	0.020010434	0.020786355	0.024142254	0.023300177	0.027420953	0.021506377	0.02352891	0.020638478	0.023939104	0.122345009
Glyma.06G260200	1201.947388	1191.195435	1225.636841	1125.302979	1098.035278	1122.349609	874.8574829	941.1890259	0.022048373	0.023766756	0.025958842	0.024012081	0.022451421	0.023485749	0.017553123	0.018548219	0.023946513	0.020509628	0.083250129
Glyma.17G133600	1144.055786	903.723938	1061.900024	1122.22998	1050.879639	1032.057861	868.2713013	1259.880981	0.020986416	0.018031119	0.022490916	0.023946508	0.021487234	0.021596347	0.017420977	0.024828752	0.02136374	0.021333328	0.988213528
Glyma.16G050800	1204.030396	1100.232422	1033.601074	1119.514771	1082.454712	991.1287842	959.8500366	1136.913452	0.022086583	0.02195186	0.021891547	0.02388857	0.022132846	0.020739885	0.019258411	0.022405404	0.02245464	0.021134137	0.179158417
Glyma.20G168100	1054.011841	1135.414063	1023.537292	1118.807251	1027.53772	1115.868652	938.1107178	1022.578552	0.019334661	0.022653805	0.021678397	0.023873473	0.021009964	0.023350132	0.018822234	0.020152181	0.021885084	0.020833628	0.466593852
Glyma.13G028400	1408.568237	1387.942627	1278.610107	1116.501465	1059.232788	1202.998413	1290.194824	1445.860229	0.0258386	0.02769226	0.027080809	0.023824271	0.02165803	0.025173367	0.025886442	0.028493886	0.026108985	0.025302931	0.642018385
Glyma.17G066200	1101.359375	1107.879639	1153.078247	1108.16394	1103.998169	1145.623657	1088.48645	1113.531982	0.020203199	0.022104438	0.024422059	0.023646362	0.022573343	0.023972771	0.02183937	0.02194462	0.022594014	0.022582526	0.99164599
Glyma.11G175200	1153.235718	1229.956543	1098.776733	1106.918457	966.8510132	1106.119385	967.5192261	851.0443726	0.021154812	0.024540119	0.02327196	0.023619786	0.019769109	0.023146123	0.019412286	0.016771719	0.023146669	0.019774809	0.064370682
Glyma.19G052400	1727.744873	1475.863525	1044.771362	1104.358032	749.7096558	854.5496216	879.2973633	698.6749268	0.031693536	0.02944646	0.022128133	0.023565151	0.01532924	0.017881895	0.017642204	0.013768941	0.02670832	0.01615557	0.005515941
Glyma.07G084100	1690.193604	1503.323608	923.9874268	1101.692261	1162.600708	755.8326416	699.6179199	1087.819214	0.0310047	0.029994344	0.019569943	0.023508267	0.023771584	0.015816191	0.01403712	0.021437893	0.026019314	0.018765697	0.087523911
Glyma.19G228700	1037.993774	1115.564209	1083.203613	1098.05188	1089.431396	1038.012207	1286.759033	1269.734375	0.019040828	0.02225776	0.022942123	0.023430588	0.022275498	0.021720945	0.025817507	0.025022935	0.021917825	0.023709221	0.251413288
Glyma.11G247600	1166.378418	1012.287109	997.2227783	1097.871704	890.2388916	877.8794556	1056.260132	1077.15332	0.0213959	0.020197174	0.021121059	0.023426743	0.018202628	0.018370084	0.021192782	0.021227698	0.021535219	0.019748298	0.150625016
Glyma.07G182100	1171.962769	1130.968262	1220.107788	1095.972656	1187.987549	1203.797852	1190.222534	982.9631958	0.021498339	0.022565102	0.025841737	0.023386221	0.024290666	0.025190096	0.0238806	0.019371472	0.02332285	0.023183209	0.933076466
Glyma.02G012400	981.949646	1055.334961	1311.632446	1095.537231	994.3866577	1159.689575	1098.572876	1394.295776	0.018012762	0.021056065	0.027780218	0.023376929	0.020332127	0.024267107	0.022041744	0.027477694	0.022556494	0.023529668	0.71825335
Glyma.12G097500	1110.489868	1041.558838	1058.440674	1088.993408	1026.195313	1037.505981	964.277832	1069.451416	0.020370687	0.020781204	0.022417647	0.023237295	0.020982516	0.021710352	0.019347251	0.021075915	0.021701708	0.020779008	0.315923146
Glyma.04G063800	661.8158569	1222.919678	1467.825439	1085.882568	747.3664551	1592.390381	895.6171875	2092.113037	0.012140267	0.024399719	0.031088367	0.023170915	0.015281329	0.033321597	0.017969645	0.041229733	0.022699817	0.026950576	0.583518472
Glyma.06G216700	977.3699341	1029.993652	1022.980164	1077.47644	1053.946533	1067.560913	1071.513794	1138.842041	0.017928752	0.020550455	0.021666598	0.022991542	0.021549942	0.022339267	0.021498831	0.022443411	0.020784337	0.021957863	0.328565889
Glyma.06G319700	1280.892334	1072.62915	1117.355469	1076.004517	1038.595947	1012.251099	873.9940186	928.343811	0.023496529	0.021401119	0.023665455	0.022960134	0.02123607	0.021181881	0.017535798	0.018295076	0.022880809	0.019562206	0.022888211
Glyma.06G272500	1182.539429	1022.267029	1109.98938	1075.739014	1006.841858	960.4298706	1009.510559	1046.555176	0.021692355	0.020396293	0.023509442	0.022954469	0.020586798	0.020097495	0.020254799	0.020624693	0.02213814	0.020390946	0.04809122
Glyma.20G143400	1273.479858	1135.539307	1112.59668	1066.402954	1116.180054	1230.585815	1138.370483	1147.041138	0.023360555	0.022656304	0.023564665	0.022755253	0.022822425	0.025750648	0.022840242	0.022604992	0.023084194	0.023504577	0.610712486
Glyma.03G240100	1178.270142	1062.655884	1106.557739	1064.930908	1178.518555	1204.755249	1143.752563	1164.07251	0.02161404	0.021202132	0.023436761	0.022723842	0.024097054	0.02521013	0.022948228	0.022940633	0.022244194	0.023799011	0.082215799
Glyma.04G252400	1270.113403	1184.172119	1133.076416	1064.50647	1068.695313	1049.269653	1143.796631	1107.595825	0.023298801	0.023626627	0.023998423	0.022714785	0.021851509	0.021956513	0.022949112	0.021827635	0.023409659	0.022146192	0.016384309
Glyma.02G204000	1037.462646	1020.651001	1116.54248	1060.477661	1026.132324	956.8212891	1106.866943	1145.556396	0.019031085	0.02036405	0.023648236	0.022628817	0.020981228	0.020021983	0.022208156	0.022575732	0.021418047	0.021446775	0.981713617
Glyma.06G162600	1051.308594	1022.982605	1055.61145	1055.365845	999.6813965	970.9810791	985.6292725	1104.041138	0.019285073	0.02041057	0.022357724	0.022519739	0.020440388	0.020318284	0.019775645	0.021757582	0.021143277	0.020572975	0.544840246
Glyma.05G020100	1492.325317	1166.149658	1142.267822	1054.328491	1133.731934	1221.085449	1095.957764	1498.754761	0.027375029	0.023267042	0.024193096	0.022497604	0.023181307	0.025551848	0.021989274	0.02953629	0.024333193	0.02506468	0.724409977
Glyma.13G180400	1060.62915	1088.320679	1044.803467	1050.655518	1021.02002	993.2280273	929.2574463	998.1486816	0.019456049	0.021714197	0.022128813	0.022419229	0.020876697	0.020783813	0.018644602	0.019670736	0.021429572	0.019993962	0.144145819
Glyma.02G266900	860.5703735	1200.96106	1019.34967	1043.397461	1145.703369	984.9143066	1078.569458	1172.075562	0.015786195	0.0239616	0.021589704	0.022264354	0.023426085	0.020609844	0.021640395	0.023098351	0.020900463	0.022193669	0.520060555
Glyma.05G016400	979.7924805	1127.735718	1218.1521	1041.836914	1163.318848	1282.224976	1185.564209	1343.948975	0.017973191	0.022500607	0.025800316	0.022231055	0.023786267	0.026831224	0.023787136	0.026485499	0.022126292	0.025222532	0.137546078
Glyma.06G144100	1060.395752	1181.877808	981.755127	1041.710815	1145.443481	1105.18042	1156.473999	1089.832031	0.019451767	0.023580851	0.020793456	0.022228364	0.023420771	0.023126475	0.02320347	0.02147756	0.021513609	0.022807069	0.242672401
Glyma.08G032600	1023.802002	1614.654663	1503.523193	1037.64502	1302.884399	1304.018066	1051.893921	759.7709351	0.018780496	0.032215624	0.031844441	0.022141607	0.026639951	0.027287256	0.021105178	0.014972973	0.026245542	0.022501339	0.432914071
Glyma.19G082900	1131.726807	801.3952637		1037.307251	1017.914795	93.58589935	1152.057373	1446.223877	0.020760255	0.015989455	0	0.022134399	0.020813205	0.001958334	0.023114855	0.028501053	0.014721027	0.018596862	0.632309983
Glyma.08G042700	945.9851074	1223.965088	1182.515259	1034.095581	1301.045654	1080.629395	1148.108887	971.5935669	0.017353033	0.024420577	0.025045532	0.022065868	0.026602354	0.022612732	0.023035633	0.019147408	0.022221252	0.022849532	0.795348057
Glyma.13G217100	1169.067017	1118.354614	886.3026123	1026.658813	893.4526367	1039.01416	932.6560669	1085.744995	0.021445219	0.022313435	0.018771783	0.021907179	0.018268339	0.021741912	0.018712792	0.021397016	0.021109404	0.020030015	0.403316881
Glyma.19G145100	1395.645386	1298.664063	860.8773804	1026.4552	913.9122314	1142.378052	880.3294067	1006.95282	0.025601544	0.025910972	0.01823328	0.021902835	0.018686675	0.023904855	0.017662911	0.019844241	0.022912158	0.02002467	0.249613348
Glyma.16G130900	1165.119751	1062.000732	1110.634766	1026.148193	1036.300537	1138.122681	1156.279541	1313.848999	0.021372811	0.021189061	0.023523112	0.021896284	0.021189136	0.023815809	0.023199569	0.025892312	0.021995317	0.023524206	0.215480712
Glyma.04G032600	815.8140259	963.0714111	926.1599731	1020.825439	804.3845825	824.4959106	749.1026611	925.7077637	0.01496519	0.019215221	0.019615957	0.021782705	0.016447173	0.017253006	0.01502998	0.018243127	0.018894768	0.016743322	0.22207517
Glyma.20G123600	1201.116455	1212.998657	1208.566528	1018.227905	1080.432861	1019.200195	1011.097168	1170.377197	0.02203313	0.024201775	0.025597295	0.021727278	0.022091506	0.021327294	0.020286633	0.023064881	0.023389869	0.021692578	0.170851949
Glyma.12G002100	1241.469604	1193.983887	1078.97937	1016.295044	1159.982544	1034.775513	1115.551514	1070.829956	0.022773363	0.023822391	0.022852654	0.021686034	0.02371805	0.021653216	0.022382403	0.021103082	0.022783611	0.022214188	0.455905429
Glyma.11G043300	1143.011597	1211.085327	1154.949341	1015.278198	1043.333496	1098.564453	994.8296509	924.9187622	0.020967262	0.0241636	0.024461689	0.021664336	0.021332939	0.022988033	0.019960242	0.018227578	0.022814222	0.020627198	0.153744167
Glyma.01G102600	982.8911133	995.2132568	820.5164185	1014.725952	815.7637329	893.3580933	858.2061768	781.8068848	0.018030032	0.019856516	0.01737844	0.021652552	0.016679842	0.018693983	0.017219031	0.015407241	0.019229385	0.017000024	0.10756921
Glyma.10G106400	802.0140381	1034.060425	1042.22583	1008.666321	839.5986938	1037.976074	1269.035522	893.4230957	0.014712045	0.020631595	0.022074218	0.02152325	0.017167193	0.021720189	0.025461903	0.017606886	0.019735277	0.020489043	0.780554352
Glyma.16G103900	855.2109375	813.2983398	1056.430542	1006.781311	990.3099976	1049.75354	909.2677612	1106.466797	0.015687883	0.016226945	0.022375073	0.021483027	0.020248772	0.021966639	0.01824353	0.021805385	0.018943232	0.020566081	0.43506405
Glyma.01G081300	1069.750732	1043.547119	944.0308228	1003.624207	877.7974854	981.736084	1010.692505	1146.195923	0.019623374	0.020820874	0.01999446	0.021415659	0.01794824	0.020543338	0.020278514	0.022588336	0.020463592	0.020339607	0.908295672
Glyma.U031221	1285.677979	1156.114014	1229.048218	1002.704651	939.8392944	1164.182373	1387.344482	1641.524048	0.023584316	0.023066811	0.026031094	0.021396038	0.019216803	0.024361122	0.027835651	0.032349876	0.023519565	0.025940863	0.441006749
Glyma.08G087500	1273.2323	1073.229004	1033.025879	999.7658691	1065.922485	887.3845825	842.1463623	833.8624878	0.023356014	0.021413087	0.021879365	0.021333329	0.021794813	0.018568984	0.016896807	0.016433112	0.021995449	0.018423429	0.033517401
Glyma.07G176000	1276.194092	851.3803711	956.6856689	999.6914063	898.4743042	1289.023438	1532.87439	1774.903442	0.023410345	0.016986759	0.020262488	0.02133174	0.018371017	0.026973486	0.03075556	0.034978413	0.020497833	0.027769619	0.102690597
Glyma.13G057800	880.3828125	867.0970459	804.1019897	998.9508667	751.760437	832.3313599	831.3099365	770.3042603	0.016149632	0.017300338	0.017030784	0.021315938	0.015371173	0.017416967	0.016679385	0.015180556	0.017949173	0.01616202	0.208119625
Glyma.08G296700	1472.969238	1238.733765	1059.656128	996.0819092	1025.527222	1119.379517	878.2988892	1029.689575	0.027019964	0.024715242	0.02244339	0.021254719	0.020968855	0.023423599	0.017622171	0.020292319	0.023858329	0.020576736	0.109222642
Glyma.05G199800	1066.383301	1033.362915	1011.307373	995.4903564	1036.281494	1063.511719	1021.132874	1023.445068	0.019561602	0.020617678	0.021419369	0.021242097	0.021188747	0.022254536	0.020487989	0.020169257	0.020710187	0.021025132	0.631766327
Glyma.20G249300	925.5044556	882.1014404	973.0455322	993.8949585	931.1269531	772.0163574	699.197937	518.7102661	0.016977338	0.017599706	0.020608988	0.021208054	0.019038662	0.016154844	0.014028693	0.010222337	0.019098521	0.014861134	0.094678119
Glyma.20G244100	1050.895752	1078.331787	1016.073242	990.0300903	1023.069641	1061.739746	997.3306274	1058.102295	0.0192775	0.021514898	0.02152031	0.021125584	0.020918605	0.022217456	0.020010421	0.020852255	0.020859573	0.020999685	0.848596074
Glyma.11G117300	1810.898926	1326.42395	974.8440552	988.1057129	1459.193726	1469.936401	1407.007813	991.3258057	0.033218903	0.026464838	0.020647081	0.021084521	0.029835992	0.030759184	0.028230176	0.019536276	0.025353836	0.027090407	0.671999327
Glyma.15G072900	888.7557983	1010.592651	991.8154297	986.0336304	973.7854004	896.7714844	913.0795288	991.9300537	0.016303225	0.020163366	0.021006532	0.021040306	0.019910895	0.01876541	0.018320009	0.019548184	0.019628357	0.019136125	0.691950034
Glyma.09G091002	2181.150879	897.4031372	1140.581909	979.901001	609.3399658	419.1123352	598.0221558	591.0650024	0.040010759	0.017905006	0.024157388	0.020909446	0.012459115	0.008770144	0.011998704	0.011648248	0.02574565	0.011219053	0.027009799
Glyma.13G155200	1037.453979	874.1482544	870.9921265	979.7478027	774.3769531	881.5239258	914.2976074	1046.008789	0.019030926	0.017441024	0.018447509	0.020906177	0.01583361	0.018446347	0.018344448	0.020613926	0.018956409	0.018309583	0.614654133
Glyma.03G142200	1336.131836	1116.16333	546.6672363	978.0905762	879.2255249	628.3515625	640.6044922	251.899231	0.024509835	0.022269714	0.011578347	0.020870815	0.017977439	0.013148583	0.012853075	0.004964234	0.019807178	0.012235833	0.101403893
Glyma.09G024000	990.7042847	1146.476807	1018.691528	975.6762085	940.5556641	771.9760742	691.9440918	564.7576904	0.018173356	0.022874529	0.021575765	0.020819296	0.01923145	0.016154001	0.013883152	0.011129804	0.020860736	0.015099602	0.027175731
Glyma.10G151200	892.6482544	899.3889771	913.4619751	974.9180908	977.564209	902.9069214	971.0124512	1204.74231	0.016374628	0.017944628	0.019347015	0.020803119	0.01998816	0.018893797	0.019482374	0.023742122	0.018617348	0.020526613	0.235558678
Glyma.05G199200	979.7348022	1050.713867	966.6157227	972.7661743	989.1001587	886.0751953	875.2121582	996.3392334	0.017972133	0.020963865	0.020472805	0.020757201	0.020224035	0.018541584	0.017560239	0.019635077	0.020041501	0.018990234	0.293636903
Glyma.17G086400	1109.999023	929.619873	992.4916382	971.4673462	917.3365479	711.9694214	763.8601074	830.3033447	0.020361683	0.018547795	0.021020854	0.020729486	0.018756691	0.01489833	0.015326073	0.016362971	0.020164955	0.016336017	0.009749292
Glyma.15G261900	1125.85376	1047.852783	923.2684326	970.3591919	911.6026611	839.9535522	819.4972534	903.4480591	0.020652521	0.020906781	0.019554715	0.02070584	0.018639451	0.017576465	0.016442376	0.01780445	0.020454964	0.017615685	0.002016092
Glyma.04G086900	1038.141724	1394.999634	727.03479	969.1779785	778.7888184	844.2855225	713.6459351	419.9448547	0.019043542	0.027833062	0.01539851	0.020680635	0.015923819	0.017667114	0.014318577	0.008275946	0.020738937	0.014046364	0.089907171
Glyma.06G162500	565.7883301	944.4292603	1088.694214	965.9916992	1337.26062	1082.586426	1181.836914	977.4384155	0.01037875	0.018843272	0.023058413	0.020612645	0.027342838	0.022653684	0.023712351	0.019262594	0.01822327	0.023242867	0.169757946
Glyma.06G238200	1083.306519	927.9667969	1011.10083	959.6192017	1045.7854	1019.294983	954.9309692	1023.608704	0.019872039	0.018514813	0.021414995	0.020476666	0.021383072	0.021329278	0.019159715	0.020172482	0.020069628	0.020511137	0.603772902
Glyma.06G142400	906.6466675	1017.081665	983.0622559	959.5570068	974.2597656	982.1203613	1063.577881	968.7299194	0.016631413	0.020292835	0.020821141	0.020475339	0.019920595	0.020551379	0.021339605	0.019090974	0.019555182	0.020225638	0.561242044
Glyma.01G040200	1028.84436	970.5113525	867.2161255	954.2439575	921.8113403	923.631897	914.664856	889.3336792	0.018872992	0.019363663	0.018367534	0.020361968	0.018848187	0.019327478	0.018351817	0.017526295	0.019241539	0.018513444	0.251174102
Glyma.08G157700	867.3024292	959.7233276	970.6027832	951.3571777	873.3196411	935.3743896	910.9524536	893.404541	0.015909687	0.01914842	0.020557251	0.020300369	0.017856682	0.019573196	0.018277331	0.01760652	0.018978932	0.018328432	0.593407061
Glyma.10G237000	1077.691528	819.8934326	934.3048706	949.8270874	1191.208618	1169.762085	1080.196045	1076.783203	0.019769039	0.016358531	0.019788465	0.020267719	0.024356527	0.02447788	0.021673031	0.021220404	0.019045938	0.02293196	0.020820107
Glyma.06G082400	1044.758667	962.4002075	1002.899658	946.1764526	993.3076782	1039.872681	1107.530762	1060.21521	0.019164922	0.019201829	0.021241295	0.020189821	0.020310066	0.021759877	0.022221474	0.020893895	0.019949467	0.021296328	0.08450788
Glyma.09G140300	695.989563	793.5466309	804.6975098	944.4464111	800.1235352	559.4291992	793.7315674	570.4124146	0.012767146	0.015832859	0.017043397	0.020152904	0.016360048	0.011706347	0.015925414	0.011241243	0.016449076	0.013808263	0.243366237
Glyma.04G240800	952.3391724	1407.44519	1390.840332	943.3119507	1876.621216	1717.676514	1266.772705	727.9534302	0.017469591	0.028081376	0.029457832	0.020128697	0.038371092	0.035943274	0.025416501	0.014345939	0.023784374	0.028519201	0.476415969
Glyma.11G118800	617.7446899	822.1807861	861.1329346	938.6185913	762.8758545	941.0150146	1130.940552	1031.087402	0.011331831	0.016404168	0.018238693	0.020028548	0.015598448	0.019691229	0.022691168	0.020319867	0.01650081	0.019575178	0.244926627
Glyma.04G188700	1111.57251	798.6346436	825.0966187	938.1271362	762.5212402	590.9863892	707.2611694	543.7209473	0.020390547	0.015934375	0.017475448	0.020018062	0.015591198	0.012366698	0.014190474	0.010715228	0.018454608	0.013215899	0.013014636
Glyma.10G295600	847.1983032	778.9703369	779.2845459	931.2835693	749.3864746	722.5994873	690.184082	775.822998	0.0155409	0.015542032	0.016505154	0.019872031	0.015322632	0.01512077	0.013847839	0.015289315	0.016865029	0.014895139	0.119716248
Glyma.12G027300	1019.451599	991.309082	901.6561279	930.8546753	831.7901611	769.8867188	721.6750488	739.5026855	0.018700693	0.019778619	0.019096969	0.01986288	0.017007533	0.01611028	0.014479673	0.014573542	0.01935979	0.015542757	0.001314157
Glyma.17G075300	1386.330078	1639.353149	1159.75415	930.149292	866.8046265	842.4006348	852.3717041	799.0598755	0.025430666	0.032708408	0.024563454	0.019847828	0.01772347	0.017627671	0.017101968	0.015747249	0.025637589	0.01705009	0.018940611
Glyma.05G243800	4651.905762	3707.554443	2360.506836	926.7597656	405.3712463	330.5899048	342.4290161	147.6918945	0.085333978	0.073973204	0.049995253	0.019775501	0.008288586	0.006917766	0.006870489	0.002910597	0.057269484	0.006246859	0.012733381
Glyma.09G040100	1018.414185	911.1473389	922.6489868	926.7003784	858.5987549	924.5842285	895.6617432	867.7339478	0.018681662	0.018179231	0.019541595	0.019774234	0.017555685	0.019347406	0.017970539	0.017100624	0.019044181	0.017993563	0.136411812
Glyma.10G223450	810.5095825	936.2490845	886.0175781	923.7712402	789.4404297	832.6793213	813.9418335	960.4864502	0.014867886	0.018680061	0.018765746	0.019711731	0.016141612	0.017424248	0.016330912	0.018928518	0.018006356	0.017206322	0.545307379
Glyma.09G016700	854.2286987	890.9124146	790.1726685	920.9589233	820.315979	789.3450928	844.7162476	862.3285522	0.015669864	0.017775503	0.016735763	0.019651721	0.016772921	0.016517457	0.016948369	0.016994099	0.017458213	0.016808211	0.475914672
Glyma.04G015800	1086.33667	1276.176758	1040.589111	920.7199097	974.0964966	1061.402832	922.703064	851.5343018	0.019927624	0.025462305	0.022039553	0.019646621	0.019917256	0.022210406	0.018513095	0.016781374	0.021769026	0.019355533	0.220654118
Glyma.17G003300	939.062439	913.6237793	919.6689453	919.5521851	931.9555664	901.5598145	972.3092651	925.6121216	0.017226044	0.018228641	0.019478478	0.019621703	0.019055605	0.018865608	0.019508393	0.018241242	0.018638717	0.018917712	0.670189958
Glyma.08G108800	1150.447021	740.6547241	848.4012451	918.9605103	822.7751465	769.1851807	812.1357422	906.486084	0.021103656	0.014777559	0.017969037	0.019609078	0.016823203	0.0160956	0.016294675	0.017864321	0.018364832	0.01676945	0.301947056
Glyma.12G075500	617.3583984	566.6140747	779.9440918	918.9071045	1142.435791	682.8978882	696.305542	522.3480225	0.011324745	0.011305096	0.016519123	0.019607938	0.023359274	0.014289993	0.01397066	0.010294028	0.014689226	0.015478489	0.82673689
Glyma.17G223900	947.4145508	797.7281494	917.6224365	914.4047241	1035.180542	947.3736572	1120.061768	929.9769287	0.017379254	0.015916289	0.019435133	0.019511865	0.021166236	0.019824286	0.022472896	0.01832726	0.018060635	0.02044767	0.103358609
Glyma.03G242600	695.227417	602.5825806	624.5617676	910.5049438	576.1518555	664.382019	430.1830139	593.5490723	0.012753165	0.01202274	0.013228144	0.01942865	0.011780521	0.013902539	0.008631183	0.011697202	0.014358175	0.011502861	0.207919277
Glyma.14G004600	1154.749512	578.9100342	437.868103	907.7612915	536.7925415	656.4303589	330.0350647	748.1678467	0.021182581	0.011550425	0.009273994	0.019370105	0.010975745	0.013736147	0.006621817	0.014744309	0.015344276	0.011519504	0.307395514
Glyma.18G246300	512.6378784	875.190979	387.8918762	901.6617432	735.3474731	1122.712036	1048.160278	960.9453735	0.009403765	0.017461829	0.008215504	0.019239951	0.015035578	0.023493333	0.021030266	0.018937562	0.013580262	0.019624185	0.118010966
Glyma.08G286200	1038.096313	1097.099487	1109.326782	901.4914551	1259.108765	1075.899658	866.9851074	730.6757813	0.019042709	0.021889352	0.023495409	0.019236318	0.025744875	0.02251376	0.017395171	0.014399589	0.020915947	0.020013349	0.754743691
Glyma.10G291500	2377.156494	1384.969604	939.2944946	899.1320801	916.2832642	1117.142944	957.4517212	954.8809814	0.043606262	0.027632942	0.019894145	0.019185972	0.018735155	0.023376797	0.019210292	0.01881805	0.02757983	0.020035073	0.23985785
Glyma.03G027500	872.3692627	1009.21698	787.7675781	899.0232544	945.5986938	907.9633179	1099.177734	1193.936157	0.016002633	0.020135918	0.016684823	0.01918365	0.019334565	0.018999605	0.022053879	0.023529163	0.018001756	0.020979303	0.089369286
Glyma.07G263800	947.1771851	870.1325073	929.7225952	897.9630737	922.3903809	928.0737915	915.6966553	962.7483521	0.0173749	0.017360902	0.019691413	0.019161028	0.018860026	0.019420427	0.018372519	0.018973094	0.018397061	0.018906516	0.457135333
Glyma.02G002800	542.515625	883.3303223	951.8155518	892.7069702	811.4107056	532.9465942	801.3175659	676.1843262	0.009951839	0.017624225	0.02015934	0.019048871	0.016590836	0.011152185	0.016077619	0.013325713	0.016696069	0.014286588	0.395286473
Glyma.11G002400	791.9606934	942.3731079	1056.680664	889.692688	1041.146606	982.5663452	787.8474121	917.7468872	0.014527628	0.018802248	0.02238037	0.018984552	0.021288223	0.020560712	0.015807354	0.01808624	0.018673699	0.018935632	0.901820441
Glyma.04G208700	852.6591797	805.8330688	878.5863647	882.4171143	852.9771729	821.8069458	896.9798584	832.3071899	0.015641073	0.016077998	0.018608354	0.018829303	0.017440741	0.017196738	0.017996985	0.016402461	0.017289182	0.017259231	0.974387325
Glyma.02G133500	969.0906982	963.4260864	859.2199097	881.1916504	898.6448975	893.1229248	971.118103	938.0788574	0.017776879	0.019222297	0.018198175	0.018803154	0.018374505	0.018689062	0.019484494	0.018486927	0.018500126	0.018758747	0.547908689
Glyma.11G241702	1084.828735	911.2268677	886.0966187	881.0395508	997.8066406	1064.074585	892.0834961	676.8668823	0.019899963	0.018180817	0.01876742	0.018799908	0.020402055	0.022266314	0.017898745	0.013339165	0.018912027	0.01847657	0.831980288
Glyma.10G004300	824.2075195	1138.334473	1023.219299	878.6571045	760.6619873	567.3137207	471.1305237	410.9381409	0.01511916	0.022712073	0.021671662	0.018749071	0.015553182	0.011871335	0.009452753	0.008098448	0.019562992	0.011243929	0.012443988
Glyma.18G078500	953.4028931	730.350647	794.5316162	875.7310181	918.1453857	772.6047974	918.7745972	1198.076782	0.017489103	0.014571971	0.016828085	0.018686633	0.018773229	0.016167157	0.018434275	0.023610763	0.016893948	0.019246356	0.236393115
Glyma.08G334000	812.2797852	890.2001343	850.8486328	874.7452393	879.4003906	966.9639893	818.2078247	765.7749023	0.014900359	0.017761292	0.018020872	0.018665598	0.017981014	0.020234224	0.016416505	0.015091295	0.01733703	0.01743076	0.948238338
Glyma.07G085200	831.5709839	906.4760742	937.9983521	869.9128418	898.4714355	831.1518555	879.4963989	761.5123901	0.015254234	0.01808603	0.019866693	0.018562483	0.018370958	0.017392285	0.017646198	0.015007292	0.01794236	0.017104183	0.516042005
Glyma.12G095800	1203.249146	1037.031128	1265.811523	867.5844727	1148.661865	1029.314819	719.6375122	551.9539185	0.022072252	0.020690867	0.026809737	0.018512799	0.023486577	0.021538948	0.014438792	0.010877477	0.022021414	0.017585449	0.245221181
Glyma.02G198400	1025.597168	834.4038086	924.7838135	867.0057373	875.1177368	992.480835	1048.008789	1135.794556	0.018813426	0.016648042	0.019586811	0.01850045	0.017893447	0.020768178	0.021027227	0.022383354	0.018387182	0.020518051	0.108524419
Glyma.05G185800	980.9157104	850.2901611	1013.308044	862.2069092	718.0114136	641.3793335	889.9848633	953.3069458	0.017993795	0.016965007	0.021461743	0.018398051	0.01468111	0.013421196	0.017856638	0.01878703	0.018704649	0.016186493	0.166426378
Glyma.08G004800	621.5724487	792.0012207	775.9400024	862.0081177	648.1771851	671.1998901	827.2307129	783.5212402	0.011402047	0.015802025	0.016434316	0.018393809	0.013253216	0.014045207	0.01659754	0.015441026	0.015508049	0.014834247	0.697443924
Glyma.18G291500	1135.147217	812.4900513	735.2211304	853.4196167	848.3288574	1042.22937	1033.069946	1051.286133	0.020822999	0.016210818	0.015571896	0.018210545	0.017345698	0.021809192	0.020727494	0.020717927	0.017704064	0.020150078	0.160640763
Glyma.08G127600	996.6793823	924.2915039	772.6266479	852.4082642	703.6958618	803.6620483	684.8928833	657.1908569	0.018282962	0.018441483	0.01636414	0.018188965	0.014388401	0.016817046	0.013741677	0.012951405	0.017819387	0.014474632	0.013452294
Glyma.07G115900	752.0480347	705.3012695	863.8004761	852.1356812	585.345459	759.0629883	829.5393066	886.9429932	0.013795475	0.014072186	0.018295191	0.018183148	0.011968502	0.015883788	0.01664386	0.017479181	0.0160865	0.015493833	0.745317311
Glyma.10G083300	1349.618286	918.8231201	1265.491699	850.7700195	892.5802002	1133.094482	1236.381348	1417.091919	0.024757229	0.018332378	0.026802963	0.018154007	0.018250501	0.023710591	0.02480673	0.027926943	0.022011644	0.023673691	0.599095753
Glyma.03G213802	963.8814697	849.7375488	792.7434082	850.7194824	672.8706665	763.4252319	668.7015991	745.6983032	0.017681321	0.016953981	0.016790211	0.018152929	0.013758121	0.01597507	0.013416815	0.014695641	0.01739461	0.014461412	0.004201059
Glyma.04G202900	879.3389282	849.8568115	853.9074707	850.4763794	839.4907837	884.6959229	813.6647949	1017.783264	0.016130483	0.016956361	0.018085658	0.018147741	0.017164986	0.018512722	0.016325354	0.020057679	0.017330061	0.018015185	0.497652912
Glyma.11G095100	1003.426208	1116.652466	1141.233765	850.4590454	780.5109253	976.4172363	813.2126465	997.3547363	0.018406725	0.022279473	0.024171195	0.018147371	0.015959031	0.020432038	0.016316282	0.01965509	0.020751191	0.01809061	0.204497932
Glyma.16G158100	1102.643066	1018.861938	912.0700073	847.0458374	822.9481201	1070.746582	976.0430908	1124.184204	0.020226747	0.020328355	0.019317534	0.018074539	0.01682674	0.022405929	0.019583308	0.022154546	0.019486794	0.020242631	0.610174415
Glyma.08G069400	787.9838257	819.2072144	804.0569458	846.848877	826.7574463	838.0864258	858.0575562	799.1781006	0.014454677	0.016344839	0.01702983	0.018070337	0.016904629	0.017537394	0.017216049	0.015749579	0.016474921	0.016851913	0.674704166
Glyma.10G133100	1208.998413	1300.167236	936.3865967	846.5285645	612.8451538	693.0809937	709.8169556	853.4937134	0.022177716	0.025940964	0.019832556	0.018063502	0.012530785	0.01450308	0.014241753	0.016819989	0.021503684	0.014523902	0.010820554
Glyma.16G155700	843.6051025	827.8129272	964.2609253	844.7817383	1006.344116	990.1484985	992.8981934	1018.293457	0.015474987	0.016516541	0.020422931	0.018026227	0.02057662	0.020719372	0.019921489	0.020067733	0.017610171	0.020321304	0.047506205
Glyma.08G259500	885.1574097	784.7990723	730.0526123	843.899353	771.0648193	781.4978027	821.7352295	974.5317993	0.016237217	0.015658327	0.015462427	0.018007399	0.015765887	0.016353248	0.016487279	0.019205313	0.016341342	0.016952932	0.548040283
Glyma.14G136700	621.4929199	692.7290649	708.7918701	842.9342651	742.0082397	641.088562	800.7944336	684.885376	0.011400588	0.013821345	0.015012127	0.017986805	0.01517177	0.013415112	0.016067123	0.013497187	0.014555216	0.014537798	0.991202029
Glyma.15G038100	1947.686157	1417.415161	1094.8573	842.3046875	1082.774414	1107.585938	1017.632324	909.7299194	0.035728111	0.028280297	0.023188947	0.017973371	0.022139383	0.023176812	0.020417754	0.017928248	0.026292682	0.020915549	0.222727992
Glyma.04G195100	867.1031494	640.4578857	832.5275269	840.3512573	890.9921875	728.0084229	830.7111816	496.2446594	0.015906032	0.012778429	0.017632833	0.017931688	0.018218031	0.015233955	0.016667372	0.009779603	0.016062246	0.01497474	0.636164576
Glyma.10G182500	514.9179077	820.7532959	1169.144165	839.2759399	1101.599854	946.7197876	857.9633789	1026.876709	0.00944559	0.016375687	0.024762334	0.017908743	0.022524305	0.019810604	0.01721416	0.020236886	0.017123088	0.019946489	0.428414541
Glyma.12G064300	1043.816772	1185.219727	1000.855652	835.1951294	876.6893921	1021.407898	1242.894775	1179.309814	0.019147644	0.023647529	0.021198003	0.017821665	0.017925583	0.021373491	0.024937415	0.023240918	0.02045371	0.021869352	0.499006233
Glyma.19G049200	275.5648193	844.8579712	837.1865234	829.7838135	821.3095703	692.2997437	823.5540161	916.5028076	0.005054927	0.016856624	0.01773151	0.017706197	0.016793237	0.014486732	0.016523771	0.018061723	0.014337314	0.016466366	0.52906638
Glyma.09G231200	833.9337769	779.6359253	841.7788086	818.6394653	834.0523682	856.8277588	800.6578979	943.4223633	0.015297577	0.015555312	0.017828775	0.017468395	0.017053788	0.017929566	0.016064384	0.018592232	0.016537515	0.017409993	0.343530836
Glyma.11G068900	917.0352173	874.8926392	810.5354004	817.2271118	815.0722656	868.8387451	878.7491455	967.2062378	0.016821979	0.017455876	0.017167043	0.017438258	0.016665703	0.018180903	0.017631205	0.019060946	0.017220789	0.017884689	0.251544208
Glyma.05G040900	874.6717529	1145.550293	1027.074707	814.7808228	933.3198853	930.3171387	776.4718628	733.3753052	0.016044869	0.022856043	0.021753319	0.017386058	0.019083501	0.01946737	0.015579115	0.014452789	0.019510073	0.017145694	0.297653219
Glyma.01G119600	1273.091431	1063.100586	1039.514404	810.6665649	750.7890625	1007.44751	1035.700684	1014.592163	0.02335343	0.021211005	0.022016791	0.017298267	0.015351311	0.021081363	0.020780277	0.019994791	0.020969873	0.019301936	0.405674829
Glyma.03G254700	257.0878601	707.0184326	830.7920532	807.9846802	799.9200439	814.9581299	903.1323853	971.4123535	0.004715988	0.014106447	0.017596076	0.01724104	0.016355887	0.017053423	0.01812043	0.019143837	0.013414888	0.017668394	0.214589049
Glyma.16G211700	1366.775391	1044.113281	891.9985352	805.939209	917.9176025	984.1013794	866.175354	872.3745728	0.025071957	0.02083217	0.018892422	0.017197393	0.018768572	0.020592833	0.017378924	0.017192078	0.020498485	0.018483102	0.322348311
Glyma.18G242500	1312.695068	1050.190186	1315.389526	805.9101563	920.3574829	673.0101318	431.3243103	178.1919556	0.024079914	0.020953416	0.027859793	0.017196773	0.01881846	0.014083087	0.008654082	0.003511668	0.022522474	0.011266824	0.031090532
Glyma.04G091800	1026.207275	863.2518311	805.0876465	805.8049927	845.6348877	1045.731567	1140.37207	1149.10083	0.018824618	0.017223619	0.01705166	0.017194529	0.017290614	0.021882477	0.022880402	0.022645583	0.017573606	0.021174769	0.039871397
Glyma.06G276200	608.7603149	360.668457	757.6303101	804.9542236	860.6062622	809.6345825	687.7444458	947.5643921	0.011167023	0.007196065	0.016046519	0.017176375	0.017596733	0.016942025	0.01379889	0.01867386	0.012896495	0.016752877	0.1784732
Glyma.02G237700	1351.930908	481.477478	613.0037842	804.6506958	640.0955811	666.0163574	603.2116089	392.6745605	0.024799652	0.009606449	0.012983347	0.017169898	0.013087972	0.013936739	0.012102825	0.007738524	0.016139836	0.011716515	0.259567369
Glyma.19G217500	665.4576416	826.3237915	664.6953735	801.1216431	777.8439941	678.692688	709.7974854	764.1399536	0.012207072	0.01648683	0.014078169	0.017094594	0.015904501	0.014201997	0.014241362	0.015059074	0.014966666	0.014851734	0.92662545
Glyma.05G179300	985.4675903	867.670166	777.8165283	800.1442261	777.4016113	871.8084106	951.8743896	943.302063	0.018077294	0.017311773	0.016474061	0.017073737	0.015895455	0.018243044	0.019098388	0.018589862	0.017234217	0.017956687	0.391710694
Glyma.13G165200	759.3499146	793.0246582	800.7755127	800.0580444	744.2555542	773.9179077	789.6052856	805.1809692	0.01392942	0.015822445	0.01696033	0.017071899	0.015217721	0.016194635	0.015842624	0.015867879	0.015946023	0.015780715	0.834394176
Glyma.09G250400	818.409729	646.1452637	742.758728	799.5187378	707.9664307	712.5442505	697.7219238	677.7935791	0.015012806	0.012891904	0.015731541	0.017060391	0.014475721	0.014910359	0.013999078	0.013357427	0.01517416	0.014185646	0.329882388
Glyma.20G011500	1243.239868	997.3287354	795.9661865	796.3410034	834.5752563	1127.214966	1424.126099	1754.742065	0.022805837	0.019898724	0.016858469	0.016992583	0.017064479	0.023587559	0.028573637	0.034581088	0.019138903	0.025951691	0.13749222
Glyma.12G192200	898.1572876	805.0211792	719.8840332	795.416626	732.2275391	671.3148193	692.5834351	750.9338379	0.016475685	0.016061799	0.015247058	0.016972858	0.014971785	0.014047612	0.01389598	0.014798819	0.01618935	0.014428549	0.008093885
Glyma.07G241400	986.1866455	818.8961792	772.6431274	794.5194702	718.8995972	701.5396118	641.000061	720.2683716	0.018090485	0.016338634	0.016364489	0.016953715	0.01469927	0.014680081	0.012861012	0.014194487	0.01693683	0.014108713	0.003162415
Glyma.02G016900	1156.478882	1010.976135	881.8018188	791.6781006	904.6297607	742.3934326	506.4798584	498.1507263	0.021214304	0.020171017	0.018676457	0.016893085	0.018496877	0.015534969	0.010162001	0.009817166	0.019238716	0.013502753	0.048070941
Glyma.08G131400	1190.8302	1065.377563	972.8045044	791.4083862	912.6234131	801.651062	582.885498	517.2205811	0.02184444	0.021256435	0.020603883	0.016887329	0.018660322	0.016774965	0.011695003	0.01019298	0.020148022	0.014330818	0.045032523
Glyma.19G038400	709.4551392	707.3207397	707.5558472	787.4671021	624.9827881	709.6266479	714.6400757	715.9835205	0.013014156	0.014112478	0.014985948	0.016803229	0.012778962	0.014849307	0.014338524	0.014110045	0.014728953	0.014019209	0.466979897
Glyma.02G288900	1175.486084	818.8215942	1179.173584	786.8065796	835.1274414	874.6574707	885.8619385	977.3828735	0.02156297	0.016337146	0.024974756	0.016789134	0.01707577	0.018302662	0.017773916	0.0192615	0.019916001	0.018103462	0.423351372
Glyma.13G106200	891.5474243	733.8405151	739.1012573	785.7195435	802.9866943	595.1089478	712.7015381	770.5385742	0.016354434	0.014641601	0.015654076	0.016765939	0.016418591	0.012452964	0.014299629	0.015185173	0.015854013	0.014589089	0.233482497
Glyma.10G241000	919.4573364	759.6141968	716.5154419	784.8187866	844.7182617	782.059082	722.0963745	804.0270996	0.01686641	0.015155838	0.015175711	0.016746718	0.017271872	0.016364993	0.014488127	0.015845139	0.01598617	0.015992533	0.993510469
Glyma.09G062300	738.2657471	669.9612427	704.1365967	784.6558228	652.1882935	836.6183472	676.15448	819.2297363	0.013542655	0.013367081	0.014913529	0.016743241	0.013335231	0.017506674	0.01356635	0.016144741	0.014641626	0.015138249	0.711461596
Glyma.02G091200	1299.731689	950.671875	933.9938965	783.980957	857.68573	895.5886841	974.3036499	1059.56897	0.023842116	0.018967825	0.019781879	0.01672884	0.017537017	0.018740659	0.019548408	0.020881159	0.019830165	0.019176811	0.704594144
Glyma.05G000700	695.9561157	820.8771362	1017.799438	781.6222534	779.4580688	859.0684204	699.6917725	924.9569092	0.012766532	0.016378158	0.02155687	0.01667851	0.015937503	0.017976453	0.014038601	0.01822833	0.016845017	0.016545222	0.888722563
Glyma.17G073800	796.734436	873.2842407	746.0130615	780.8457642	831.3729858	741.817627	801.1592407	892.8706055	0.014615197	0.017423785	0.015800467	0.016661941	0.016999003	0.01552292	0.016074442	0.017595998	0.016125348	0.016548091	0.598304704
Glyma.14G063800	839.9481201	820.1513062	757.0593872	780.6936646	704.6138916	670.6289673	644.1309814	521.1844482	0.015407903	0.016363676	0.016034427	0.016658695	0.014407172	0.01403326	0.012923831	0.010271097	0.016116175	0.01290884	0.016394807
Glyma.13G308700	836.1165771	929.006897	890.1554565	780.3422852	757.6481323	629.7992554	576.3276978	390.9082031	0.015337618	0.018535565	0.018853386	0.016651197	0.015491558	0.013178877	0.011563427	0.007703714	0.017344442	0.011984394	0.026628136
Glyma.10G161600	568.8687744	748.7799683	748.7653198	778.6950684	808.9483643	808.7062988	759.2652588	740.0363159	0.010435258	0.014939674	0.01585876	0.016616048	0.016540489	0.0169226	0.015233883	0.014584059	0.014462435	0.015820257	0.397262803
Glyma.01G020300	761.3137817	808.1785278	732.8953247	777.9263916	772.276001	777.6948242	757.9499512	772.4086304	0.013965445	0.016124795	0.015522635	0.016599646	0.015790652	0.016273669	0.015207492	0.015222027	0.01555313	0.01562346	0.914447621
Glyma.07G137100	459.8101196	686.3155518	547.5686035	777.2019043	465.2567139	383.3933411	388.1948853	463.5805359	0.008434699	0.013693382	0.011597438	0.016584187	0.009513059	0.008022705	0.007788734	0.009135884	0.012577426	0.008615095	0.066307384
Glyma.09G008100	1582.581787	999.5012207	945.5818481	772.9622803	894.0897217	765.4016113	735.4056396	634.3259888	0.029030682	0.019942069	0.02002731	0.01649372	0.018281366	0.016016427	0.014755164	0.012500802	0.021373446	0.015388439	0.088066958
Glyma.19G242300	810.9730225	891.1306152	698.4849243	772.7111816	521.1717529	396.9506836	560.2659912	562.9933472	0.014876388	0.017779857	0.014793827	0.016488362	0.010656348	0.008306399	0.011241165	0.011095034	0.015984608	0.010324737	0.001234991
Glyma.15G232700			389.432373	772.5380859	742.5744629	691.392334	574.9342651	950.9067993	0	0	0.008248131	0.016484669	0.015183348	0.014467744	0.011535469	0.01873973	0.0061832	0.014981573	0.081869169
Glyma.09G233500	718.9208374	1396.087646	943.3206787	771.4524536	1468.254272	1804.91272	1839.820679	1000.630493	0.013187794	0.02785477	0.019979419	0.016461503	0.030021252	0.037768737	0.036914124	0.019719646	0.019370872	0.03110594	0.06592669
Glyma.10G184900	900.1549072	882.9116821	867.3045654	770.6360474	653.8520508	770.9608154	786.8181152	790.8839111	0.016512329	0.017615872	0.018369407	0.016444082	0.013369249	0.016132756	0.015786702	0.015586123	0.017235423	0.015218708	0.041386461
Glyma.17G092300	1033.36853	985.5376587	775.4706421	770.3426514	677.3787842	713.5783691	869.3230591	946.1433716	0.018955983	0.019663468	0.016424375	0.016437822	0.013850298	0.014931998	0.01744208	0.018645856	0.017870412	0.016217558	0.279360351
Glyma.04G009400	1326.777466	1056.466553	935.6263428	769.6369629	893.5692749	950.4892578	908.7854614	1115.71167	0.02433824	0.021078643	0.019816454	0.016422764	0.018270724	0.019889482	0.018233853	0.021987576	0.020414025	0.019595409	0.675376197
Glyma.06G138400	836.4810181	777.8765259	819.100647	769.6325073	801.0078735	762.2976074	741.4342041	719.3927002	0.015344303	0.015520209	0.017348454	0.016422669	0.01637813	0.015951474	0.014876121	0.01417723	0.016158909	0.015345739	0.27788442
Glyma.05G127400	765.5472412	732.1252441	722.1757202	767.9257813	686.4035645	597.0718994	675.5334473	731.1315308	0.014043103	0.014607378	0.015295595	0.01638625	0.014034827	0.01249404	0.013553889	0.01440857	0.015083082	0.013622832	0.066701104
Glyma.11G154200	734.4258423	792.6783447	685.4210205	767.3312988	729.8491211	709.8321533	659.993042	713.4709473	0.013472216	0.015815535	0.014517135	0.016373565	0.014923154	0.014853607	0.013242087	0.014060529	0.015044613	0.014269844	0.348855972
Glyma.15G063100	479.5519714	612.0571289	635.4002686	765.7839966	652.5632324	464.3625793	790.0670776	961.5319214	0.008796841	0.012211777	0.013457702	0.016340548	0.013342897	0.009717028	0.01585189	0.018949121	0.012701717	0.014465234	0.507369525
Glyma.05G026300	868.3938599	838.6291504	748.4737549	763.6630249	764.5579224	836.7888794	783.6989746	836.7147827	0.015929708	0.016732346	0.015852585	0.01629529	0.015632842	0.017510242	0.01572412	0.016489323	0.016202482	0.016339132	0.785174306
Glyma.18G204200	724.4208374	812.8765869	913.5896606	761.3045044	922.9915161	889.852356	763.0063477	461.2560425	0.013288685	0.016218531	0.01934972	0.016244963	0.018872318	0.018620623	0.015308944	0.009090074	0.016275475	0.01547299	0.767315666
Glyma.07G104500	609.6679688	633.9226074	739.1473999	761.1425171	714.994751	672.8737793	609.9915161	544.2821045	0.011183673	0.012648037	0.015655054	0.016241506	0.014619428	0.014080234	0.012238857	0.010726287	0.013932067	0.012916202	0.523602542
Glyma.18G255700	1015.221985	1153.162842	844.0134277	759.6431274	777.8104858	944.9632568	781.0359497	558.7310181	0.018623105	0.023007929	0.017876103	0.016209512	0.015903815	0.019773848	0.015670689	0.011011035	0.018929162	0.015589847	0.197752325
Glyma.06G044600	764.2393799	971.430542	819.9120483	759.0174561	807.581604	778.7583008	719.5078735	815.7537231	0.014019112	0.019382002	0.017365639	0.016196161	0.016512543	0.016295922	0.014436191	0.016076238	0.016740729	0.015830224	0.482459488
Glyma.15G105100	886.8309326	810.6356201	808.4248657	756.2286987	912.0825195	771.5513916	717.3599243	707.3771362	0.016267916	0.016173819	0.017122342	0.016136654	0.018649263	0.016145114	0.014393095	0.013940437	0.016425183	0.015781977	0.577610414
Glyma.03G142300	674.0151367	828.3666992	770.1831665	753.876709	622.3001099	790.083313	747.4887695	869.4719849	0.012364049	0.01652759	0.016312387	0.016086466	0.01272411	0.016532904	0.014997599	0.017134876	0.015322623	0.015347372	0.986426372
Glyma.03G234400	837.3269653	676.923645	635.2609253	753.7872925	1006.601196	962.1262817	932.7126465	874.6990356	0.015359821	0.013505995	0.01345475	0.016084558	0.020581877	0.020132993	0.018713927	0.017237887	0.014601281	0.019166671	0.003946395
Glyma.09G183300	537.9958496	721.574646	792.9847412	751.7453003	726.3497925	887.9536743	862.4801025	949.0144653	0.009868929	0.014396872	0.016795322	0.016040985	0.014851604	0.018580892	0.017304783	0.018702437	0.014275527	0.017359929	0.135794784
Glyma.13G359500	726.8654785	888.5473633	861.6210938	739.2263794	837.6919556	907.4371338	801.4163208	641.1264648	0.013333529	0.017728316	0.018249032	0.015773853	0.017128206	0.018988594	0.016079601	0.01263482	0.016271182	0.016207805	0.972104525
Glyma.02G205600	664.3249512	776.875	701.9119263	738.2037354	702.2128906	723.7642212	724.8566895	651.2825928	0.012186294	0.015500226	0.014866411	0.015752031	0.014358079	0.015145143	0.01454351	0.01283497	0.01457624	0.014220425	0.722096728
Glyma.15G026500	931.0797729	1043.991821	1052.614258	736.6229858	830.3046265	741.9689941	735.2583618	885.6896362	0.017079611	0.020829747	0.022294244	0.015718301	0.016977158	0.015526087	0.014752209	0.017454481	0.018980476	0.016177484	0.14384482
Glyma.08G087000	579.1279297	858.4077759	776.7843018	736.0524902	688.703064	658.4503174	597.444519	616.6192627	0.01062345	0.01712697	0.016452199	0.015706127	0.014081845	0.013778415	0.011987115	0.012151852	0.014977187	0.012999807	0.256252895
Glyma.09G171600	792.9122925	838.2495117	834.4484253	731.6854858	864.2531738	777.6208496	782.1461792	790.0750122	0.014545084	0.016724772	0.017673518	0.015612943	0.017671301	0.016272121	0.015692965	0.015570182	0.016139079	0.016301642	0.851457126
Glyma.11G140500	933.4714355	727.0463257	840.6304321	726.5504761	748.8739014	671.6660767	633.550415	561.4673462	0.017123483	0.014506043	0.017804452	0.01550337	0.015312152	0.014054962	0.012711542	0.011064961	0.016234337	0.013285904	0.046743805
Glyma.02G200300	610.2134399	739.6533203	696.8226929	725.6143188	624.4296265	696.5695801	717.5432739	778.3600464	0.011193679	0.014757578	0.014758621	0.015483394	0.012767652	0.014576081	0.014396773	0.015339313	0.014048318	0.014269955	0.848033187
Glyma.10G005200	942.6359253	706.5472412	761.3161011	725.5682983	828.7662354	775.8796997	825.7511597	928.6616211	0.017291596	0.014097045	0.016124584	0.015482412	0.016945703	0.016235686	0.016567854	0.018301339	0.015748909	0.017012646	0.167757884
Glyma.03G235000	916.605896	901.7495117	820.7901611	723.6712646	822.0687256	879.5445557	719.8861084	656.8560181	0.016814104	0.017991725	0.017384237	0.015441933	0.016808759	0.018404927	0.01444378	0.012944806	0.016908	0.015650568	0.381333885
Glyma.05G046900	832.0525513	715.0424194	796.8571777	722.7210083	720.137146	788.2359009	733.057312	716.0857544	0.015263068	0.014266541	0.01687734	0.015421656	0.014724574	0.016494246	0.014708047	0.01411206	0.015457151	0.015009732	0.569965332
Glyma.13G326200	654.0510254	615.315918	663.9647217	722.1990967	654.0499268	668.3891602	644.0455322	758.2784424	0.01199783	0.012276796	0.014062693	0.015410519	0.013373295	0.013986391	0.012922116	0.01494356	0.01343696	0.013806341	0.69975535
Glyma.11G146300	2630.523193	2777.733398	1561.969604	718.8081665	1660.419067	1541.551514	1301.564697	922.2501831	0.048253989	0.055421395	0.033082329	0.015338162	0.033950427	0.032257767	0.026114567	0.018174988	0.038023969	0.027624437	0.318980851
Glyma.20G018300	630.0249023	724.4656982	695.1867065	717.7150269	671.0726929	567.6329346	729.0874634	868.8154907	0.011557098	0.014454555	0.014723971	0.015314836	0.013721358	0.011878014	0.014628396	0.017121938	0.014012615	0.014337427	0.821136012
Glyma.01G242902	709.9898682	936.7706909	980.4413452	717.1094971	798.4358521	939.40448	789.7683716	636.7678223	0.013023965	0.018690468	0.02076563	0.015301915	0.01632554	0.019657527	0.015845896	0.012548924	0.016945495	0.016094472	0.719042394
Glyma.15G158400	655.7954712	1043.609253	890.663147	716.8218994	638.4303589	485.8213501	652.394104	570.420166	0.01202983	0.020822114	0.018864139	0.015295779	0.013053923	0.010166064	0.013089622	0.011241396	0.016752965	0.011887751	0.057413044
Glyma.13G127400	648.8677979	726.482605	634.5133057	714.572937	670.2841797	696.6090698	643.8588257	810.6199951	0.01190275	0.014494796	0.013438916	0.01524779	0.013705235	0.014576907	0.01291837	0.015975067	0.013771063	0.014293895	0.611736149
Glyma.08G265200	750.5093384	658.1083374	635.4619141	714.206543	696.5662231	626.9945068	594.8075562	653.5839233	0.013767249	0.013130591	0.013459007	0.015239971	0.014242622	0.013120186	0.011934207	0.012880322	0.013899205	0.013044334	0.245751605
Glyma.04G077400	633.8476563	626.4023438	663.0971069	712.5567017	784.9042358	667.6983032	722.6333618	714.8668823	0.011627222	0.012497993	0.014044317	0.015204766	0.016048861	0.013971934	0.014498901	0.014088039	0.013343575	0.014651934	0.208957111
Glyma.18G093200	195.5675507	164.1422882	482.2068176	711.0366821	598.7748413	490.0729065	483.4281616	392.9880676	0.003587467	0.00327497	0.010213083	0.015172332	0.012243091	0.01025503	0.009699493	0.007744702	0.008061963	0.009985579	0.545794963
Glyma.12G235800	1137.928101	960.6724243	898.4996948	708.1103516	729.0389404	883.2884521	953.5179443	948.7539063	0.020874011	0.019167356	0.019030116	0.015109889	0.014906588	0.01848327	0.019131364	0.018697302	0.018545343	0.017804631	0.652035848
Glyma.07G102900	600.2957153	628.0518799	639.7790527	706.6264648	718.5991211	696.8907471	732.3242188	789.942688	0.01101175	0.012530904	0.013550444	0.015078225	0.014693126	0.014582801	0.014693338	0.015567575	0.013042831	0.01488421	0.082912272
Glyma.08G346600	1256.376953	1453.739014	1328.668335	701.8831787	947.5858765	1052.957031	1018.038147	534.3062744	0.023046822	0.029005031	0.028141036	0.014977011	0.019375196	0.022033673	0.020425896	0.010529691	0.023792475	0.018091114	0.216159365
Glyma.03G171100	569.2623901	645.5817871	674.4358521	701.5062256	732.0203247	712.0822144	605.6747437	385.5997009	0.010442478	0.012880661	0.014284471	0.014968968	0.014967548	0.014900691	0.012152246	0.007599098	0.013144144	0.012404896	0.724233051
Glyma.16G006600	663.6154785	649.2974854	624.166626	699.2366333	549.6879272	555.3217163	551.9604492	763.5387573	0.012173279	0.012954797	0.013219775	0.014920538	0.011239416	0.011620396	0.011074523	0.015047227	0.013317097	0.01224539	0.369439123
Glyma.13G199800	665.6013794	717.5200195	675.3482666	698.3242798	640.8557129	591.0588989	464.3907776	541.6813965	0.012209708	0.014315974	0.014303796	0.01490107	0.013103514	0.012368215	0.009317527	0.010675035	0.013932637	0.011366073	0.048029005
Glyma.09G035500	185.9729767	510.0639954	446.2719421	696.9092407	514.8012085	437.6088257	608.3839111	206.7737885	0.003411465	0.010176807	0.009451986	0.014870876	0.01052609	0.009157192	0.012206602	0.004074937	0.009477784	0.008991205	0.873708717
Glyma.04G222400	847.6425171	742.9998779	735.4092407	695.7965698	770.7108154	795.6084595	716.2595215	934.5822144	0.015549048	0.014824349	0.01557588	0.014847133	0.015758649	0.016648521	0.014371016	0.018418018	0.015199103	0.016299051	0.254579501
Glyma.05G063800	699.3273315	569.6223145	649.0655518	694.3552246	590.6334839	592.4126587	659.8776245	753.7016602	0.012828373	0.011365116	0.013747131	0.014816377	0.012076625	0.012396543	0.013239771	0.014853365	0.013189249	0.013141576	0.961981893
Glyma.15G061600	630.4605103	740.3045654	688.4974365	694.0301514	788.8699341	675.3515015	783.8491211	786.1972656	0.011565089	0.014770572	0.014582293	0.014809441	0.016129947	0.014132081	0.015727133	0.015493763	0.013931849	0.015370731	0.161554923
Glyma.03G211000	889.6847534	765.6245117	710.5964966	693.5361328	580.2678223	566.588562	575.2666016	488.0714417	0.016320266	0.015275756	0.015050349	0.014798899	0.01186468	0.01185616	0.011542137	0.009618531	0.015361318	0.011220377	0.000616926
Glyma.19G243000	797.592041	676.0117798	651.1681519	693.4234009	745.3275757	701.9714355	673.4046021	648.0499878	0.014630929	0.013487801	0.013791664	0.014796494	0.01523964	0.014689117	0.013511176	0.012771264	0.014176722	0.014052799	0.853547996
Glyma.05G218800	447.383728	539.4522095	362.0364075	686.2311401	457.741394	210.6995544	306.6482849	330.5485229	0.008206751	0.010763162	0.007667888	0.014643023	0.009359394	0.004408998	0.006152585	0.006514193	0.010320206	0.006608792	0.097629596
Glyma.03G050100	499.2325134	461.5571289	659.7390747	683.6882935	522.8042603	633.2945557	602.5810547	603.3063965	0.009157859	0.009208997	0.013973195	0.014588763	0.010689728	0.013252018	0.012090174	0.011889492	0.011732203	0.011980353	0.879395496
Glyma.02G102400	690.8806152	580.8753052	617.6956177	683.4956055	532.5004883	513.1398315	574.0102539	662.5032959	0.012673428	0.011589636	0.013082719	0.014584651	0.010887986	0.010737718	0.01151693	0.013056098	0.012982609	0.011549683	0.129401897
Glyma.03G195700	937.6289673	591.0602417	626.366272	683.2927856	434.6625671	491.9683533	569.9536133	685.1658936	0.017199749	0.011792846	0.013266363	0.014580323	0.008887503	0.010294694	0.011435538	0.013502715	0.01420982	0.011030112	0.079232844
Glyma.02G103600	732.9581299	785.7182007	826.2336426	683.0404053	815.8602295	717.6490479	716.1862183	679.4500732	0.013445292	0.015676666	0.01749953	0.014574938	0.016681815	0.01501718	0.014369546	0.013390072	0.015299107	0.014864653	0.708139841
Glyma.17G109500	581.6392822	682.6307983	696.3823853	681.5531616	620.3032227	604.2752075	584.1029663	642.59021	0.010669518	0.013619864	0.014749296	0.014543203	0.01268328	0.012644773	0.01171943	0.012663667	0.01339547	0.012427787	0.357187906
Glyma.10G062200	700.9120483	706.7313232	727.2122192	681.4891968	620.796875	664.4370728	705.2828979	622.8308105	0.012857443	0.014100718	0.015402268	0.014541838	0.012693373	0.013903691	0.014150782	0.012274264	0.014225567	0.013255528	0.214870769
Glyma.09G156600	629.928772	286.019928	352.9334412	681.0765381	517.7802734	754.2282715	697.1003418	573.7453613	0.011555335	0.005706676	0.007475088	0.014533032	0.010587003	0.015782619	0.013986607	0.011306926	0.009817533	0.012915789	0.231521792
Glyma.09G072100	797.5845337	755.1825562	802.5169678	680.888916	788.6777344	708.4929199	726.4747925	874.2733154	0.014630791	0.015067418	0.016997213	0.014529029	0.016126017	0.014825583	0.014575975	0.017229497	0.015306113	0.015689268	0.665391242
Glyma.20G015400	889.8488159	691.677002	662.3365479	680.6557617	554.4472046	694.7962036	780.4476318	753.078186	0.016323275	0.013800354	0.014028209	0.014524054	0.011336728	0.014538972	0.015658885	0.014841078	0.014668973	0.014093916	0.622318097
Glyma.03G185800	719.3634033	744.0003052	674.6652222	680.5599976	724.225708	690.2786255	657.4611816	754.8540649	0.013195912	0.01484431	0.014289329	0.01452201	0.014808173	0.014444439	0.013191288	0.014876075	0.01421289	0.014329994	0.832461958
Glyma.16G044900	700.6997681	867.684021	809.5889893	680.3306885	769.0291748	644.2756348	479.4510803	407.0083313	0.012853549	0.01731205	0.017146998	0.014517117	0.015724265	0.013481803	0.009619697	0.008021003	0.015457428	0.011711692	0.119681883
Glyma.05G132800	615.5432129	650.5612793	614.3673706	678.7423706	687.0094604	739.3148804	578.7266846	443.6390991	0.011291448	0.012980012	0.013012227	0.014483225	0.014047216	0.015470548	0.01161156	0.008742893	0.012941728	0.012468054	0.778924398
Glyma.17G035800	634.1882935	700.3353271	847.0338135	678.3270874	761.2983398	650.9971313	717.6011353	779.052124	0.011633471	0.013973105	0.017940075	0.014474364	0.015566193	0.013622454	0.014397934	0.015352952	0.014505254	0.014734883	0.873035882
Glyma.20G077200	736.7411499	658.3933105	736.1282959	676.6972656	686.9886475	606.6358032	688.9475708	657.7189331	0.013514688	0.013136277	0.015591109	0.014439586	0.01404679	0.01269417	0.01382303	0.012961812	0.014170415	0.01338145	0.262077042
Glyma.07G012800	528.5040894	698.1711426	574.0587158	676.2932739	580.2814941	609.0510254	565.0925903	775.447937	0.009694813	0.013929925	0.012158495	0.014430966	0.011864959	0.012744709	0.011338006	0.015281923	0.01255355	0.0128074	0.860321403
Glyma.11G006600	776.4453735	853.0091553	683.2307129	672.4483032	747.289917	694.6469727	787.7971191	682.008606	0.014243017	0.017019256	0.014470745	0.01434892	0.015279764	0.014535849	0.015806345	0.013440494	0.015020485	0.014765613	0.772357979
Glyma.11G192500	625.0955811	656.3123779	657.4083252	671.4136353	657.7165527	623.2990723	644.0099487	673.8394165	0.011466675	0.013094758	0.01392383	0.014326842	0.013448266	0.013042857	0.012921402	0.013279502	0.013203026	0.013173007	0.964332507
Glyma.18G009200	587.8355103	635.9215088	669.810791	668.6761475	805.8413696	640.7891235	630.9790039	708.3215332	0.010783181	0.012687919	0.014186512	0.014268429	0.01647696	0.013408846	0.01265995	0.013959049	0.01298151	0.014126201	0.363201125
Glyma.06G101500	537.0667114	485.6756897	646.5603027	668.2717896	437.7053528	640.8840942	672.2926636	796.0455933	0.009851885	0.009690211	0.01369407	0.014259801	0.008949719	0.013410833	0.013488866	0.015687846	0.011873992	0.012884316	0.607970544
Glyma.18G205800	520.7837524	615.8290405	601.8422241	668.0152588	422.8713989	551.0715942	488.9731445	471.3453064	0.009553192	0.012287034	0.012746946	0.014254327	0.00864641	0.01153146	0.009810747	0.009288906	0.012210375	0.009819381	0.084716286
Glyma.18G156500	1256.05896	626.9160156	532.7477417	666.2206421	947.9754639	899.8793335	934.4285278	753.4329224	0.023040989	0.012508241	0.011283533	0.014216033	0.019383162	0.018830443	0.018748355	0.014848069	0.015262199	0.017952507	0.383076271
Glyma.17G223600	572.2562866	614.6317139	536.3483276	664.8939209	565.1836548	606.9570923	622.4448853	578.7740479	0.010497398	0.012263145	0.011359793	0.014187723	0.011556255	0.012700893	0.012488721	0.011406028	0.012077015	0.012037974	0.965064186
Glyma.08G064100	647.2175293	609.7460938	652.3927002	664.7664185	654.1826782	621.3388672	586.875	605.5720825	0.011872477	0.012165667	0.013817599	0.014185002	0.01337601	0.013001839	0.011775048	0.011934142	0.013010186	0.01252176	0.512237616
Glyma.19G182400	667.8796997	697.9385376	684.0171509	664.3813477	597.2883911	680.9096069	682.1798096	705.8669434	0.012251502	0.013925284	0.014487401	0.014176785	0.012212698	0.014248388	0.013687242	0.013910675	0.013710243	0.013514751	0.78085193
Glyma.19G190800	872.0675659	952.0675049	839.2971802	664.0603027	769.0577393	810.3410034	651.7011108	565.6786499	0.015997098	0.018995671	0.017776214	0.014169935	0.015724849	0.016956807	0.013075718	0.011147954	0.016734729	0.014226332	0.185751057
Glyma.02G097300	689.7456665	540.7311401	652.8475952	663.5811157	614.4451294	657.826355	575.3691406	530.5577393	0.012652608	0.010788679	0.013827234	0.014159709	0.0125635	0.013765359	0.011544195	0.010455818	0.012857058	0.012082218	0.484046638
Glyma.08G042400	643.5055542	626.7727051	672.2654419	663.5049438	632.0241699	604.3275146	673.0168457	632.5543213	0.011804385	0.012505382	0.014238502	0.014158084	0.012922937	0.012645868	0.013503396	0.012465887	0.013176588	0.012884522	0.668091362
Glyma.14G217300	611.1375732	655.0976563	706.2950439	661.814209	570.3445435	638.3792114	704.3380737	746.5286255	0.011210631	0.013070522	0.014959245	0.014122007	0.011661779	0.013358417	0.014131825	0.014712004	0.013340601	0.013466006	0.908392076
Glyma.03G125200	720.6634521	710.0031128	605.7449951	661.6178589	740.630249	739.0019531	782.6278687	712.7051392	0.01321976	0.014165997	0.012829607	0.014117817	0.015143595	0.015464	0.015702629	0.014045437	0.013583295	0.015088915	0.022668693
Glyma.01G031700	898.7279053	989.1033325	844.9344482	661.5345459	733.7251587	732.7403564	640.4176025	638.8607178	0.016486152	0.01973461	0.017895611	0.014116039	0.015002407	0.015332973	0.012849326	0.012590169	0.017058103	0.013943719	0.065166049
Glyma.17G037900	833.6801758	779.8669434	745.1811523	660.7758179	629.5251465	816.4969482	681.369751	722.965332	0.015292925	0.015559922	0.015782848	0.014099849	0.012871839	0.017085623	0.013670989	0.014247637	0.015183886	0.014469022	0.49757293
Glyma.U031908	566.4573975	603.8515625	558.5619507	658.8741455	644.8305054	640.7225342	549.1726074	674.3225708	0.010391024	0.012048059	0.011830275	0.014059271	0.013184787	0.013407452	0.011018588	0.013289023	0.012082157	0.012724963	0.522188967
Glyma.10G156900	752.9110718	694.727478	669.6293945	658.1538086	712.2228394	716.3048096	776.7741699	801.9475708	0.013811307	0.013861217	0.014182671	0.0140439	0.014562751	0.014989051	0.015585181	0.015804157	0.013974774	0.015235285	0.005273266
Glyma.09G131500	566.182373	572.4202271	716.0460815	657.3447266	528.1268921	575.1229248	238.7098236	397.0533142	0.010385979	0.01142094	0.01516577	0.014026635	0.010798559	0.012034746	0.004789469	0.007824817	0.012749831	0.008861898	0.095107773
Glyma.02G238800	720.6200562	669.4400024	614.6652832	657.0088501	636.2722168	585.4711304	672.2494507	680.7294312	0.013218964	0.013356681	0.013018537	0.014019468	0.013009796	0.012251288	0.013487999	0.013415285	0.013403413	0.013041092	0.349168033
Glyma.04G028500	738.6030273	675.9256592	733.0664063	654.7904053	786.6296387	740.7023926	858.361084	863.4130859	0.013548842	0.013486083	0.015526259	0.01397213	0.01608414	0.015499583	0.017222139	0.017015472	0.014133328	0.016455333	0.009872536
Glyma.09G162400	725.4799805	670.7681885	865.8851318	653.7139893	502.6371155	540.8153687	572.2380371	543.9785767	0.013308114	0.013383181	0.018339344	0.013949162	0.010277372	0.011316843	0.011481372	0.010720306	0.01474495	0.010948973	0.022053909
Glyma.20G100400	745.4393921	682.6032715	669.6218262	652.9031982	627.4262695	633.3442993	682.9991455	690.7206421	0.013674247	0.013619315	0.01418251	0.013931861	0.012828924	0.013253059	0.013703681	0.013612184	0.013851983	0.013349462	0.078598781
Glyma.11G100300	418.8400574	858.7962036	645.8478394	652.7230225	731.8644409	511.5831604	611.2427368	830.1392212	0.00768315	0.01713472	0.01367898	0.013928016	0.014964361	0.010705144	0.012263962	0.016359737	0.013106216	0.013573301	0.849028311
Glyma.17G185600	550.2723389	695.6268921	744.5682373	651.874939	763.3504028	750.1073608	772.5099487	676.72229	0.010094127	0.013879162	0.015769866	0.013909919	0.015608151	0.015696387	0.015499624	0.013336315	0.013413269	0.015035119	0.265118445
Glyma.02G017800	434.5369263	639.4006348	725.2949219	651.3810425	776.0595093	757.083374	638.7191162	594.7492065	0.007971091	0.012757335	0.01536166	0.01389938	0.015868013	0.015842363	0.012815247	0.011720854	0.012497366	0.014061619	0.446137156
Glyma.08G343100	576.9084473	602.6557617	573.838501	649.7225342	529.6327515	541.0615234	593.9788818	707.1460571	0.010582736	0.0120242	0.012153831	0.013863991	0.010829349	0.011321994	0.01191758	0.013935883	0.01215619	0.012001202	0.876682836
Glyma.08G015000	581.2294922	642.7294312	630.8007813	649.1346436	552.2287598	598.0962524	470.9682922	694.3805542	0.010662001	0.012823751	0.013360285	0.013851446	0.011291368	0.012515475	0.009449498	0.013684311	0.012674371	0.011735163	0.443764136
Glyma.11G064500	663.0202637	693.8728027	640.7151489	647.1104126	640.1525269	657.6192017	640.8990479	624.9186401	0.012162361	0.013844165	0.01357027	0.013808252	0.013089136	0.013761024	0.012858985	0.012315409	0.013346262	0.013006139	0.520955116
Glyma.06G229900	429.8851013	536.3109741	573.2182617	645.9078979	619.1054688	523.4907227	406.5072327	693.3742065	0.007885759	0.010700488	0.012140694	0.013782593	0.012658789	0.010954316	0.008156153	0.013664478	0.011127383	0.011358434	0.898512147
Glyma.08G301000	622.2129517	525.3946533	701.4143066	645.6998291	680.2424316	555.2561646	513.920105	683.2108154	0.011413797	0.010482685	0.014855871	0.013778153	0.013908851	0.011619024	0.010311282	0.013464186	0.012632626	0.012325836	0.823166276
Glyma.04G208450	303.697113	624.6032104	738.5817871	645.0059814	706.8143921	473.7741394	459.5908508	267.664917	0.005570982	0.012462096	0.015643074	0.013763347	0.014452165	0.00991397	0.009221221	0.005274931	0.011859875	0.009715572	0.486250991
Glyma.10G233300	572.9957275	715.762146	724.6567993	644.8552856	635.6890869	598.9660034	627.9777222	817.2695313	0.010510962	0.014280901	0.015348144	0.013760132	0.012997873	0.012533675	0.012599732	0.016106111	0.013475035	0.013559348	0.952152323
Glyma.10G211000	637.522644	629.3521729	700.0065918	644.7392578	489.148407	590.8154907	653.2022705	740.6941528	0.011694636	0.012556848	0.014826056	0.013757656	0.01000157	0.012363121	0.013105837	0.014597023	0.013208799	0.012516888	0.578452055
Glyma.20G237400	1411.648926	1130.939575	900.2716675	643.6030884	925.3995972	837.2942505	725.5527954	667.1897583	0.025895111	0.02256453	0.019067646	0.013733412	0.018921556	0.017520818	0.014557476	0.013148456	0.020315175	0.016037076	0.19288256
Glyma.09G214400	1668.55249	1032.087524	793.618042	643.0109863	653.8051758	670.3428345	670.5953979	694.0355835	0.030607718	0.020592232	0.016808735	0.013720777	0.013368291	0.014027272	0.013454812	0.013677512	0.020432366	0.013631972	0.11365771
Glyma.14G043600	732.703125	754.6837158	746.9481201	642.8629761	665.3995361	667.8840332	636.7900391	567.8706055	0.013440615	0.015057465	0.015820272	0.013717619	0.01360536	0.013975821	0.012776542	0.011191151	0.014508993	0.012887218	0.100306307
Glyma.08G105100	584.4893799	586.9819946	610.078064	642.3743286	568.8267212	603.7566528	595.7296143	709.7889404	0.0107218	0.011711477	0.01292138	0.013707192	0.011630745	0.012633922	0.011952707	0.013987967	0.012265462	0.012551335	0.745325682
Glyma.05G117600	794.7255249	753.0322876	676.5019531	642.3404541	603.7425537	548.7208252	389.8957214	293.9902649	0.014578346	0.015024516	0.01432823	0.013706469	0.012344665	0.011482269	0.00782286	0.005793731	0.01440939	0.009360881	0.018016128
Glyma.02G012300	570.6790161	688.718689	642.3575439	639.8237305	496.8259888	610.1038818	582.7064819	628.7887573	0.010468465	0.01374133	0.013605056	0.013652767	0.010158553	0.012766741	0.011691411	0.012391679	0.012866904	0.011752096	0.301270777
Glyma.13G081500	643.3775024	732.2647095	671.0643311	639.7923584	674.0438232	671.4620972	663.1306152	717.008606	0.011802036	0.014610161	0.014213062	0.013652097	0.013782109	0.014050694	0.013305039	0.014130247	0.013569339	0.013817022	0.715601827
Glyma.09G021400	509.8100891	581.2124023	556.7809448	639.187561	412.6302185	572.9136353	477.4093018	698.0933228	0.009351893	0.011596362	0.011792554	0.013639192	0.00843701	0.011988516	0.00957873	0.013757479	0.011595	0.010940434	0.674476003
Glyma.19G189600	996.6173706	544.9395142	519.1729736	638.3331909	649.6040039	624.3825684	570.4196167	472.5794373	0.018281824	0.010872645	0.010996022	0.013620961	0.01328239	0.01306553	0.011444887	0.009313227	0.013442863	0.011776509	0.42806922
Glyma.03G244700	669.9662476	642.7615967	539.4724731	638.1082764	548.1415405	674.3436279	624.4953613	789.7807617	0.012289777	0.012824393	0.011425962	0.013616162	0.011207797	0.014110991	0.012529862	0.015564383	0.012539074	0.013353258	0.468457936
Glyma.09G044200	557.7963257	591.897644	620.3887329	636.2316284	571.1489258	566.8413086	504.2578125	578.4493408	0.010232146	0.011809554	0.013139759	0.013576117	0.011678227	0.011861449	0.010117418	0.011399629	0.012189394	0.011264181	0.317975505
Glyma.18G299100	673.295105	698.555542	763.1017456	633.6624146	522.0501709	517.1432495	514.0744019	581.6447144	0.012350841	0.013937595	0.016162404	0.013521294	0.010674309	0.010821491	0.010314378	0.011462601	0.013993034	0.010818195	0.008830208
Glyma.05G200600	612.9864502	566.3240356	621.6253662	631.2637329	532.6921997	465.7794495	370.2785034	614.916748	0.011244547	0.011299309	0.013165951	0.013470111	0.010891906	0.009746677	0.00742926	0.0121183	0.012294979	0.010046536	0.10096181
Glyma.07G170800	963.652771	554.0361328	924.8303223	630.2144165	783.5095825	1152.595825	1133.391602	1391.704224	0.017677126	0.01105414	0.019587796	0.01344772	0.016020344	0.024118667	0.022740346	0.027426622	0.015441696	0.022576495	0.060142366
Glyma.16G130700	642.069458	616.8035889	605.1356201	629.7672119	572.3942871	610.2818604	660.2991943	661.8261719	0.011778042	0.012306478	0.0128167	0.013438177	0.01170369	0.012770465	0.013248229	0.013042754	0.012584849	0.012691285	0.836473425
Glyma.09G240300	612.21698	554.7612305	608.1477661	629.7614136	613.3526611	594.2676392	672.0199585	678.296814	0.011230432	0.011068608	0.012880497	0.013438054	0.012541162	0.012435359	0.013483395	0.013367345	0.012154398	0.012956815	0.264358413
Glyma.10G121524	734.3902588	669.649292	572.0041504	627.7844238	553.5533447	495.6762695	694.9138794	744.5938721	0.013471563	0.013360857	0.01211498	0.013395868	0.011318451	0.010372284	0.013942738	0.014673875	0.013085817	0.012576837	0.653785124
Glyma.03G150900	519.6469116	734.140625	611.7052002	626.0088501	487.8137207	609.9234619	570.0525513	879.4750366	0.009532338	0.014647589	0.012955843	0.01335798	0.00997428	0.012762966	0.011437523	0.017332008	0.012623438	0.012876694	0.899846802
Glyma.01G239600	403.1569519	534.8398438	510.4673157	625.0921021	509.3776855	541.7341309	557.2398071	596.0732422	0.007395461	0.010671136	0.010811637	0.013338418	0.010415196	0.011336068	0.011180448	0.011746947	0.010554163	0.011169665	0.639842849
Glyma.20G048700	458.8886414	541.5793457	480.7889709	622.732666	341.2792969	426.5663452	535.7270508	440.3419189	0.008417796	0.010805602	0.010183053	0.013288072	0.006978105	0.008926123	0.010748817	0.008677915	0.010673631	0.00883274	0.197080671
Glyma.10G218300	532.1384888	477.5753784	499.8084412	621.901062	588.9335327	617.0289307	645.2084961	653.0986328	0.009761482	0.009528594	0.010585883	0.013270327	0.012041867	0.012911651	0.01294545	0.012870759	0.010786571	0.012692432	0.074873363
Glyma.09G285700	566.3651123	623.2542114	659.0617065	621.1283569	686.0036011	652.3339844	668.2096558	596.5679932	0.010389331	0.012435181	0.013958848	0.013253839	0.014026649	0.013650428	0.013406945	0.011756697	0.0125093	0.01321018	0.475246894
Glyma.17G011500	828.5081177	597.2443848	663.3684082	615.5820313	701.993042	657.0222168	654.6113281	626.1158447	0.015198049	0.011916232	0.014050064	0.013135489	0.014353583	0.013748532	0.013134108	0.012339003	0.013574959	0.013393807	0.832103696
Glyma.U031121	996.8330078	581.602356	469.3256836	615.5368652	862.2533569	693.9516602	616.3397217	607.5515747	0.01828578	0.011604142	0.009940262	0.013134526	0.017630411	0.014521299	0.012366227	0.011973153	0.013241177	0.014122773	0.705171833
Glyma.06G133300	866.2634888	549.8135986	513.7495117	615.4921875	493.0147095	608.4675293	624.3926392	638.8121338	0.015890629	0.010969892	0.010881153	0.013133572	0.010080624	0.012732499	0.012527801	0.012589211	0.012718812	0.011982534	0.602244419
Glyma.04G165500	935.1595459	697.1135254	609.690918	615.0764771	781.1237793	810.1976318	706.0474854	520.8262329	0.01715445	0.013908824	0.012913181	0.013124702	0.015971562	0.016953807	0.014166122	0.010264037	0.014275289	0.014338882	0.972558202
Glyma.01G173400	528.4196777	579.8686523	626.7126465	614.3410034	559.3429565	620.6793213	567.8422852	691.1211548	0.009693264	0.011569551	0.013273699	0.013109008	0.011436831	0.012988038	0.011393176	0.013620077	0.011911381	0.01235953	0.670993584
Glyma.11G139400	499.1746826	485.9501953	591.5932007	612.9307861	540.0545044	507.4856262	394.750061	390.7303162	0.009156798	0.009695688	0.012529873	0.013078916	0.011042442	0.010619401	0.007920257	0.007700208	0.011115319	0.009320577	0.223175597
Glyma.18G296300	453.2413025	678.5996704	565.0164795	612.3928833	518.6383667	456.7566528	401.7336121	315.1347046	0.008314202	0.013539435	0.011966981	0.013067438	0.010604548	0.009557871	0.008060375	0.006210429	0.011722014	0.008608306	0.086414602
Glyma.17G097800	681.0976563	704.0148926	670.1502686	612.3388672	546.1732788	614.7492676	605.2582397	575.6662598	0.01249397	0.01404652	0.014193703	0.013066286	0.011167552	0.012863948	0.012143889	0.011344782	0.01345012	0.011880043	0.031603809
Glyma.06G142700	610.8568115	663.0219727	585.7010498	611.6481323	678.2277222	627.555603	658.960022	771.6741943	0.011205481	0.013228628	0.012405078	0.013051547	0.013867656	0.013131927	0.01322136	0.015207553	0.012472684	0.013857124	0.081717195
Glyma.20G240300	641.4750977	677.8994141	798.9086304	611.3981323	742.3919067	655.539978	654.0419922	440.2986145	0.011767139	0.013525463	0.016920789	0.013046212	0.015179615	0.013717515	0.013122685	0.008677062	0.013814901	0.012674219	0.545506404
Glyma.15G023400	573.6325684	804.8312378	431.8332214	609.3297729	472.2600403	265.8101196	428.8460083	554.3623657	0.010522644	0.01605801	0.009146176	0.013002077	0.009656255	0.005562215	0.008604357	0.010924941	0.012182227	0.008686942	0.115657835
Glyma.08G211700	765.1206055	850.534668	656.1472778	609.1759033	611.6824951	651.8208008	632.2021484	429.9443054	0.014035277	0.016969885	0.013897121	0.012998793	0.012507013	0.013639689	0.012684491	0.008473007	0.014475269	0.01182605	0.114121497
Glyma.06G184800	705.1338501	468.426239	466.2495728	608.6454468	645.1487427	536.0415039	708.09552	702.1212158	0.012934887	0.00934605	0.00987511	0.012987474	0.013191294	0.011216947	0.014207214	0.013836857	0.01128588	0.013113078	0.172275731
Glyma.11G228100	522.8266602	601.0773926	451.3810425	608.095459	543.8033447	558.2095337	534.5650635	740.8397217	0.009590667	0.011992709	0.009560197	0.012975738	0.011119094	0.011680825	0.010725502	0.014599892	0.011029828	0.012031328	0.447183304
Glyma.02G229800	622.7183838	719.3623657	693.8331299	606.8220215	799.7459717	660.1757813	609.5014648	529.4926147	0.011423068	0.014352733	0.014695303	0.012948565	0.016352328	0.013814522	0.012229025	0.010434828	0.013354917	0.013207676	0.922975363
Glyma.18G037300	283.2638855	1037.150269		605.4382324	1081.276245	902.4678345		471.5767212	0.005196157	0.020693244	0	0.012919038	0.02210875	0.018884609	0	0.009293466	0.00970211	0.012571706	0.685150653
Glyma.11G216400	882.4036255	491.3693848	599.9700928	605.1141357	468.3088989	469.1524658	518.2715454	545.8292847	0.016186702	0.009803812	0.012707295	0.012912122	0.009575467	0.009817259	0.01039859	0.010756778	0.012902483	0.010137023	0.08320492
Glyma.19G231900	899.6265869	690.2597046	716.425293	605.013855	699.4378662	754.571228	623.6682739	584.0336914	0.016502638	0.013772076	0.015173802	0.012909982	0.014301338	0.015789795	0.012513267	0.011509681	0.014589624	0.01352852	0.423284312
Glyma.13G214600	490.6100769	350.5923157	492.0866394	603.5912476	453.1748352	490.7561951	400.2236328	424.1726685	0.00899969	0.006995025	0.010422336	0.012879626	0.009266022	0.010269329	0.008030079	0.008359264	0.009824169	0.008981173	0.551228175
Glyma.04G036200	687.2182617	637.6694946	526.6854858	602.2323608	569.3046265	486.2602539	552.4380493	474.0639343	0.012606246	0.012722795	0.011155136	0.01285063	0.011640516	0.010175249	0.011084106	0.009342482	0.012333702	0.010560588	0.032876525
Glyma.18G138900	593.3076172	604.8031616	738.3135986	601.4529419	608.0047607	471.0083618	551.8845215	475.6602173	0.010883561	0.012067045	0.015637394	0.012833998	0.012431814	0.009856095	0.011073	0.009373941	0.0128555	0.010683712	0.125321123
Glyma.19G258500	645.3740234	668.7630005	583.8557129	599.1448975	574.7842407	659.3753662	594.4772339	707.9304199	0.01183866	0.013343173	0.012365994	0.012784749	0.011752557	0.013797772	0.011927579	0.013951341	0.012583144	0.012857312	0.696572222
Glyma.15G042100	815.7507324	760.8764038	672.0359497	597.725708	674.2946777	762.1848755	826.3268433	827.6517944	0.014964029	0.015181022	0.014233641	0.012754465	0.013787238	0.015949115	0.016579405	0.016310716	0.014283289	0.015656618	0.153212938
Glyma.20G129400	550.4309692	619.6516113	541.1174316	596.840271	560.6606445	532.4738159	558.5383911	710.9694824	0.010097037	0.012363302	0.011460803	0.012735572	0.011463774	0.011142292	0.011206503	0.014011232	0.011664178	0.01195595	0.758037912
Glyma.19G125800	486.4129333	513.7435913	471.2047119	596.4650269	464.4426575	494.5062866	432.5964661	502.2886963	0.008922698	0.010250223	0.009980059	0.012727565	0.009496414	0.010347801	0.008679607	0.009898714	0.010470136	0.009605634	0.363665175
Glyma.10G257800	769.4015503	433.7903748	550.4202271	595.1256104	527.7061768	558.4418945	544.6881714	676.5431519	0.014113806	0.008654995	0.011657835	0.012698984	0.010789957	0.011685687	0.010928612	0.013332785	0.011781405	0.01168426	0.942692319
Glyma.15G127700			466.9143066	595.0449219	387.9346619	366.9728699	504.0759888	469.2326965	0	0	0.009889189	0.012697262	0.007932062	0.007679098	0.01011377	0.009247272	0.005646613	0.008743051	0.392187336
Glyma.14G177200	457.3808594	501.6245422	452.1129761	593.9853516	495.1732483	481.4754639	543.9398804	676.5924072	0.008390137	0.010008423	0.009575699	0.012674652	0.010124759	0.010075124	0.010913599	0.013333756	0.010162228	0.011111809	0.453428839
Glyma.08G045100	816.7407837	448.0082703	509.5553284	593.871521	580.5655518	587.1500244	682.5028076	811.7268066	0.014982191	0.00893867	0.010792321	0.012672223	0.011870767	0.01228642	0.013693722	0.015996879	0.011846351	0.013461947	0.349798304
Glyma.16G053200	639.2794189	688.2200317	639.5822754	593.7315063	635.5076904	594.8276978	619.0878296	493.403656	0.011726862	0.01373138	0.013546276	0.012669236	0.012994164	0.012447079	0.012421365	0.009723615	0.012918439	0.011896556	0.283682785
Glyma.11G014000	441.0603638	547.725769	548.5045776	593.0437622	557.395813	445.321991	480.6939697	486.2298279	0.008090756	0.010928236	0.011617261	0.01265456	0.011397018	0.009318594	0.009644634	0.009582238	0.010822704	0.009985621	0.47045539
Glyma.03G172200	634.6125488	710.0421143	617.7664185	591.3218994	686.7818604	551.8518066	592.8245239	659.3873901	0.011641253	0.014166775	0.013084219	0.012617819	0.014042562	0.011547786	0.011894419	0.012994693	0.012877517	0.012619865	0.749743914
Glyma.08G155200	115.1584549	217.6547852	476.3760681	590.9057617	804.3909912	532.1251221	586.0452881	612.5913086	0.002112452	0.004342653	0.010089588	0.012608939	0.016447304	0.011134995	0.011758401	0.012072472	0.007288408	0.012853293	0.087450389
Glyma.07G262600	709.0004883	642.3220215	567.6375122	590.0372925	653.5174561	612.7155151	719.909668	657.22052	0.013005816	0.012815622	0.012022495	0.012590407	0.013362408	0.012821391	0.014444253	0.01295199	0.012608585	0.01339501	0.114012333
Glyma.04G012100	518.6305542	535.1640625	498.6457825	589.6159058	559.0810547	488.1683655	485.1411743	502.2001343	0.009513694	0.010677605	0.010561258	0.012581416	0.011431476	0.010215177	0.009733863	0.009896969	0.010833493	0.010319371	0.516048495
Glyma.14G121200	932.5494385	792.9120483	802.4337769	586.8186646	702.3161621	762.6359863	974.6008911	818.3093262	0.01710657	0.015820198	0.016995451	0.012521727	0.01436019	0.015958555	0.019554372	0.016126602	0.015610987	0.01649993	0.582323876
Glyma.08G087200	671.1075439	708.5361328	587.5910645	586.5007324	586.0324097	466.0395508	523.3781738	596.7371216	0.012310713	0.014136728	0.012445108	0.012514943	0.011982548	0.00975212	0.010501049	0.01176003	0.012851873	0.010998937	0.034677001
Glyma.15G251600	627.9105835	576.3511963	573.6473389	586.3270264	570.5614014	533.8305054	496.0628967	603.8665771	0.011518313	0.011499371	0.012149782	0.012511237	0.011666214	0.011170681	0.009952996	0.011900532	0.011919676	0.011172605	0.185859529
Glyma.18G215700	635.03302	590.1241455	547.8790894	582.3110962	586.0148315	609.5517578	601.1448975	643.9854736	0.011648966	0.011774169	0.011604014	0.012425543	0.011982188	0.012755188	0.012061359	0.012691164	0.011863173	0.012372475	0.117773161
Glyma.04G012700	665.6126099	609.3028564	606.1865845	579.5088501	649.288269	583.888855	627.5839844	592.1311035	0.012209914	0.012156823	0.012838959	0.012365748	0.013275934	0.012218178	0.012591832	0.011669258	0.012392861	0.012438801	0.905563153
Glyma.03G125800	577.9276733	497.6663818	532.4175415	578.5411377	515.7561035	554.0077515	540.7190552	574.8432617	0.010601433	0.00992945	0.01127654	0.012345099	0.010545615	0.0115929	0.010848976	0.011328563	0.01103813	0.011079014	0.944796717
Glyma.19G210600	622.8082275	648.3338013	704.3463135	575.001709	587.5258179	752.9487305	664.9170532	633.3759155	0.011424716	0.01293557	0.014917971	0.012269573	0.012013083	0.015755844	0.013340882	0.012482079	0.012886957	0.013397972	0.66335612
Glyma.17G131300	908.9423218	555.8427734	386.1347351	574.2223511	952.3510742	659.4268799	443.0982361	434.7393188	0.016673524	0.011090187	0.008178288	0.012252943	0.01947263	0.01379885	0.008890314	0.008567504	0.012048735	0.012682324	0.845255651
Glyma.11G156722	818.9436646	733.9091797	729.3747559	573.9251709	661.9920654	775.8919678	708.7702637	746.5098877	0.0150226	0.014642971	0.01544807	0.012246602	0.013535687	0.016235943	0.014220752	0.014711635	0.014340061	0.014676004	0.726924794
Glyma.10G262700	629.4530029	530.2036133	659.0809937	573.4990845	657.6409302	594.8102417	611.2080078	605.5308838	0.011546607	0.010578634	0.013959257	0.01223751	0.01344672	0.012446714	0.012263265	0.011933331	0.012080502	0.012522507	0.593171208
Glyma.15G273900	75.2872467	208.6505432	456.8408813	572.6104126	784.618103	572.3877563	577.2260742	704.2606812	0.00138106	0.004163	0.009675835	0.012218547	0.01604301	0.011977511	0.011581452	0.01387902	0.006859611	0.013370249	0.051491689
Glyma.10G053100	492.1684875	622.3412476	558.3311768	572.4856567	583.1691284	600.4488525	580.4227295	612.8329468	0.009028277	0.012416966	0.011825388	0.012215885	0.011924002	0.012564705	0.01164559	0.012077234	0.011371629	0.012052883	0.434604434
Glyma.15G073100	549.3773193	584.4212036	565.0089722	571.9871216	571.4714966	587.7130127	610.7218628	531.6079712	0.010077709	0.011660384	0.011966822	0.012205247	0.011684822	0.0122982	0.012253511	0.010476515	0.011477541	0.011678262	0.76456367
Glyma.10G150800	1227.974487	1318.708618	805.788147	570.8363037	808.2684326	827.2251587	566.6417847	463.2032471	0.02252581	0.026310902	0.017066497	0.012180691	0.016526586	0.017310117	0.011369089	0.009128448	0.019520975	0.01358356	0.157593346
Glyma.11G166100	458.6121521	519.6236572	537.7877197	570.6394043	543.6999512	532.4552002	488.5867004	511.1765747	0.008412724	0.010367542	0.01139028	0.012176489	0.01111698	0.011141902	0.009802993	0.010073869	0.010586759	0.010533936	0.954353874
Glyma.09G063400	508.6972351	662.076355	644.0001221	570.6360474	690.9636841	681.2988892	702.3984375	552.2734375	0.009331478	0.013209761	0.013639846	0.012176417	0.014128067	0.014256534	0.014092908	0.010883774	0.012089376	0.013340321	0.362421708
Glyma.05G204800	1087.610596	740.6918945	917.6276855	570.0597534	767.6320801	1230.480835	810.5353394	765.06073	0.019950993	0.0147783	0.019435245	0.01216412	0.015695699	0.025748451	0.016262564	0.01507722	0.016582164	0.018195984	0.626657452
Glyma.09G019800	478.8200378	543.52948	465.6493835	569.574646	505.5971069	457.4259644	519.7923584	741.0015259	0.008783415	0.010844512	0.009862398	0.012153769	0.010337895	0.009571876	0.010429103	0.01460308	0.010411023	0.011235489	0.562656481
Glyma.09G052500	514.036499	488.6201477	497.0066528	568.7112427	526.6326294	563.5875854	585.3889771	650.7684937	0.009429421	0.009748959	0.010526541	0.012135345	0.010768006	0.011793363	0.011745232	0.012824838	0.010460067	0.01178286	0.122313052
Glyma.07G117000	776.9387817	525.1731567	554.9760742	567.9351807	614.7918701	617.1317139	704.2372437	635.9661255	0.014252068	0.010478266	0.011754327	0.012118785	0.01257059	0.012913802	0.014129802	0.012533125	0.012150861	0.013036829	0.347037375
Glyma.09G019200	917.9786377	698.5842285	679.0731812	567.7940063	741.4222412	675.1972656	571.3567505	635.840332	0.016839285	0.013938167	0.014382689	0.012115773	0.015159788	0.014128854	0.01146369	0.012530646	0.014318979	0.013320744	0.462956187
Glyma.01G046300	624.3508301	570.9854126	556.104248	567.5567627	608.3074341	605.5679932	591.385376	640.9959717	0.011453014	0.011392313	0.011778221	0.012110711	0.012438003	0.012671825	0.011865544	0.012632249	0.011683565	0.012401905	0.027898656
Glyma.11G106900	671.4876099	582.8641357	598.8136597	566.7227783	534.7207642	607.2647095	622.2518311	596.5233154	0.012317685	0.011629317	0.012682802	0.012092915	0.010933383	0.01270733	0.012484848	0.011755816	0.01218068	0.011970344	0.661890198
Glyma.05G232600	546.4178467	537.0458984	577.0050659	563.3352661	551.1170044	496.0400696	535.1105347	504.828125	0.010023421	0.010715151	0.012220898	0.012020631	0.011268636	0.010379896	0.010736447	0.009948759	0.011245025	0.010583435	0.309552646
Glyma.06G055100	573.1828003	558.7965698	555.8320313	562.4321899	555.6327515	575.8824463	530.0239868	631.5706177	0.010514394	0.011149121	0.011772456	0.012001361	0.011360969	0.01205064	0.01063439	0.012446501	0.011359333	0.011623125	0.630217078
Glyma.15G008800	655.5791016	703.1140747	650.1611328	561.5354004	668.8745117	704.4029541	689.3894043	763.4265747	0.012025861	0.014028547	0.013770335	0.011982225	0.013676412	0.014739998	0.013831895	0.015045016	0.012951742	0.01432333	0.077332614
Glyma.06G275700	599.5079956	617.7980957	553.8345947	560.6948242	575.1593018	571.7225952	573.5187378	632.9562988	0.0109973	0.01232632	0.01173015	0.011964288	0.011760226	0.011963593	0.011507068	0.012473809	0.011754515	0.011926174	0.638918904
Glyma.05G132500	554.3884277	638.4250488	593.7752075	559.8479614	558.7840576	502.4752502	546.1331787	527.6854248	0.010169632	0.01273787	0.012576088	0.011946218	0.011425403	0.010514556	0.010957605	0.010399213	0.011857452	0.010824194	0.153576526
Glyma.01G044000	543.2169189	659.8566284	477.6161804	559.2440796	417.3372192	595.7658081	374.8084412	566.8015137	0.009964703	0.013165473	0.010115854	0.011933332	0.008533254	0.012466709	0.007520149	0.011170082	0.01129484	0.009922549	0.357871616
Glyma.07G236800	807.1811523	484.0814209	558.322998	559.1571045	421.3762512	663.3864136	370.8216248	427.5701294	0.01480683	0.009658403	0.011825214	0.011931476	0.008615839	0.013881706	0.007440157	0.008426219	0.012055481	0.00959098	0.21919422
Glyma.02G076500	512.3986206	582.0874634	596.6452637	558.7738647	562.1237183	641.8643799	546.3839722	545.9940796	0.009399376	0.011613821	0.012636875	0.011923298	0.011493689	0.013431346	0.010962637	0.010760026	0.011393343	0.011661924	0.781787059
Glyma.08G084300	433.2329712	426.8927307	430.7930908	556.7374878	329.1927795	361.6967468	441.0270081	443.8938293	0.007947171	0.008517373	0.009124146	0.011879845	0.006730973	0.007568693	0.008848757	0.008747913	0.009367134	0.007974084	0.216089911
Glyma.08G020500	508.577301	530.2418213	552.4081421	555.9594727	510.3150024	543.6690674	518.2241211	340.4819336	0.009329278	0.010579396	0.011699938	0.011863244	0.010434361	0.011376558	0.010397638	0.006709952	0.010867964	0.009729627	0.374585961
Glyma.12G205400	510.2397461	575.2703857	540.2242432	555.4777832	614.9771118	507.647522	476.1924133	529.126709	0.009359774	0.011477807	0.011441885	0.011852965	0.012574377	0.010622788	0.009554315	0.010427617	0.011033108	0.010794774	0.789031647
Glyma.19G100000	541.4605713	646.7889404	705.8427124	554.2420654	464.1351318	323.3731079	246.7781677	448.6869812	0.009932485	0.012904746	0.014949664	0.011826597	0.009490126	0.00676675	0.004951352	0.008842373	0.012403373	0.00751265	0.015912494
Glyma.06G270300	532.7404785	524.7286987	489.0904541	553.8328247	489.0729065	412.0470276	515.4777832	527.0409546	0.009772525	0.010469398	0.010358877	0.011817865	0.010000026	0.008622298	0.010342536	0.010386512	0.010604666	0.009837843	0.247601999
Glyma.20G246800	498.9470825	571.5631714	535.3534546	553.4228516	468.4492493	503.099884	511.7224731	520.7348633	0.009152623	0.01140384	0.011338722	0.011809117	0.009578336	0.010527627	0.010267189	0.010262237	0.010926076	0.010158847	0.271525766
Glyma.03G142900	2650.514404	1624.577637	1684.46521	553.2330322	616.3592529	620.795166	818.2921753	640.4158936	0.048620705	0.032413607	0.035676772	0.011805066	0.012602638	0.012990462	0.016418197	0.012620817	0.032129037	0.013658028	0.052948363
Glyma.19G067800	726.3885498	636.1052246	644.2924194	551.5869141	699.6416016	683.8041992	795.2992554	666.484436	0.013324781	0.012691585	0.013646036	0.011769941	0.014305504	0.014308958	0.015956868	0.013134556	0.012858086	0.014426471	0.069950529
Glyma.08G315400	537.8972168	545.8036499	557.3851929	551.442627	596.803894	601.3045654	532.520813	594.4608765	0.009867119	0.010889886	0.011805352	0.011766862	0.012202791	0.012582611	0.010684487	0.011715171	0.011082305	0.011796265	0.289419174
Glyma.01G084200	285.1165161	329.7854004	252.6840515	551.1185913	445.7173157	493.8212585	360.2125854	383.4239197	0.005230142	0.006579885	0.005351818	0.011759948	0.009113539	0.010333467	0.007227298	0.00755622	0.007230448	0.008557631	0.464813877
Glyma.02G273200	560.1229248	532.4762573	617.944458	550.7512207	601.5455322	635.9615479	624.6478882	638.0650635	0.010274825	0.010623977	0.01308799	0.011752109	0.012299743	0.013307826	0.012532922	0.012574489	0.011434725	0.012678745	0.113307535
Glyma.03G164500	438.4633484	373.9228516	341.5198364	550.4659424	560.6591797	395.0706177	500.3115845	587.2955322	0.008043117	0.007460517	0.007233349	0.011746021	0.011463744	0.008267058	0.010038241	0.011573962	0.008620751	0.010335751	0.23789743
Glyma.01G149700	426.9124451	478.8263855	491.2880249	550.3610229	531.2325439	544.5916138	587.3087158	547.5935669	0.007831229	0.009553554	0.010405422	0.011743782	0.01086206	0.011395863	0.01178375	0.010791547	0.009883497	0.011208305	0.171016548
Glyma.04G209000	503.3426208	543.7036743	504.3769836	549.9080811	565.8366089	526.2710571	473.9900208	537.1561279	0.009233254	0.010847987	0.010682644	0.011734117	0.011569606	0.011012496	0.009510126	0.010585854	0.010624501	0.01066952	0.949137264
Glyma.10G220800	552.2516479	633.1541138	625.8219604	549.0517578	563.5884399	552.2252808	558.1959839	379.0883179	0.010130435	0.012632704	0.013254834	0.011715845	0.011523638	0.011555601	0.011199633	0.007470777	0.011933455	0.010437412	0.259773715
Glyma.15G148900	794.3305054	641.559021	599.4522095	548.8463135	548.4497681	570.8826904	545.9049072	621.7839355	0.014571099	0.012800399	0.012696326	0.011711461	0.011214099	0.011946017	0.010953025	0.012253633	0.012944821	0.011591694	0.089389164
Glyma.13G251200	199.5345917	255.7030334	297.4241638	546.4518433	469.3285217	486.3075867	378.0578918	559.9656982	0.003660238	0.005101792	0.006299408	0.011660367	0.009596315	0.010176239	0.007585346	0.011035367	0.006680451	0.009598317	0.174191341
Glyma.18G298200	619.8343506	597.8217773	620.2212524	546.1020508	509.6727905	434.3218689	459.1859741	479.9266663	0.011370164	0.011927753	0.013136212	0.011652903	0.01042123	0.009088411	0.009213098	0.009458021	0.012021758	0.00954519	0.00237305
Glyma.02G071900	673.1779785	723.8336182	583.3105469	545.765686	236.8367615	231.1878357	223.8706207	291.0487061	0.012348693	0.014441943	0.012354448	0.011645726	0.004842578	0.004837726	0.004491736	0.005735761	0.012697702	0.00497695	2.37E-05
Glyma.02G213000	1029.570923	903.9622192	775.1950684	545.4994507	491.9576111	825.3395386	1078.070801	980.5562134	0.01888632	0.018035873	0.016418539	0.011640045	0.010059009	0.017270659	0.02163039	0.019324037	0.016245194	0.017071024	0.790915208
Glyma.18G084800	622.4564209	456.7542114	437.9732056	544.0914917	653.2613525	524.8768921	598.7180176	566.0703125	0.011418263	0.00911317	0.00927622	0.011610001	0.013357171	0.010983322	0.012012666	0.011155672	0.010354413	0.011877208	0.12813293
Glyma.15G271700	632.2545166	579.6706543	655.0187988	543.7297974	414.4233398	358.7842712	271.7155762	183.7444153	0.011597998	0.011565601	0.01387322	0.011602283	0.008473674	0.007507747	0.005451696	0.003621092	0.012159775	0.006263552	0.002953227
Glyma.01G243300	599.3711548	634.343689	445.7651367	542.6741333	457.0369873	440.4935913	483.725647	679.5736084	0.01099479	0.012656439	0.009441252	0.011579757	0.009344991	0.009217557	0.009705461	0.013392507	0.011168059	0.010415129	0.554197334
Glyma.14G092300	535.3529663	473.3166809	549.7234497	541.0994873	572.4038086	557.8699341	590.5321655	623.9360962	0.009820448	0.009443624	0.011643077	0.011546157	0.011703885	0.011673719	0.011848425	0.012296046	0.010613326	0.011880519	0.075279657
Glyma.08G332900	555.6600342	758.0199585	660.4331665	541.067749	544.2353516	521.1442871	432.4998169	385.0903625	0.010192958	0.01512403	0.013987896	0.011545479	0.011127927	0.010905215	0.008677667	0.007589061	0.012712591	0.009574968	0.068684269
Glyma.13G056100	563.9473267	597.1325073	573.4261475	540.8546753	594.2240601	507.4043579	571.694458	528.0517578	0.010344979	0.011914	0.012145097	0.011540933	0.012150042	0.0106177	0.011470466	0.010406432	0.011486252	0.01116116	0.587384852
Glyma.07G162900	572.4955444	457.5527039	583.0040283	540.6109009	619.5678101	633.0204468	557.911377	863.651001	0.010501787	0.009129101	0.012347956	0.011535731	0.012668243	0.013246282	0.011193922	0.017020161	0.010878644	0.013532152	0.111229617
Glyma.11G210989	583.3480835	534.2988281	523.06604	540.1489868	518.4719849	463.0673523	496.0748901	461.0139771	0.010700864	0.010660341	0.011078476	0.011525875	0.010601146	0.009689925	0.009953236	0.009085304	0.010991389	0.009832403	0.020966382
Glyma.20G187100	692.2042847	653.9880981	572.001709	539.9082031	701.2345581	686.7967529	634.4315796	591.0479736	0.012697709	0.013048384	0.012114928	0.011520737	0.014338075	0.014371579	0.012729222	0.011647913	0.012345439	0.013271697	0.259141338
Glyma.11G034100	605.8890381	550.1744995	533.3005981	538.3099365	547.1730347	544.2249146	569.022522	624.8377686	0.011114353	0.010977093	0.011295243	0.011486632	0.011187994	0.011388189	0.011416856	0.012313816	0.01121833	0.011576714	0.239107517
Glyma.10G298000	547.9754639	549.7875366	559.8905029	538.0089722	569.3451538	536.5587158	530.895752	448.0869751	0.010051993	0.010969372	0.011858414	0.01148021	0.011641345	0.01122777	0.010651881	0.008830549	0.011089997	0.010587886	0.518874397
Glyma.06G203200	461.8892822	514.1159058	638.8961182	537.7213135	389.8729858	506.1022949	620.1280518	500.6871643	0.008472839	0.010257651	0.013531743	0.011474072	0.007971695	0.010590454	0.012442236	0.009867152	0.010934077	0.010217884	0.62928976
Glyma.12G227400	480.7089539	470.5762024	505.7977295	537.6989136	461.0709839	412.5415649	402.2320557	407.0839539	0.008818065	0.009388946	0.010712735	0.011473594	0.009427474	0.008632647	0.008070376	0.008022493	0.010098335	0.008538247	0.064153072
Glyma.02G270300	323.7501831	416.9442749	501.9669189	535.3052979	512.3547363	533.6589355	411.7915344	493.9744873	0.005938833	0.008318881	0.010631599	0.011422518	0.010476067	0.011167091	0.008262177	0.009734864	0.009077958	0.00991005	0.569712213
Glyma.11G164700	498.4193726	509.7709961	578.2963867	535.1080933	530.1785889	521.9231567	568.2984619	536.8119507	0.009142943	0.010170962	0.012248248	0.01141831	0.01084051	0.010921513	0.011402329	0.010579071	0.010745116	0.010935856	0.795785573
Glyma.05G184000	469.3111572	577.175354	485.9350586	534.4508667	534.258667	548.5673218	532.6068726	589.6295166	0.008608985	0.011515815	0.010292046	0.011404286	0.010923935	0.011479057	0.010686213	0.011619959	0.010455283	0.011177291	0.348579688
Glyma.12G158600	563.6019897	528.6582642	558.434021	533.4580688	573.152771	641.1551514	559.3701782	519.4549561	0.010338644	0.010547801	0.011827566	0.011383102	0.011719199	0.013416505	0.011223192	0.010237013	0.011024278	0.011648977	0.43758493
Glyma.06G078500	902.8963013	1000.507507	944.4688721	533.1188354	899.6050415	562.9544678	668.0601196	932.6914673	0.016562617	0.019962147	0.020003738	0.011375863	0.018394137	0.011780115	0.013403944	0.018380756	0.016976091	0.015489738	0.595719465
Glyma.18G036300	511.3954163	567.0025635	488.9382324	533.0026855	539.874939	477.9807739	482.5848389	449.2940674	0.009380974	0.011312847	0.010355653	0.011373384	0.01103877	0.010001996	0.009682572	0.008854337	0.010605715	0.009894419	0.317088067
Glyma.04G204300	528.272644	486.7759094	478.5340271	532.6362915	498.1860352	524.2033081	474.9816895	536.0411987	0.009690567	0.009712163	0.010135293	0.011365566	0.010186361	0.010969227	0.009530023	0.010563882	0.010225898	0.010312373	0.86794545
Glyma.09G277400	495.9185181	539.3401489	553.6744995	532.1415405	497.7587585	445.2184448	465.4277649	529.7345581	0.009097067	0.010760926	0.01172676	0.011355009	0.010177625	0.009316428	0.009338333	0.010439596	0.01073494	0.009817995	0.207193096
Glyma.07G042400	527.315979	546.6973877	572.5925293	531.9511719	518.3890381	529.7961426	499.1604614	590.5324707	0.009673018	0.010907718	0.012127441	0.011350947	0.01059945	0.01108626	0.010015145	0.011637753	0.011014781	0.010834652	0.78085036
Glyma.16G200600	442.4520264	358.8574524	447.5564575	530.6617432	393.7565613	395.089386	428.9924622	412.2424622	0.008116285	0.007159931	0.009479192	0.011323433	0.008051102	0.008267451	0.008607296	0.008124153	0.00901971	0.0082625	0.438056857
Glyma.04G191500	589.505188	593.677002	580.3222046	530.5596924	548.5875244	593.196228	558.0488892	521.3267822	0.010813809	0.011845056	0.012291155	0.011321255	0.011216916	0.01241294	0.011196681	0.010273902	0.011567819	0.01127511	0.609142515
Glyma.09G052100	656.78302	645.145813	1108.766968	530.4174805	773.4327393	470.6030579	212.2734833	331.3600464	0.012047946	0.012871963	0.023483552	0.011318221	0.015814304	0.009847614	0.004259051	0.006530185	0.01493042	0.009112788	0.177881864
Glyma.20G026800	424.4688721	559.0751953	599.2271729	529.4996948	504.133606	459.6878357	477.1745605	624.9592896	0.007786404	0.01115468	0.01269156	0.011298637	0.010307971	0.009619207	0.009574021	0.01231621	0.01073282	0.010454352	0.827576766
Glyma.11G194300	501.4277039	695.6229248	510.289978	526.5183105	305.1179199	428.2213745	392.3146973	382.8209839	0.009198127	0.013879083	0.010807881	0.011235019	0.006238716	0.008960755	0.007871394	0.007544337	0.011280027	0.007653801	0.017813442
Glyma.13G197100	818.9572144	530.5778809	479.6577148	525.7085571	502.0392456	477.2123718	540.5188599	588.6001587	0.015022849	0.010586101	0.010159093	0.01121774	0.010265148	0.009985917	0.010844959	0.011599673	0.011746446	0.010673924	0.394393953
Glyma.15G251500	422.7685852	487.4182739	601.9030762	525.4533691	497.1640625	470.9535522	415.8907166	390.2702332	0.007755214	0.00972498	0.012748235	0.011212295	0.010165465	0.009854948	0.008344423	0.007691141	0.010360181	0.009013994	0.311978841
Glyma.04G078500	502.9402161	434.219635	629.1474609	525.3971558	420.8752136	439.5570984	416.5001831	280.4066162	0.009225872	0.008663559	0.013325268	0.011211095	0.008605595	0.009197961	0.008356651	0.005526035	0.010606449	0.00792156	0.091463347
Glyma.08G179900	507.5353699	510.6736755	501.4490051	524.4108887	419.9283752	375.4907837	440.421875	426.5682678	0.009310165	0.010188972	0.01062063	0.01119005	0.008586235	0.00785734	0.008836615	0.008406475	0.010327454	0.008421666	0.005323214
Glyma.06G160300	362.4377747	456.9219971	563.9100952	524.0744629	589.7313232	694.6153564	681.2983398	642.6174927	0.006648513	0.009116517	0.011943548	0.011182871	0.012058179	0.014535188	0.013669556	0.012664205	0.009722863	0.013231782	0.036223103
Glyma.10G205900	622.6674805	551.458252	512.1574097	523.3705444	479.0406189	537.7477417	472.2467041	572.3806763	0.011422134	0.011002707	0.010847433	0.011167851	0.009794897	0.011252651	0.009475148	0.011280032	0.011110031	0.010450682	0.227950298
Glyma.08G177400	464.8439941	243.4594421	379.3913879	521.6444702	424.690094	264.3830261	178.7921295	247.1181183	0.00852704	0.004857508	0.008035464	0.011131019	0.008683597	0.005532352	0.003587282	0.004870011	0.008137758	0.005668311	0.1924992
Glyma.02G254500			317.9245605	521.1060181	407.5554199	476.9570618	496.9199219	479.8192444	0	0	0.006733604	0.01111953	0.008333246	0.009980575	0.009970191	0.009455904	0.004463283	0.009434979	0.121209594
Glyma.06G079600	912.0447388	724.008667	574.1082153	520.3043823	557.0465088	401.1904297	552.7253418	237.7986298	0.016730435	0.014445436	0.012159543	0.011102424	0.011389876	0.008395118	0.01108987	0.00468635	0.01360946	0.008890304	0.055997483
Glyma.09G252200	412.0968018	413.6148071	428.8481445	520.0979614	461.5776978	357.1363525	472.8864746	480.2484131	0.007559452	0.008252451	0.009082952	0.011098019	0.009437834	0.007473264	0.009487984	0.009464361	0.008998219	0.008965861	0.972893124
Glyma.07G198600	450.7814026	507.7126465	504.0595703	519.8013916	482.8248901	539.2836914	463.1330261	473.0734253	0.008269078	0.010129893	0.010675921	0.011091691	0.009872274	0.011284792	0.009292291	0.009322962	0.010041646	0.00994308	0.903353582
Glyma.09G227200	454.0600586	476.4781189	533.7736816	519.3790894	463.7505188	492.8591309	433.4763489	569.0151978	0.008329221	0.009506701	0.011305263	0.01108268	0.009482262	0.010313334	0.008697261	0.011213708	0.010055966	0.009926641	0.888689369
Glyma.02G042500	788.8808594	635.6115723	544.9910278	519.3682861	538.2540894	905.9562378	602.2940063	589.2167358	0.014471132	0.012681735	0.011542845	0.011082449	0.011005629	0.018957605	0.012084415	0.011611824	0.01244454	0.013414868	0.64604007
Glyma.19G247500	699.4365845	668.1206665	581.0686646	518.6842041	494.3572388	623.6942139	704.2590332	771.8665161	0.012830377	0.013330357	0.012306965	0.011067852	0.010108074	0.013051126	0.014130239	0.015211343	0.012383888	0.013125196	0.559697835
Glyma.04G208600	466.5921326	501.4142151	443.4613647	518.3748779	444.8799133	399.7933655	343.7316284	351.6824036	0.008559108	0.010004227	0.009392459	0.011061252	0.009096416	0.008365884	0.006896624	0.006930683	0.009754261	0.007822402	0.043635685
Glyma.09G255600	551.5693359	522.473938	507.5916443	518.1591797	493.7355347	510.4134521	527.8053589	556.4290161	0.010117919	0.010424411	0.01075073	0.011056649	0.010095362	0.010680667	0.010589876	0.010965669	0.010587427	0.010582894	0.987240939
Glyma.15G112300	526.6950684	466.1479187	442.9909973	517.9934692	521.911499	446.3705139	472.6305542	502.7276917	0.009661628	0.009300593	0.009382496	0.011053113	0.010671474	0.009340535	0.00948285	0.009907365	0.009849458	0.009850556	0.998339474
Glyma.13G111600	466.9353027	431.3075256	440.8902893	517.6417847	564.2584229	496.3945618	548.381958	457.8648071	0.008565403	0.008605457	0.009338004	0.011045609	0.011537337	0.010387314	0.011002724	0.009023243	0.009388618	0.010487655	0.215474019
Glyma.01G205400	319.5239563	471.7980347	460.9180908	516.7313843	304.5902405	424.7159729	466.0323181	527.7391968	0.005861308	0.009413324	0.00976219	0.011026182	0.006227927	0.008887403	0.009350463	0.010400273	0.009015751	0.008716516	0.839975902
Glyma.17G216000	535.1993408	456.0342102	489.2850647	515.5651245	442.7366333	476.3544006	521.2675781	623.6507568	0.00981763	0.009098804	0.010362999	0.011001296	0.009052593	0.009967964	0.010458702	0.012290423	0.010070182	0.01044242	0.655058788
Glyma.16G209800	566.7255859	519.7608032	587.5375977	515.5509644	525.8497925	613.5327148	505.7833862	542.9572754	0.010395943	0.010370278	0.012443976	0.011000994	0.010752	0.012838491	0.010148027	0.010700179	0.011052798	0.011109674	0.943238228
Glyma.05G022200	621.46698	536.7732544	531.6295166	514.9807739	472.8101196	472.5704041	434.1620789	510.9112244	0.011400113	0.010709711	0.01125985	0.010988827	0.009667503	0.009888781	0.008711019	0.01006864	0.011089625	0.009583986	0.004351535
Glyma.03G210900	426.7730408	509.0648193	488.3747559	514.5760498	432.168457	496.8968811	516.3309937	464.0630798	0.007828671	0.010156872	0.010343719	0.010980191	0.008836506	0.010397826	0.010359654	0.009145393	0.009827363	0.009684845	0.864411711
Glyma.12G097400	848.3279419	561.6243896	559.0604248	512.9645996	562.8272095	1160.697632	716.1678467	492.9066162	0.015561622	0.011205542	0.011840833	0.010945805	0.011508073	0.024288202	0.014369177	0.009713819	0.01238845	0.014969818	0.479387049
Glyma.09G243300	489.7658691	505.4618225	460.7954102	512.4859009	563.7415161	443.8681335	619.6962891	509.7280884	0.008984204	0.010084985	0.009759592	0.010935591	0.011526768	0.009288172	0.012433574	0.010045324	0.009941093	0.010823459	0.321576473
Glyma.15G105600	598.5839233	550.5895996	579.7910156	512.0462646	582.7630615	587.2352295	611.0410156	460.936676	0.010980349	0.010985375	0.012279904	0.01092621	0.0119157	0.012288203	0.012259914	0.009083781	0.011292959	0.011386899	0.91456393
Glyma.05G174200	532.7703857	452.127594	441.3754578	511.3791199	361.956543	475.1532593	449.4369812	479.0718079	0.009773073	0.009020859	0.009348279	0.010911974	0.00740089	0.009942829	0.009017494	0.009441174	0.009763546	0.008950597	0.281840878
Glyma.02G276600	757.5756226	616.6280518	600.352356	511.2144775	614.9269409	546.1984863	676.8706665	694.3665771	0.013896873	0.012302976	0.012715391	0.010908461	0.012573351	0.011429487	0.013580719	0.013684035	0.012455925	0.012816898	0.671638175
Glyma.05G169900	533.9275513	445.364563	511.1690063	510.0812073	650.6779175	833.1888428	522.5765991	801.9793091	0.0097943	0.008885923	0.010826498	0.010884279	0.013304348	0.01743491	0.010484966	0.015804783	0.01009775	0.014257252	0.039805287
Glyma.01G029600	565.7647095	543.6936646	508.4719849	509.8528442	464.4463806	512.3501587	434.8344116	310.9017029	0.010378317	0.010847787	0.010769376	0.010879406	0.00949649	0.010721194	0.008724509	0.006127008	0.010718721	0.0087673	0.093089491
Glyma.11G149900	561.0454102	607.5992432	501.4381104	509.3567505	547.0802002	418.3046875	405.2607727	375.2329407	0.010291747	0.012122833	0.010620399	0.01086882	0.011186096	0.008753243	0.008131144	0.007394798	0.01097595	0.00886632	0.060391365
Glyma.18G074100	301.8331299	371.7872925	372.7977905	507.7539368	395.8131104	392.0264893	469.8597412	430.4709167	0.005536789	0.007417908	0.007895813	0.010834618	0.008093152	0.008203358	0.009427256	0.008483385	0.007921282	0.008551788	0.59945362
Glyma.15G056800	383.6094971	481.4734192	509.5842285	507.4781799	543.6856079	554.1907959	738.4245605	565.2252197	0.007036885	0.009606368	0.010792933	0.010828734	0.011116687	0.011596731	0.014815735	0.011139018	0.00956623	0.012167043	0.084238729
Glyma.08G244500	473.7497253	465.0980835	484.1107788	506.8381958	485.3994751	608.8916626	424.4067993	593.4887085	0.008690406	0.009279647	0.010253408	0.010815078	0.009924916	0.012741375	0.008515289	0.011696013	0.009759635	0.010719398	0.39648089
Glyma.19G082300	532.0874023	575.4659424	582.0407104	504.4371033	544.3292236	571.4116211	567.4478149	612.8639526	0.009760545	0.011481708	0.012327553	0.010763843	0.011129847	0.011957085	0.011385261	0.012077845	0.011083412	0.01163751	0.383841792
Glyma.13G094900	515.411377	558.2903442	613.4011841	503.7575989	612.5829468	725.1300049	715.6665649	595.7263184	0.009454642	0.011139021	0.012991764	0.010749343	0.012525424	0.015173722	0.014359119	0.01174011	0.011083692	0.013449594	0.070926002
Glyma.10G261400	504.7337952	573.59552	568.7385864	501.9943542	573.1663818	457.0648193	504.6020203	544.1046143	0.009258774	0.01144439	0.012045815	0.010711719	0.011719477	0.009564319	0.010124325	0.01072279	0.010865174	0.010532728	0.676048297
Glyma.17G223300	775.5098267	549.5757446	417.9697571	501.8938904	348.9465332	272.2880859	383.2032471	172.588028	0.014225855	0.010965147	0.008852549	0.010709575	0.007134876	0.00569777	0.007688582	0.00340123	0.011188282	0.005980614	0.012193511
Glyma.05G169300	456.5006409	423.0678711	464.6870422	500.7910156	400.864563	454.6575012	442.0916748	408.7358704	0.008373991	0.008441059	0.009842016	0.010686041	0.008196439	0.009513945	0.008870118	0.008055048	0.009335777	0.008658887	0.341726137
Glyma.03G253900	450.9622498	528.4514771	500.1924133	500.6600952	477.145752	509.5990601	594.7334595	339.8621521	0.008272395	0.010543675	0.010594016	0.010683248	0.009756153	0.010663625	0.01193272	0.006697738	0.010023333	0.009762559	0.842725681
Glyma.12G036800	485.02771	592.9209595	500.2078247	500.3755493	513.1060181	487.2320862	528.3278198	631.1573486	0.008897288	0.011829971	0.010594342	0.010677176	0.010491429	0.010195585	0.010600358	0.012438357	0.010499694	0.010931432	0.604528566
Glyma.08G346200	1269.843506	719.6621094	586.6419067	499.9927979	422.9624023	350.5545349	435.3055115	337.430603	0.023293851	0.014358713	0.012425005	0.010669009	0.008648271	0.007335536	0.008733961	0.006649819	0.015186645	0.007841897	0.042007987
Glyma.12G122900	568.3935547	459.5953369	445.0277405	499.3538513	470.6524048	485.0151672	579.6356201	563.0064087	0.01042654	0.009169856	0.009425634	0.010655375	0.009623384	0.010149195	0.011629797	0.011095291	0.009919351	0.010624417	0.271275196
Glyma.04G035800	564.4588623	561.6600952	451.9240417	499.1015625	493.1083069	485.1689148	465.3812256	515.2861328	0.010354363	0.011206254	0.009571697	0.010649991	0.010082538	0.010152412	0.009337399	0.010154857	0.010445576	0.009931802	0.240474732
Glyma.04G011100	1059.073486	552.4946899	567.2050171	498.3875427	526.7914429	361.3092346	296.6307678	372.0041809	0.019427512	0.011023386	0.012013334	0.010634755	0.010771253	0.007560584	0.005951594	0.007331168	0.013274747	0.00790365	0.058931167
Glyma.06G307200	1118.442261	1043.510498	948.1068726	498.1585693	571.7473145	368.2869263	561.2839966	539.3079224	0.020516565	0.020820143	0.02008079	0.010629869	0.011690462	0.007706595	0.011261591	0.01062826	0.018011842	0.010321727	0.02626334
Glyma.16G037900	687.0983887	605.7890015	565.203125	496.5979004	463.4694214	701.5615845	869.5737915	588.9023438	0.012604047	0.012086715	0.011970935	0.010596567	0.009476514	0.014680541	0.017447111	0.011605628	0.011814566	0.013302449	0.439640575
Glyma.20G153200	554.5725098	536.3500977	542.9303589	495.5093079	529.9108887	529.8261719	483.6322327	463.9557495	0.010173009	0.010701268	0.0114992	0.010573339	0.010835036	0.011086888	0.009703587	0.009143278	0.010736704	0.010192197	0.350967179
Glyma.01G115000	1138.929077	992.0278931	774.6646729	495.0255432	185.1101532	335.1632996	294.7572632	495.9617004	0.020892373	0.019792961	0.016407305	0.010563016	0.003784929	0.007013466	0.005914004	0.009774026	0.016913914	0.006621606	0.007934825
Glyma.15G248550	499.4295654	516.5726929	534.3545532	494.5047607	385.1087341	387.2900696	390.7536621	347.3414001	0.009161474	0.010306669	0.011317566	0.010551903	0.007874281	0.008104246	0.007840073	0.006845133	0.010334403	0.007665933	0.002297965
Glyma.17G050600	670.1124878	563.7089233	531.866394	493.4239197	508.6730347	507.1115112	424.0410156	443.2900391	0.01229246	0.011247132	0.011264867	0.01052884	0.010400788	0.010611572	0.00850795	0.008736014	0.011333325	0.009564081	0.035886879
Glyma.06G180000	474.7178345	475.5849304	368.7355652	492.715332	420.6456299	406.1038208	486.6734619	415.0610962	0.008708165	0.00948888	0.007809775	0.01051372	0.0086009	0.008497934	0.009764606	0.0081797	0.009130135	0.008760785	0.601937499
Glyma.05G209200	416.8712769	487.9664307	460.0245056	492.2020874	521.8536987	536.227478	447.2109985	442.8693542	0.007647035	0.009735916	0.009743264	0.010502768	0.010670292	0.011220839	0.008972832	0.008727724	0.009407246	0.009897922	0.593364258
Glyma.01G043400	485.8890686	659.1192627	593.8171997	490.9010925	509.8796692	531.5870972	455.9803772	359.9780273	0.008913088	0.013150761	0.012576977	0.010475007	0.01042546	0.011123736	0.009148781	0.007094166	0.011278958	0.009448036	0.213955561
Glyma.19G122600	604.0527954	577.7426758	435.0624695	490.2926941	490.8505859	493.5008545	485.5952759	462.7351379	0.011080669	0.011527134	0.009214571	0.010462025	0.010036374	0.010326762	0.009742974	0.009119223	0.0105711	0.009806333	0.224369234
Glyma.17G242300	628.7869873	446.4169006	439.7981873	490.0800171	355.7082214	311.4659119	355.8077393	441.3161011	0.01153439	0.008906919	0.009314873	0.010457487	0.007273131	0.006517586	0.007138919	0.008697114	0.010053417	0.007406688	0.012429022
Glyma.13G349600	448.5838318	485.0139465	443.1348877	490.0774536	440.1034851	455.7998352	466.9974365	487.6409607	0.008228766	0.009677008	0.009385544	0.010457432	0.008998753	0.009537849	0.009369827	0.009610048	0.009437187	0.009379119	0.907987749
Glyma.05G079000	463.8392639	465.8813171	381.5334167	490.0170593	378.1496277	420.4646301	417.8536987	537.2003784	0.008508609	0.009295274	0.008080832	0.010456143	0.007731989	0.008798441	0.008383808	0.010586726	0.009085215	0.008875241	0.80259517
Glyma.15G205900	588.4679565	578.7254639	518.7189941	489.5487671	548.5426025	604.4082642	574.1845703	536.5881958	0.010794783	0.011546743	0.010986406	0.010446151	0.011215997	0.012647557	0.011520427	0.010574662	0.010943521	0.011489661	0.308274579
Glyma.03G239400	408.1636658	473.5937195	351.3999939	487.9954834	487.4711609	471.4863586	537.5905151	512.3424683	0.007487303	0.009449152	0.00744261	0.010413006	0.009967275	0.009866097	0.010786205	0.010096846	0.008698018	0.010179106	0.101816386
Glyma.08G141700	503.2322693	497.816803	439.3599854	487.9263916	453.3755493	476.4095154	442.3571777	521.5334473	0.00923123	0.009932451	0.009305592	0.010411532	0.009270126	0.009969117	0.008875445	0.010277975	0.009720201	0.009598166	0.783476072
Glyma.06G324300	604.3814697	489.5500183	395.7294617	487.0970154	438.0213318	474.5746765	481.2618103	549.8691406	0.011086698	0.009767512	0.008381503	0.010393834	0.00895618	0.009930722	0.009656027	0.010836392	0.009907387	0.00984483	0.931179028
Glyma.09G170600	421.9387512	307.4519348	358.3861694	486.7141724	425.0618591	345.9180603	250.18013	154.8461609	0.007739992	0.006134287	0.007590576	0.010385665	0.008691199	0.007238515	0.005019609	0.003051587	0.00796263	0.006000228	0.245007581
Glyma.08G095200	457.5651855	496.7795105	508.7261963	486.5608826	488.5350647	518.7402344	514.7168579	598.059021	0.008393519	0.009911755	0.01077476	0.010382394	0.009989029	0.010854909	0.010327268	0.011786081	0.009865607	0.010739322	0.228878151
Glyma.02G282400	272.7455139	146.7206268	310.3399048	486.3599854	417.1346741	489.1775208	367.434906	454.8229065	0.00500321	0.002927373	0.006572962	0.010378107	0.008529112	0.010236294	0.007372206	0.008963295	0.006220413	0.008775227	0.179511438
Glyma.13G202600	1125.915039	360.1600647	382.228241	485.2191772	404.5714111	722.4634399	535.2510376	477.9626465	0.020653645	0.007185921	0.008095548	0.010353764	0.008272232	0.015117923	0.010739266	0.009419315	0.01157222	0.010887184	0.848833298
Glyma.05G016500	482.1040955	435.0071106	523.5244141	483.8387451	554.3470459	863.9574585	372.1784668	260.6332397	0.008843657	0.008679271	0.011088184	0.010324308	0.01133468	0.018078759	0.007467381	0.005136357	0.009733855	0.010504294	0.798674476
Glyma.11G133800	502.0684509	561.4338379	472.7358093	482.7891846	486.0646057	413.4486694	424.237854	458.8096313	0.009209881	0.01120174	0.010012488	0.010301912	0.009938516	0.008651628	0.0085119	0.009041862	0.010181505	0.009035977	0.070478076
Glyma.02G206700	602.6541748	519.8041382	534.5946045	482.249939	479.2868958	459.7455139	536.5458984	633.1227417	0.011055013	0.010371143	0.01132265	0.010290406	0.009799933	0.009620414	0.010765246	0.012477089	0.010759803	0.01066567	0.897670966
Glyma.13G144800	574.5408936	492.8919067	440.4814148	481.8692932	436.2799377	482.2248535	443.2195435	380.6998596	0.010539306	0.00983419	0.009329344	0.010282284	0.008920573	0.010090806	0.008892748	0.007502536	0.009996281	0.008851666	0.101492174
Glyma.11G172191	903.5194702	433.30896	449.5469055	481.7888794	567.5401611	847.460022	617.3128662	730.5696411	0.016574048	0.008645389	0.00952135	0.010280568	0.011604438	0.017733542	0.012385753	0.014397497	0.011255339	0.014030307	0.266192986
Glyma.02G184600	429.7668152	451.5237427	454.6124573	481.7118835	464.7947998	377.607605	331.7336426	371.516571	0.007883589	0.009008811	0.009628637	0.010278925	0.009503614	0.007901636	0.006655897	0.007321559	0.009199991	0.007845676	0.138819901
Glyma.03G150600	641.8471069	420.2301636	435.9010925	481.5985413	496.4380188	515.8262939	618.8665771	463.9142456	0.011773963	0.008384441	0.009232333	0.010276506	0.01015062	0.010793933	0.012416926	0.00914246	0.009916811	0.010625985	0.505805865
Glyma.11G117600	565.7028198	413.6738892	438.9546814	481.5168457	432.0119324	492.6138	629.9832764	314.6663818	0.010377182	0.00825363	0.009297008	0.010274763	0.008833306	0.0103082	0.012639971	0.0062012	0.009550646	0.009495669	0.970731374
Glyma.16G106300	567.6567993	532.6758423	519.1115112	480.7835388	470.4765625	522.296936	493.383606	484.03302	0.010413025	0.01062796	0.01099472	0.010259115	0.009619789	0.010929335	0.009899239	0.009538945	0.010573705	0.009996827	0.157983837
Glyma.18G258000	412.144165	452.4347229	410.808197	480.5511475	432.3163452	486.8297119	450.2344971	438.2762146	0.007560321	0.009026987	0.008700868	0.010254157	0.00883953	0.010187165	0.009033496	0.008637206	0.008885583	0.009174349	0.674205527
Glyma.05G087300	310.3381348	152.1703491	466.0283813	479.8266907	67.28579712	49.58448029		65.85720062	0.005692804	0.003036106	0.009870425	0.010238698	0.001375786	0.001037581	0	0.001297862	0.007209508	0.000927807	0.01180547
Glyma.14G079400	540.2244263	530.6223145	475.7761536	479.1588135	436.2104187	472.5563049	575.6800537	739.2193604	0.009909809	0.010586987	0.010076882	0.010224446	0.008919152	0.009888486	0.011550433	0.014567959	0.010199531	0.011231507	0.439279412
Glyma.06G155750	517.8814087	566.3998413	467.5103149	478.4637451	496.5014648	497.7707825	460.9436951	585.6199341	0.009499952	0.011300821	0.009901813	0.010209615	0.010151917	0.010416112	0.009248365	0.011540941	0.01022805	0.010339334	0.861214967
Glyma.17G092800	477.653717	594.2392578	524.34552	478.0476074	620.5042725	681.9836426	598.3777466	557.2178345	0.00876202	0.011856274	0.011105575	0.010200735	0.012687391	0.014270862	0.012005839	0.010981215	0.010481151	0.012486327	0.081496151
Glyma.15G087200	568.8566284	570.0869751	431.9772034	477.4540405	480.1956787	390.3795471	379.809967	387.1420898	0.010435035	0.011374387	0.009149226	0.010188069	0.009818514	0.008168895	0.007620499	0.007629494	0.010286679	0.008309351	0.028864697
Glyma.06G028600	219.4235992	360.6613159	407.5664978	477.3450317	501.1076965	508.3146667	574.8352661	234.8114471	0.004025079	0.007195922	0.00863221	0.010185743	0.0102461	0.010636749	0.011533483	0.004627481	0.007509739	0.009260953	0.424573652
Glyma.09G123800	542.6999512	540.2573853	446.8960876	476.4745789	498.571106	531.3717651	527.7000122	533.1071167	0.00995522	0.010779227	0.009465206	0.010167169	0.010194235	0.011119231	0.010587762	0.010506059	0.010091705	0.010601822	0.176720109
Glyma.13G302300	458.610321	294.3881531	326.2078552	476.2008362	320.1750488	195.4093475	344.8270874	265.3795166	0.00841269	0.005873639	0.006909043	0.010161328	0.006546588	0.004089042	0.006918604	0.005229893	0.007839175	0.005696032	0.107997818
Glyma.08G071300	547.8968506	634.3217773	578.1063843	475.8229065	559.9782715	449.2193298	501.8656616	334.7525024	0.010050551	0.012656001	0.012244224	0.010153264	0.011449821	0.009400148	0.010069422	0.006597041	0.01127601	0.009379108	0.173500707
Glyma.04G227400	419.711853	457.3666687	534.5774536	475.6909485	467.2080383	539.730957	360.1260681	538.5715332	0.007699142	0.009125389	0.011322287	0.010150448	0.009552957	0.011294151	0.007225562	0.010613748	0.009574316	0.009671605	0.936809805
Glyma.06G269500	768.8372192	295.8445129	418.9600525	475.6284485	478.009613	398.0491333	374.1212158	304.6367188	0.014103454	0.005902696	0.008873524	0.010149114	0.009773816	0.008329385	0.00750636	0.006003543	0.009757197	0.007903276	0.360651531
Glyma.12G117600	369.3283081	460.9213867	444.2625122	474.7494812	395.4115295	434.0277405	486.6691589	374.9515076	0.006774912	0.009196313	0.009409427	0.010130359	0.008084941	0.009082256	0.00976452	0.007389252	0.008877753	0.008580242	0.751884321
Glyma.13G295500	412.4825134	514.7744751	537.4608765	474.350708	668.6939087	680.7548828	670.645813	560.8474731	0.007566528	0.010270791	0.011383357	0.01012185	0.013672719	0.01424515	0.013455824	0.011052745	0.009835631	0.013106609	0.022418774
Glyma.15G112000	555.4154663	521.2835693	431.6272888	473.8451843	439.3885193	479.6203308	528.7522583	485.7479248	0.010188472	0.010400661	0.009141814	0.010111063	0.008984134	0.010036305	0.010608874	0.009572741	0.009960502	0.009800514	0.730963472
Glyma.08G337500	420.6593933	430.8642578	454.5530701	473.091217	491.3643799	468.4417725	444.5793152	436.7829285	0.007716523	0.008596613	0.00962738	0.010094974	0.01004688	0.009802388	0.00892003	0.008607777	0.009008872	0.009344269	0.61595451
Glyma.06G277500	481.3990784	474.8531799	450.5879822	472.9864807	461.7875061	487.6177063	505.3964539	538.8403931	0.008830725	0.009474281	0.0095434	0.010092739	0.009442124	0.010203654	0.010140264	0.010619046	0.009485286	0.010101272	0.133737942
Glyma.10G124800	600.8708496	659.6236572	587.0494385	472.8422241	510.1818237	582.9819336	499.4946899	436.3587646	0.0110223	0.013160825	0.012433637	0.010089661	0.010431638	0.0121992	0.010021851	0.008599418	0.011676606	0.010313027	0.226929218
Glyma.19G192800	492.633667	363.5683594	447.5370483	472.0818787	570.6925659	668.8428955	594.3045044	699.3417969	0.00903681	0.007253923	0.009478781	0.010073437	0.011668895	0.013995885	0.011924113	0.013782083	0.008960738	0.012842744	0.004026142
Glyma.03G228900	530.2833862	486.1056824	491.6078796	471.0913086	447.8157349	400.9942322	403.6167603	267.6069031	0.009727452	0.009698791	0.010412196	0.010052299	0.009156445	0.008391013	0.008098158	0.005273788	0.009972685	0.007729851	0.041022781
Glyma.16G153200	459.1628418	579.7609253	512.9468994	470.8524475	469.6284485	439.9012146	434.3486023	414.4089355	0.008422826	0.011567402	0.010864154	0.010047203	0.009602447	0.009205162	0.008714761	0.008166848	0.010225396	0.008922305	0.130519924
Glyma.11G218700	454.5217896	442.2582092	484.1769104	470.5477905	415.8798523	488.5667114	255.8034821	529.0477295	0.008337691	0.008823945	0.010254809	0.010040702	0.008503455	0.010223513	0.005132436	0.01042606	0.009364287	0.008571366	0.567196712
Glyma.14G101500	617.8511353	618.5821533	538.0584106	470.2789612	484.7588501	531.6016846	567.3908691	491.4122925	0.011333784	0.012341964	0.011396013	0.010034965	0.009911817	0.011124042	0.011384119	0.00968437	0.011276682	0.010526087	0.283479863
Glyma.11G039900	301.2349548	485.5863647	459.4264526	469.6926575	486.8711548	475.1967468	479.5217896	455.8872375	0.005525816	0.009688429	0.009730597	0.010022455	0.009955007	0.009943739	0.009621115	0.00898427	0.008741824	0.009626033	0.451529025
Glyma.02G236700	471.3343201	520.0244141	410.0112305	469.1975098	518.0667725	599.7589111	616.3224487	629.0697021	0.008646098	0.010375538	0.008683989	0.010011889	0.010592861	0.012550267	0.012365881	0.012397215	0.009429378	0.011976556	0.007489467
Glyma.02G238700	693.4859009	528.1329346	463.8156128	467.7843628	494.1970825	456.1350708	494.3450928	455.7330017	0.012721219	0.010537319	0.009823559	0.009981735	0.0101048	0.009544864	0.00991853	0.008981231	0.010765958	0.009637356	0.164962343
Glyma.02G143200	384.360199	476.7329712	517.0026855	465.2017822	561.7249756	500.192749	511.9546814	575.8093872	0.007050655	0.009511786	0.010950055	0.009926627	0.011485536	0.010466793	0.010271848	0.011347602	0.009359781	0.010892945	0.132750531
Glyma.12G232000	514.5923462	438.8541565	434.1452942	464.7872009	442.2717896	519.557373	474.0544739	433.1821594	0.009439618	0.008756027	0.009195145	0.00991778	0.009043088	0.010872008	0.009511419	0.008536816	0.009327143	0.009490833	0.778774858
Glyma.06G295100	607.1203003	668.6734619	543.1583252	464.3568115	491.340271	399.0300903	337.2869263	254.7023315	0.011136939	0.013341387	0.011504028	0.009908597	0.010046387	0.008349912	0.006767318	0.005019475	0.011472738	0.007545773	0.022616605
Glyma.17G053200	377.256012	420.0518494	500.487915	463.8197937	341.6055298	432.6741333	437.6069946	470.2466736	0.006920337	0.008380883	0.010600274	0.009897137	0.006984775	0.009053931	0.008780138	0.009267255	0.008949658	0.008521525	0.674952093
Glyma.17G130200	304.2119141	376.6128235	438.309021	463.6551208	409.233429	428.2845764	482.4263916	516.4212036	0.005580425	0.007514187	0.009283333	0.009893624	0.008367556	0.008962077	0.009679393	0.010177226	0.008067892	0.009296563	0.285840342
Glyma.18G041700	487.9212646	524.0728149	470.3672791	463.5534363	416.0671082	443.1846924	453.3215942	416.2276001	0.008950367	0.010456312	0.009962323	0.009891454	0.008507284	0.00927387	0.009095435	0.008202689	0.009815114	0.00876982	0.040570034
Glyma.12G188200	331.6411743	402.6795349	434.9850464	463.4389954	301.0355835	302.2783508	291.6507568	240.2897034	0.006083584	0.00803427	0.009212931	0.009889012	0.006155245	0.006325332	0.005851675	0.004735442	0.008304949	0.005766923	0.031255008
Glyma.17G072400	583.5939941	518.522644	496.5845337	462.7154236	558.7547607	439.6074524	522.7008057	497.6078491	0.010705375	0.010345575	0.010517601	0.009873572	0.011424804	0.009199015	0.010487458	0.009806468	0.010360531	0.010229436	0.805604585
Glyma.06G111200	487.2296448	467.1836853	611.6745605	462.3652649	449.5570068	520.6644897	464.4778748	488.2293701	0.00893768	0.009321259	0.012955194	0.0098661	0.009192048	0.010895175	0.009319275	0.009621644	0.010270058	0.009757035	0.624471246
Glyma.03G198400	414.9746704	394.686676	424.7567444	461.3994446	363.8099976	455.2878723	319.6576233	299.6151428	0.007612243	0.007874797	0.008996297	0.009845491	0.007438788	0.009527136	0.006413604	0.005904582	0.008582207	0.007321027	0.234291104
Glyma.16G082100	582.7647705	471.7139893	483.1604919	461.0127258	503.0481567	516.7902222	440.3556824	442.600647	0.010690164	0.009411647	0.010233281	0.009837239	0.010285777	0.010814104	0.008835287	0.008722428	0.010043083	0.009664399	0.544771448
Glyma.13G241300	487.0198364	420.2019653	330.7965393	460.7410278	448.0105286	471.8633728	417.3556213	516.2741089	0.008933831	0.008383878	0.007006231	0.009831442	0.009160428	0.009873986	0.008373815	0.010174328	0.008538846	0.009395639	0.275964175
Glyma.14G081700	435.5649414	426.5335999	400.2514954	460.6872864	499.6591797	415.6723633	422.7402344	343.0735779	0.007989949	0.008510207	0.008477279	0.009830295	0.010216483	0.00869816	0.008481851	0.006761027	0.008701932	0.00853938	0.847556998
Glyma.18G299700	487.7863159	439.034668	462.177948	459.2077332	389.3626099	362.7520447	433.1074829	426.4093018	0.008947891	0.008759629	0.009788874	0.009798724	0.007961259	0.007590775	0.00868986	0.008403342	0.009323779	0.008161309	0.019107855
Glyma.11G101500	525.9068604	389.0220947	481.6156006	458.2159729	411.0187683	396.5926819	278.4220886	380.5522461	0.00964717	0.007761777	0.010200561	0.009777561	0.008404061	0.008298908	0.005586255	0.007499627	0.009346767	0.007447213	0.06627929
Glyma.19G208200	832.9859619	568.5170898	524.1923828	457.740509	464.7044067	469.8203125	474.960022	351.4520874	0.01528019	0.011343065	0.011102332	0.009767416	0.009501766	0.009831234	0.009529588	0.006926144	0.011873251	0.008947183	0.076126718
Glyma.10G263300	501.606842	471.8146057	520.6818237	457.7171936	506.6039124	552.3001709	453.5335083	530.6627808	0.009201413	0.009413655	0.011027979	0.009766918	0.010358481	0.011557168	0.009099687	0.010457888	0.009852491	0.010368306	0.456255082
Glyma.04G021400	616.5988159	536.8325195	522.6915283	457.413208	548.369751	474.9104614	545.6498413	644.5106201	0.011310812	0.010710894	0.011070544	0.009760432	0.011212463	0.009937748	0.010947907	0.012701513	0.01071317	0.011199908	0.491694842
Glyma.03G086100	493.2964172	486.168335	459.6623535	457.4065857	394.0423889	370.9141235	423.2456665	515.0944824	0.009048968	0.009700041	0.009735594	0.00976029	0.008056946	0.007761571	0.008491992	0.01015108	0.009561223	0.008615398	0.142316779
Glyma.07G255700	546.8477173	407.2921753	372.5455627	456.5566711	288.4989929	303.5358582	283.4260559	212.6318512	0.010031306	0.008126302	0.00789047	0.009742155	0.005898911	0.006351646	0.005686655	0.004190383	0.008947558	0.005531898	0.003187499
Glyma.05G242700	297.3557434	337.3714294	413.3373108	455.5944214	415.7953796	441.4533081	448.7167358	516.3765869	0.005454657	0.006731242	0.008754435	0.009721622	0.008501728	0.00923764	0.009003043	0.010176347	0.007665489	0.00922969	0.178494656
Glyma.08G327500	522.5004883	537.5675049	503.2429199	454.6363831	552.5925903	421.4973145	510.1952209	451.6194153	0.009584684	0.010725558	0.010658625	0.009701179	0.011298807	0.008820051	0.010236546	0.008900163	0.010167511	0.009813892	0.614299294
Glyma.12G074800	402.5201416	403.9646301	469.4364929	454.1288147	353.8416138	411.4372253	377.8568726	477.0325317	0.007383779	0.008059911	0.009942609	0.009690348	0.007234965	0.008609538	0.007581313	0.009400985	0.008769162	0.0082067	0.505458781
Glyma.20G117150	450.0901184	460.6613159	495.2245178	453.0904236	519.0481567	436.1035461	456.7874451	538.2602539	0.008256397	0.009191124	0.010488796	0.009668191	0.010612927	0.009125694	0.009164974	0.010607613	0.009401127	0.009877802	0.4776056
Glyma.05G027700	735.4362183	580.0991211	430.3169861	452.5401611	176.1839905	224.7992706	403.7190857	224.3511963	0.01349075	0.01157415	0.009114062	0.009656449	0.003602417	0.004704042	0.008100211	0.004421338	0.010958853	0.005207002	0.006411416
Glyma.04G067600	429.5961304	595.3327026	522.4594116	451.5563049	528.8102417	435.1968689	368.5246277	430.6360474	0.007880458	0.011878091	0.011065628	0.009635455	0.010812532	0.009106721	0.007394071	0.008486639	0.010114908	0.008949991	0.342946206
Glyma.19G088400	327.7693481	480.2217407	452.8187866	451.417511	384.1038818	402.2842102	385.0531311	338.2837219	0.00601256	0.009581394	0.009590648	0.009632494	0.007853735	0.008418006	0.007725698	0.006666632	0.008704274	0.007666018	0.325101713
Glyma.20G105400	614.2940063	293.842041	219.8347168	451.3587036	436.8468933	546.0872192	430.4698486	571.0498047	0.011268532	0.005862743	0.004656073	0.009631239	0.008932166	0.011427159	0.008636938	0.011253804	0.007854647	0.010062517	0.247200018
Glyma.20G177700	478.8821716	357.785553	412.3014221	449.8301392	448.5831604	462.3503113	478.5545044	433.1338806	0.008784555	0.007138545	0.008732495	0.009598622	0.009172136	0.009674921	0.009601708	0.008535865	0.008563554	0.009246157	0.281792116
Glyma.09G253600	564.8082886	553.3586426	461.6385193	449.5895386	357.2956543	396.1642761	411.9779663	427.9526062	0.010360773	0.011040623	0.009777449	0.009593488	0.00730559	0.008289944	0.008265917	0.008433756	0.010193083	0.008073802	0.002248126
Glyma.07G130200	504.3668823	449.8988647	390.6836548	449.4501648	395.5845642	367.1058044	384.3092346	442.4517822	0.009252043	0.008976392	0.008274633	0.009590514	0.008088479	0.00768188	0.007710773	0.008719495	0.009023395	0.008050157	0.038799541
Glyma.12G241100	477.0931702	466.329834	464.2806396	449.4445496	438.9263306	465.8421326	490.5588379	467.9951172	0.008751737	0.009304223	0.009833408	0.009590394	0.008974684	0.009747989	0.009842562	0.009222883	0.009369941	0.00944703	0.813250619
Glyma.08G306800	379.5570374	417.819397	385.3079529	448.8189087	407.4700623	467.4607849	401.9501038	510.63974	0.006962547	0.008336341	0.008160776	0.009577044	0.008331501	0.00978186	0.008064719	0.01006329	0.008259177	0.009060342	0.317530979
Glyma.04G124100	321.5057373	415.7205811	368.5574341	448.7833252	511.986908	382.3321838	337.6505737	285.8890076	0.005897661	0.008294466	0.007806002	0.009576284	0.010468547	0.0080005	0.006774614	0.005634078	0.007893603	0.007719435	0.896739126
Glyma.15G104300	383.5011292	370.57901	370.0486755	448.318573	558.2435913	426.9900208	546.0634155		0.007034897	0.0073938	0.007837587	0.009566367	0.011414352	0.008934988	0.010956205	0	0.007958163	0.007826386	0.962961771
Glyma.04G003200	485.3717346	473.4806824	385.2987061	448.1001587	419.321106	485.6567993	423.177948	405.0308838	0.008903598	0.009446896	0.008160581	0.009561707	0.008573818	0.010162621	0.008490634	0.007982033	0.009018196	0.008802276	0.717931903
Glyma.08G006500	411.0169678	516.9740601	486.7336121	447.5850525	452.24823	434.9010925	395.0670776	334.2991943	0.007539644	0.010314677	0.01030896	0.009550715	0.009247076	0.009100532	0.007926618	0.006588108	0.009428499	0.008215583	0.226471047
Glyma.13G116300	438.6690369	531.9227905	493.8409424	447.4643555	501.4863281	625.4187012	558.5593262	639.4719849	0.00804689	0.010612935	0.010459492	0.00954814	0.010253842	0.013087212	0.011206923	0.012602215	0.009666864	0.011787548	0.051758967
Glyma.20G170700	472.9945679	613.3112793	525.5786743	447.2923279	498.8438416	510.7557068	455.4547424	434.8825989	0.008676553	0.012236799	0.011131693	0.009544469	0.010199812	0.010687829	0.009138235	0.008570327	0.010397379	0.009649051	0.452534853
Glyma.19G106800	425.3666687	549.3945923	435.9572754	447.2011719	346.208313	398.4752502	355.544281	342.3077698	0.007802873	0.010961532	0.009233523	0.009542524	0.007078888	0.008338302	0.007133633	0.006745935	0.009385113	0.007324189	0.031115265
Glyma.08G210500	484.9431763	502.2841797	456.2949524	447.0254211	481.3232422	447.724884	476.9599609	512.2200317	0.008895737	0.010021584	0.009664273	0.009538774	0.00984157	0.009368876	0.009569715	0.010094433	0.009530092	0.009718648	0.530381176
Glyma.20G011400	685.5776978	613.0392456	518.1755371	445.5552673	405.7034607	529.8143921	573.2774048	623.2188721	0.012576152	0.012231372	0.010974896	0.009507403	0.008295379	0.011086642	0.011502226	0.012281912	0.011322456	0.01079154	0.650144266
Glyma.10G086600	414.994873	392.0690918	468.542511	445.0826416	406.6934814	435.3261719	417.5872192	436.0052795	0.007612614	0.007822571	0.009923674	0.009497318	0.008315622	0.009109427	0.008378461	0.008592452	0.008714044	0.008598991	0.856755181
Glyma.20G222700	242.5217133	272.4832764	190.4224701	443.5879517		288.9229431	484.8128662	413.5327454	0.004448788	0.005436592	0.004033125	0.009465424	0	0.006045863	0.009727275	0.008149581	0.005845982	0.00598068	0.958226395
Glyma.08G243000	600.9951172	529.7433472	463.3681335	442.8686829	528.6268921	467.311554	461.4920349	540.8894653	0.011024579	0.01056945	0.009814082	0.009450076	0.010808783	0.009778737	0.009259367	0.010659428	0.010214547	0.010126579	0.869306019
Glyma.08G212000	462.8432922	414.6825867	418.4597473	440.8729248	438.5503845	453.4775391	493.9599609	387.8216858	0.008490339	0.008273756	0.008862927	0.00940749	0.008966997	0.009489253	0.009910802	0.007642887	0.008758628	0.009002485	0.673895654
Glyma.08G164100	511.3016968	440.0664063	402.973938	440.6358032	455.782135	442.3762817	427.2984314	484.7913513	0.009379254	0.008780214	0.00853494	0.00940243	0.009319333	0.009256954	0.008573307	0.00955389	0.00902421	0.009175871	0.634444683
Glyma.01G029800	661.6157837	584.5438843	262.7053833	440.5722656	371.0616455	517.3674927	431.6248169	472.190033	0.012136597	0.011662832	0.005564069	0.009401074	0.007587061	0.010826184	0.008660111	0.009305553	0.009691143	0.009094727	0.729426728
Glyma.08G112000	413.5124512	488.030304	412.5764465	439.7915649	377.5637817	376.6972961	371.9568176	399.5049133	0.007585421	0.009737191	0.00873832	0.009384415	0.00772001	0.007882587	0.007462934	0.007873131	0.008861337	0.007734666	0.058410447
Glyma.17G125700	432.5678406	444.13797	422.2098389	439.5215149	397.7901611	445.4983826	390.0763245	450.5800476	0.00793497	0.00886145	0.008942354	0.009378653	0.008133577	0.009322285	0.007826483	0.00887968	0.008779357	0.008540506	0.620009281
Glyma.07G179700	519.4091797	492.2120972	431.8296814	439.4012756	375.033905	399.8658447	414.8170166	539.6638184	0.009527977	0.009820626	0.009146101	0.009376087	0.007668282	0.008367401	0.00832288	0.010635274	0.009467698	0.008748459	0.320423376
Glyma.14G211800	369.4712524	245.1826019	425.3670349	439.0110168	409.7599792	472.6265869	530.6049805	591.4120483	0.006777534	0.004891888	0.009009223	0.00936776	0.008378322	0.009889957	0.010646047	0.011655088	0.007511601	0.010142354	0.080324206
Glyma.02G236500	354.9353333	432.9721069	407.196167	438.9776306	355.2042847	401.1388855	321.4191589	399.5844116	0.006510889	0.008638669	0.008624366	0.009367047	0.007262827	0.00839404	0.006448947	0.007874698	0.008285243	0.007495128	0.329665869
Glyma.16G129900	585.5330811	501.2757874	554.8606567	438.8355713	576.1104736	528.1098022	478.6302795	523.2316895	0.010740946	0.010001465	0.011751882	0.009364016	0.011779675	0.011050972	0.009603228	0.010311442	0.010464577	0.010686329	0.760589448
Glyma.02G211300	505.2098083	461.888092	416.7851257	437.9118042	425.2700806	397.4714661	461.237854	458.8169861	0.009267506	0.009215601	0.008827459	0.009344304	0.008695456	0.008317297	0.009254267	0.009042007	0.009163717	0.008827257	0.202868811
Glyma.20G207100	450.5828247	391.5653687	422.2696533	437.7701111	438.2330933	381.9515991	311.9441223	461.8851929	0.008265435	0.00781252	0.008943621	0.009341281	0.008960509	0.007992536	0.00625884	0.009102473	0.008590714	0.00807859	0.51394385
Glyma.15G178400	433.7954102	522.3392944	358.6509705	437.4927979	630.003479	578.0212402	535.8044434	622.3718872	0.007957489	0.010421724	0.007596185	0.009335363	0.01288162	0.012095395	0.010750369	0.01226522	0.00882769	0.011998151	0.007015904
Glyma.17G218200	497.1316528	555.6688843	444.2332153	436.8644714	398.6755066	456.1268311	406.2124023	223.614151	0.009119321	0.011086717	0.009408806	0.009321956	0.008151679	0.009544691	0.008150237	0.004406813	0.0097342	0.007563355	0.118539309
Glyma.01G130200	532.0568848	578.84552	633.4382935	436.7289734	524.4021606	496.7166443	419.6769714	306.4796143	0.009759985	0.011549138	0.013416147	0.009319065	0.0107224	0.010394054	0.00842039	0.006039861	0.011011084	0.008894176	0.188707264
Glyma.18G125500	450.053833	221.8748932	359.9407349	436.5018921	408.1643372	488.0839233	384.0927429	379.2224731	0.008255731	0.004426852	0.007623502	0.009314219	0.008345697	0.01021341	0.007706429	0.007473421	0.007405076	0.008434739	0.431660552
Glyma.19G209700	421.709137	510.5879822	498.2203979	435.8614197	372.9519653	309.710907	272.0419922	163.9673004	0.00773578	0.010187262	0.010552248	0.009300553	0.007625713	0.006480862	0.005458245	0.00323134	0.009443961	0.00569904	0.015835486
Glyma.12G082700	456.7833252	452.7644653	576.0536499	434.6034241	499.9216614	472.0351257	477.6282349	177.6737366	0.008379176	0.009033566	0.012200747	0.009273709	0.01022185	0.00987758	0.009583123	0.003501455	0.0097218	0.008296002	0.46171738
Glyma.15G248300	514.9393921	479.4066467	453.9011536	434.2169189	432.6802368	437.1936035	493.8659058	589.5753784	0.009445984	0.009565131	0.009613572	0.009265462	0.008846971	0.009148504	0.009908915	0.011618892	0.009472537	0.00988082	0.538281801
Glyma.09G271800	369.0835266	385.2100525	471.7128601	433.7789001	572.9910889	428.9447937	428.4231873	505.4259338	0.006770422	0.007685719	0.009990822	0.009256115	0.011715893	0.008975893	0.008595874	0.00996054	0.00842577	0.00981205	0.21915768
Glyma.05G147302	251.4462891	318.1161499	401.9419556	433.6277771	222.8943329	145.1045837	117.2491913	190.6168365	0.004612499	0.00634706	0.008513083	0.00925289	0.004557499	0.003036389	0.002352485	0.003756528	0.007181383	0.003425725	0.017530836
Glyma.18G187600	541.343689	687.8898926	593.8325806	432.924469	403.9693298	519.8508911	461.9524536	497.4533081	0.009930341	0.013724793	0.012577303	0.009237883	0.008259922	0.01087815	0.009268605	0.009803422	0.01136758	0.009552525	0.180211058
Glyma.02G242000	612.0254517	523.5733032	499.3449707	432.2991638	431.3768005	459.2469482	349.6400452	369.2168884	0.011226918	0.010446345	0.010576067	0.00922454	0.00882032	0.009609981	0.007015171	0.007276239	0.010368468	0.008180427	0.0265203
Glyma.07G026300	307.0039978	317.4103394	446.668457	431.5787048	324.500885	327.8425293	300.6219482	229.9542236	0.005631643	0.006332978	0.009460385	0.009209167	0.006635038	0.006860275	0.006031673	0.004531759	0.007658543	0.006014686	0.18951539
Glyma.07G246300	362.3889771	425.0594177	465.4230347	431.5637817	449.3089905	414.5145874	362.4750061	328.7848511	0.006647618	0.008480794	0.009857604	0.009208848	0.009186977	0.008673933	0.007272691	0.006479435	0.008548716	0.007903259	0.514702005
Glyma.07G225500	432.9779358	406.3205566	374.6421204	431.2246399	358.6902161	363.5206299	343.5342712	421.8153992	0.007942493	0.008106916	0.007934875	0.009201611	0.007334104	0.007606858	0.006892665	0.008312809	0.008296474	0.007536609	0.124495147
Glyma.05G184100	441.7432861	358.2509766	362.1954346	431.1206665	395.4081421	383.6946716	338.686676	490.7700806	0.008103284	0.007147831	0.007671256	0.009199393	0.008084872	0.008029011	0.006795402	0.009671714	0.008030441	0.00814525	0.880689877
Glyma.02G202500	1430.871582	1062.107666	691.3386841	430.9797363	465.9194031	1117.433594	360.8153687	624.8391113	0.026247729	0.021191194	0.014642471	0.009196386	0.009526609	0.023382879	0.007239392	0.012313842	0.017819445	0.01311568	0.397700841
Glyma.04G202500	360.7350159	263.724762	384.7762451	430.8631897	380.7361755	427.4784241	483.1487427	502.7057495	0.006617278	0.005261842	0.008149515	0.009193899	0.007784876	0.008945208	0.009693886	0.009906933	0.007305633	0.009082726	0.121799709
Glyma.13G345600	455.6530457	492.0015564	613.4397583	429.4719543	348.3162537	284.8529663	267.5474854	232.6502838	0.008358443	0.009816425	0.012992581	0.009164212	0.007121989	0.005960696	0.005368067	0.00458489	0.010082915	0.005758911	0.00928719
Glyma.20G157300	513.5895386	417.6648865	504.1413574	428.9803162	353.194458	361.2437744	378.3796387	331.1175537	0.009421222	0.008333259	0.010677654	0.009153721	0.007221733	0.007559214	0.007591801	0.006525407	0.009396464	0.007224539	0.007253077
Glyma.11G218400	458.0228882	457.2884827	428.3292542	428.9726868	398.8562317	393.0019531	461.7237854	534.4024048	0.008401915	0.009123829	0.009071962	0.009153559	0.008155375	0.00822377	0.009264017	0.010531586	0.008937816	0.009043687	0.86240129
Glyma.07G004500	353.8006592	428.9756165	417.1863708	428.8137817	409.3298035	429.9272766	434.3849182	447.043457	0.006490075	0.00855893	0.008835957	0.009150168	0.008369527	0.008996452	0.00871549	0.008809984	0.008258783	0.008722863	0.479730367
Glyma.09G240600	539.1935425	436.9979248	405.6308594	428.3843079	513.4351807	415.4759827	383.2121277	220.0570679	0.009890899	0.008718992	0.008591213	0.009141004	0.010498159	0.008694051	0.00768876	0.004336713	0.009085527	0.007804421	0.371464869
Glyma.13G088000	613.6309204	655.4859619	357.8144531	428.3413086	605.5059814	515.9796753	592.6834717	463.5153809	0.011256369	0.01307827	0.007578467	0.009140086	0.012380722	0.010797143	0.011891589	0.0091346	0.010263298	0.011051013	0.594603055
Glyma.18G157300	398.2422485	356.2536011	399.1576843	427.7801819	480.8494873	434.6615601	412.0167847	468.7872009	0.007305306	0.007107979	0.008454112	0.009128113	0.009831883	0.009095519	0.008266696	0.009238493	0.007998877	0.009108148	0.103288884
Glyma.14G103300	1024.279419	1067.396851	784.7584229	427.561676	841.2226563	755.9315186	899.0489502	852.4018555	0.018789254	0.021296724	0.01662109	0.00912345	0.017200398	0.01581826	0.0180385	0.016798471	0.016457629	0.016963907	0.855589554
Glyma.08G249900	315.355896	279.0890808	296.5827026	426.5922241	450.6382141	426.740509	393.5301819	385.3495483	0.005784849	0.005568391	0.006281586	0.009102763	0.009214156	0.008929767	0.007895781	0.007594168	0.006684397	0.008408468	0.106617021
Glyma.12G167500	368.0709229	441.5716553	380.2617493	426.3276062	429.4130554	541.3795166	355.6871033	375.5302124	0.006751847	0.008810247	0.008053898	0.009097117	0.008780167	0.011328648	0.007136499	0.007400657	0.008178277	0.008661493	0.67391868
Glyma.04G180000	442.0785217	506.5270386	418.5350647	426.1329346	415.9248657	367.8583984	485.8586731	727.3644409	0.008109433	0.010106238	0.008864523	0.009092963	0.008504375	0.007697628	0.009748258	0.014334331	0.009043289	0.010071148	0.528922143
Glyma.02G090800	539.7062378	439.3942871	404.9341736	425.3001099	387.8403015	355.4495239	325.5459595	278.9667053	0.009900304	0.008766804	0.008576457	0.009075192	0.007930133	0.007437966	0.006531747	0.005497658	0.009079689	0.006849376	0.010636523
Glyma.03G105300	412.4622803	416.6661682	412.5265198	425.2124023	416.1163635	440.705658	407.4664917	473.1315002	0.007566156	0.008313332	0.008737262	0.00907332	0.008508291	0.009221995	0.008175399	0.009324107	0.008422518	0.008807448	0.402847748
Glyma.11G099300	440.3081055	338.2487793	356.9079285	425.1370544	354.340332	324.5104675	312.3175964	268.5567322	0.008076957	0.006748747	0.007559267	0.009071713	0.007245162	0.00679055	0.006266334	0.005292507	0.007864171	0.006398638	0.062677835
Glyma.05G116900	329.6898193	396.0930786	393.7243042	424.8125305	361.0492859	261.5609131	300.5882568	274.6695862	0.006047789	0.007902857	0.008339034	0.009064788	0.00738234	0.005473298	0.006030997	0.005412974	0.007838617	0.006074902	0.066855814
Glyma.18G040100	445.6202698	464.9943848	470.8093567	424.7166443	395.1979065	412.629303	421.0819092	502.1375732	0.008174403	0.009277578	0.009971686	0.009062742	0.008080573	0.008634483	0.008448579	0.009895736	0.009121602	0.008764843	0.534066028
Glyma.04G040700	448.7865295	338.0416565	370.6083069	424.5480042	422.3146057	384.5957642	410.65448	501.5409851	0.008232484	0.006744614	0.00784944	0.009059143	0.008635026	0.008047866	0.008239363	0.009883979	0.00797142	0.008701558	0.292885995
Glyma.05G006300	634.2685547	478.4306641	441.8731384	423.7073364	405.1075439	424.7655029	412.6502686	422.9368286	0.011634943	0.009545659	0.00935882	0.009041205	0.008283195	0.008888439	0.008279406	0.008334909	0.009895157	0.008446487	0.054413973
Glyma.15G187666	382.7330627	457.7527161	393.7694397	423.453125	348.5712891	463.8344116	418.551239	391.2926941	0.007020807	0.009133092	0.00833999	0.00903578	0.007127203	0.009705976	0.008397803	0.007711291	0.008382417	0.008235569	0.84887354
Glyma.11G114300	313.0986023	322.7455139	362.6556702	423.2944031	357.328949	390.3266602	369.6804504	379.5336914	0.005743442	0.006439425	0.007681004	0.009032394	0.00730627	0.008167788	0.007417261	0.007479554	0.007224066	0.007592718	0.640341605
Glyma.02G095000	507.7774353	398.187561	400.6339111	423.269104	412.2973633	234.9179535	203.6941223	148.9711151	0.009314606	0.007944647	0.008485378	0.009031854	0.008430204	0.00491578	0.004086915	0.002935807	0.008694121	0.005092176	0.025745515
Glyma.04G162800	324.1529846	433.3128662	303.8850708	423.0978394	308.263855	334.0924988	336.4934692	328.555603	0.005946222	0.008645467	0.006436249	0.009028199	0.006303041	0.006991059	0.006751398	0.006474918	0.007514034	0.006630104	0.305358026
Glyma.12G037400	405.1588745	438.8155212	372.263855	422.9881592	432.9199829	389.9397888	417.1398621	428.3121948	0.007432184	0.008755256	0.007884504	0.009025859	0.008851873	0.008159693	0.008369486	0.008440843	0.008274451	0.008455474	0.665923854
Glyma.04G021600	373.4301758	407.7970886	348.3906555	422.3749084	462.5758972	395.7843323	425.4138489	404.51828	0.006850156	0.008136376	0.007378872	0.009012773	0.009458244	0.008281993	0.008535495	0.007971931	0.007844544	0.008561916	0.254257488
Glyma.09G233900	530.5940552	503.7183228	589.0186157	422.0401611	541.6124878	983.8748779	578.0539551	470.4648743	0.009733151	0.010050198	0.012475344	0.00900563	0.011074298	0.020588094	0.011598063	0.009271555	0.010316081	0.013133002	0.327637731
Glyma.15G014400	595.8096313	560.7636719	387.8338623	421.8858643	397.8762207	341.6134644	471.3918457	442.313324	0.010929457	0.011188368	0.008214275	0.009002338	0.008135336	0.007148439	0.009457996	0.008716766	0.00983361	0.008364635	0.144430175
Glyma.02G011800	506.201355	414.4057617	429.8432617	421.6006775	410.019043	454.901947	458.0942078	441.2638855	0.009285694	0.008268232	0.009104029	0.008996252	0.00838362	0.00951906	0.009191193	0.008696085	0.008913552	0.008947489	0.923135348
Glyma.04G226500	436.1094055	427.8079224	397.9222107	420.7828064	407.3534241	395.735321	374.0403137	419.690155	0.007999936	0.008535633	0.008427945	0.0089788	0.008329116	0.008280967	0.007504737	0.008270926	0.008485579	0.008096437	0.216696674
Glyma.05G244100	408.0920715	376.3778381	420.4938354	420.3957214	418.54599	338.9112549	358.8776245	400.7468872	0.00748599	0.007509498	0.008906009	0.008970541	0.008557969	0.007091894	0.007200513	0.007897607	0.00821801	0.007686996	0.361617265
Glyma.10G298200	585.3800049	510.9348755	501.1694641	420.3627319	401.8875122	228.2707367	102.8283768	128.6942902	0.010738138	0.010194183	0.010614709	0.008969837	0.008217355	0.004776684	0.002063146	0.002536207	0.010129217	0.004398348	0.007771656
Glyma.07G220900	450.3218689	438.1283875	378.1760864	419.5162048	401.2541504	452.1697083	154.7695923	420.5446777	0.008260648	0.008741547	0.008009724	0.008951773	0.008204405	0.009461886	0.003105294	0.008287767	0.008490923	0.007264838	0.424844233
Glyma.08G176900	309.6956787	412.4992981	439.1023254	419.3534241	389.1401367	384.4923096	371.1839294	315.2778931	0.005681019	0.008230195	0.009300135	0.0089483	0.007956711	0.008045702	0.007447427	0.006213251	0.008039912	0.007415772	0.522673478
Glyma.03G108900	405.5967712	379.5099182	335.1456604	418.5209656	348.9460144	348.3180847	352.831665	340.1560669	0.007440216	0.00757199	0.007098345	0.008930536	0.007134865	0.007288737	0.007079207	0.006703531	0.007760272	0.007051585	0.143588901
Glyma.20G239200	474.8268738	369.2158508	402.5353088	418.1607971	340.7369385	452.8434753	368.3507996	377.700592	0.008710165	0.007366602	0.00852565	0.008922851	0.006967015	0.009475985	0.007390583	0.007443429	0.008381317	0.007819253	0.427971903
Glyma.05G219400	434.6593323	472.5832825	452.2471008	417.3566284	343.5439453	288.665802	334.5195923	373.8256226	0.007973336	0.009428992	0.00957854	0.008905691	0.00702441	0.006040482	0.006711794	0.007367064	0.00897164	0.006785937	0.003138696
Glyma.03G120000	434.9455566	427.3603516	522.8733521	416.5450134	434.9651794	460.2817078	467.1644592	429.6865234	0.007978587	0.008526703	0.011074395	0.008888373	0.008893691	0.009631634	0.009373178	0.008467927	0.009117014	0.009091607	0.973223115
Glyma.01G169800	402.3045044	410.0622864	407.5835876	416.1114502	355.3493958	341.0594482	392.9115906	510.9629822	0.007379824	0.008181571	0.008632572	0.008879121	0.007265795	0.007136846	0.00788337	0.01006966	0.008268272	0.008088918	0.82028374
Glyma.10G155000	671.3539429	398.2032471	486.5942383	416.0665283	350.2099304	373.3386536	318.2611389	433.0431213	0.012315233	0.007944959	0.010306008	0.008878163	0.007160708	0.007812305	0.006385585	0.008534076	0.009861091	0.007473169	0.064417786
Glyma.03G002400	350.5695496	522.4624634	427.7314148	415.2923889	417.7747192	505.8357544	474.3925781	549.2867432	0.006430804	0.010424182	0.0090593	0.008861644	0.008542199	0.010584876	0.009518203	0.010824915	0.008693983	0.009867548	0.277426693
Glyma.20G184600	574.7891846	494.0301819	540.4857178	415.1459656	409.2909241	365.4744263	367.8738403	357.5797119	0.010543861	0.0098569	0.011447423	0.00885852	0.008368732	0.007647742	0.007381013	0.007046902	0.010176676	0.007611097	0.00585957
Glyma.08G061200	497.7884521	358.679657	353.056366	413.9154053	395.0016479	451.7683411	321.6862183	416.6082458	0.009131369	0.007156384	0.007477692	0.008832261	0.00807656	0.009453487	0.006454306	0.00821019	0.008149427	0.008048636	0.902133402
Glyma.05G133700	360.6555176	396.2200012	465.8478699	413.8851318	426.6072693	431.2250366	282.0423889	373.5327454	0.00661582	0.00790539	0.009866602	0.008831615	0.008722797	0.009023608	0.005658893	0.007361292	0.008304857	0.007691648	0.574483691
Glyma.20G152100	366.3394165	604.4901733	446.6279907	413.7529297	361.8857727	459.2684021	425.9771729	422.5095825	0.006720084	0.012060801	0.009459527	0.008828794	0.007399443	0.00961043	0.008546797	0.008326489	0.009267302	0.00847079	0.528194504
Glyma.12G221100	478.0510864	466.523468	434.7400208	413.6212158	428.7996826	463.1483765	441.1238708	426.3121033	0.008769309	0.009308086	0.009207742	0.008825984	0.008767625	0.009691621	0.0088507	0.008401427	0.00902778	0.008927843	0.753691807
Glyma.05G061400	367.5863342	445.1671448	430.4640808	413.4305115	370.0977173	332.4692078	244.0297241	237.0561676	0.006742958	0.008881984	0.009117178	0.008821915	0.007567352	0.006957091	0.004896207	0.004671718	0.008391009	0.006023092	0.041161833
Glyma.01G245400	400.3355103	388.8469238	353.8744202	413.1922607	155.4790344	137.6575165	119.3521576	127.6793976	0.007343705	0.007758282	0.007495018	0.008816831	0.003179065	0.002880555	0.002394679	0.002516206	0.007853459	0.002742626	1.00E-05
Glyma.10G058500	447.1925354	449.9153137	446.5988464	412.7561646	372.3965759	442.4993591	389.073761	512.5178223	0.008203244	0.00897672	0.00945891	0.008807525	0.007614357	0.009259529	0.007806368	0.010100302	0.0088616	0.008695139	0.80619789
Glyma.10G239500	404.4943542	439.222168	421.192627	411.9963379	438.9293823	425.4902039	450.0032654	422.1560669	0.007419994	0.00876337	0.008920809	0.008791312	0.008974746	0.008903604	0.009028856	0.008319523	0.008473871	0.008806682	0.425501805
Glyma.12G230600	468.8240051	259.4351501	412.6896057	411.710968	225.4035797	221.3897552	309.2167053	155.3069611	0.008600049	0.005176256	0.008740717	0.008785222	0.004608805	0.004632696	0.006204118	0.003060668	0.007825561	0.004626572	0.026335068
Glyma.18G242100	422.0343018	493.7408447	458.4286804	411.3378296	412.6800842	410.1703796	442.0856934	362.471283	0.007741744	0.009851128	0.009709465	0.00877726	0.00843803	0.008583029	0.008869998	0.007143301	0.009019899	0.008258589	0.265521409
Glyma.02G165000	325.4511719	338.3129578	358.6456299	410.8195496	379.4040833	403.1792908	350.8429871	363.8502502	0.005970036	0.006750027	0.007596072	0.008766201	0.007757638	0.008436736	0.007039306	0.007170477	0.007270584	0.00760104	0.643650301
Glyma.07G128200	333.6657104	450.2767029	299.1600037	410.5548096	299.1098022	380.8191528	446.1066895	314.2628784	0.006120722	0.00898393	0.006336173	0.008760552	0.006115869	0.007968839	0.008950675	0.006193248	0.007550344	0.007307158	0.82192924
Glyma.04G179700	466.4873047	368.1809082	394.1095581	410.1327515	323.2546997	333.6263733	311.2589722	349.1123657	0.008557185	0.007345953	0.008347193	0.008751546	0.006609557	0.006981305	0.006245094	0.006880034	0.008250469	0.006678998	0.004336505
Glyma.08G254500	472.2931519	480.6901855	418.4413147	409.9331055	412.237915	383.9042053	401.0428772	432.117157	0.008663687	0.009590741	0.008862537	0.008747286	0.008428989	0.008033395	0.008046516	0.008515828	0.008966062	0.008256182	0.028205675
Glyma.08G242700	302.7212219	247.713028	265.7298279	409.7844238	360.6878052	306.785675	350.2055359	429.1913757	0.00555308	0.004942376	0.005628126	0.008744113	0.007374948	0.00641965	0.007026517	0.008458169	0.006216924	0.007319821	0.293045074
Glyma.18G100500	187.0874329	339.7523804	276.5923767	409.7107544	274.736145	299.2453613	386.1263123	352.2874756	0.003431908	0.006778747	0.005858193	0.008742541	0.005617503	0.006261865	0.00774723	0.006942607	0.006202847	0.006642301	0.725294426
Glyma.08G320400	506.5196228	508.5431824	398.8683777	409.6612244	409.9376831	386.9519043	429.5280762	466.0423279	0.009291533	0.010146464	0.008447985	0.008741484	0.008381956	0.00809717	0.008618042	0.009184399	0.009156866	0.008570392	0.22988067
Glyma.04G224000	452.4478455	368.5145874	449.402771	409.5769348	289.2570496	216.1761169	340.702301	338.1482239	0.008299647	0.007352611	0.009518297	0.008739686	0.005914411	0.004523598	0.006835844	0.006663962	0.00847756	0.005984453	0.011449617
Glyma.20G017200	281.8959351	514.5515137	460.9854736	409.1460266	520.4023438	466.2802124	463.6689148	540.7189331	0.005171064	0.010266343	0.009763617	0.008730491	0.010640616	0.009757156	0.009303044	0.010656067	0.008482879	0.010089221	0.228281034
Glyma.07G033100	65.55613708	68.60260773	54.75670242	407.5517578	193.4626465	340.5528564	284.4181519	431.1953125	0.001202554	0.001368761	0.00115974	0.008696472	0.003955712	0.007126246	0.00570656	0.008497661	0.003106882	0.006321545	0.177120105
Glyma.04G038400	473.8446045	353.1952515	463.605957	407.2824707	420.2401123	364.5684509	396.455719	418.3426514	0.008692146	0.007046959	0.009819119	0.008690726	0.008592609	0.007628784	0.007954479	0.008244371	0.008562237	0.008105061	0.479580223
Glyma.05G049500	855.1993408	796.4802856	513.5725098	406.8888245	494.6875916	403.8812256	619.6793213	363.1748962	0.01568767	0.015891391	0.010877404	0.008682326	0.010114829	0.008451425	0.012433233	0.007157168	0.012784698	0.009539164	0.177276437
Glyma.01G242800	666.3903809	520.9962769	493.9324951	406.7766724	641.3527222	587.1491089	476.9347839	512.1702881	0.012224182	0.010394929	0.010461431	0.008679933	0.013113677	0.0122864	0.00956921	0.010093453	0.010440119	0.011265685	0.488030572
Glyma.08G302600	376.1397095	101.7958603	284.7440491	406.6622925	341.355011	308.9334412	364.666626	401.2620544	0.00689986	0.002031033	0.006030845	0.008677492	0.006979653	0.006464593	0.007316664	0.00790776	0.005909807	0.007167167	0.415403471
Glyma.19G043200	323.711792	409.6357117	390.1331787	406.4584045	324.9072266	361.9648438	341.8648071	284.8466492	0.005938129	0.00817306	0.008262974	0.008673142	0.006643346	0.007574303	0.006859168	0.005613536	0.007761826	0.006672588	0.190746509
Glyma.05G186600	300.7858887	373.9801941	361.4543152	406.1976318	328.8880615	374.8361511	344.4797974	523.2012329	0.005517579	0.007461661	0.007655559	0.008667577	0.006724742	0.007843641	0.006911636	0.010310842	0.007325594	0.007947715	0.576987868
Glyma.19G249000	343.237915	487.3678894	445.0195923	405.3360901	377.6774597	374.4652405	371.5910645	375.6572266	0.006296313	0.009723974	0.009425462	0.008649193	0.007722334	0.00783588	0.007455595	0.00740316	0.008523736	0.007604242	0.28487567
Glyma.19G103200	409.115448	426.6505432	405.2256165	404.6848755	377.9047546	382.8923035	339.3857117	267.2241516	0.007504763	0.008512541	0.00858263	0.008635297	0.007726982	0.008012221	0.006809428	0.005266245	0.008308808	0.006953719	0.091205688
Glyma.08G025700	603.4468994	581.2051392	571.788208	404.6455078	651.3286743	447.9321899	627.2536011	586.6241455	0.011069554	0.011596217	0.012110406	0.008634457	0.013317654	0.009373214	0.012585203	0.011560731	0.010852659	0.011709201	0.485385095
Glyma.17G128100	437.3442078	500.3783264	472.9817505	404.1779175	517.4594116	459.6272888	419.9532166	407.8468323	0.008022587	0.009983559	0.010017697	0.00862448	0.010580442	0.00961794	0.008425933	0.008037527	0.009162081	0.009165461	0.996617539
Glyma.11G094300	423.9026184	333.128479	332.7418823	403.1292725	417.2745056	377.5332642	460.3965454	462.3823242	0.007776017	0.006646586	0.007047433	0.008602103	0.008531971	0.00790008	0.009237387	0.00911227	0.007518035	0.008695427	0.067398098
Glyma.18G242200	467.1503296	408.4001465	420.033905	402.8358154	399.1898804	318.4884644	314.473999	208.0013275	0.008569347	0.008148408	0.008896268	0.008595842	0.008162197	0.006664537	0.0063096	0.004099128	0.008552466	0.006308865	0.039019917
Glyma.05G238500	435.3827209	396.7276611	419.4795532	401.9836121	355.4593506	409.4630127	351.3763123	304.2862549	0.007986606	0.007915519	0.008884527	0.008577657	0.007268043	0.008568226	0.007050007	0.005996636	0.008341077	0.007220728	0.100493431
Glyma.04G219500	414.9990845	360.3726501	438.916626	401.9058228	480.1992798	445.5176392	335.3420715	372.6522217	0.007612691	0.007190163	0.009296202	0.008575997	0.009818588	0.009322688	0.006728296	0.007343939	0.008168763	0.008303378	0.884340399
Glyma.14G039100	644.3302612	603.9030762	534.2932129	401.9035645	242.7729034	211.8947296	209.490036	198.5458221	0.011819514	0.012049087	0.011316266	0.008575949	0.004963954	0.004434007	0.004203204	0.003912786	0.010940204	0.004378488	0.00022173
Glyma.13G207000	683.7197876	382.1798401	387.6517029	401.2487183	360.8154297	276.9515991	238.8613129	432.0537109	0.01254207	0.00762526	0.008210417	0.008561976	0.007377558	0.005795356	0.004792508	0.008514578	0.009234931	0.00662	0.109141978
Glyma.01G154200	418.6298523	358.9989014	340.9561157	401.0879211	294.6395874	427.6514893	342.8511963	381.4569397	0.007679294	0.007162754	0.00722141	0.008558544	0.006024467	0.00894883	0.006878959	0.007517456	0.0076555	0.007342428	0.668565168
Glyma.15G263100	552.5930176	452.5611267	517.364563	400.869751	400.71698	367.0922852	379.3560486	289.1627197	0.010136697	0.009029509	0.01095772	0.008553889	0.008193421	0.007681597	0.007611392	0.005698593	0.009669454	0.007296251	0.021739544
Glyma.05G158100	318.8752747	293.7933655	332.915863	400.7565308	397.9119873	434.1558838	363.9094543	343.5298767	0.005849408	0.005861771	0.007051118	0.008551473	0.008136068	0.009084938	0.007301472	0.006770019	0.006828443	0.007823124	0.268394414
Glyma.02G165300	266.5218811	406.7634888	304.6902466	400.4988708	364.0142822	337.7765808	367.7983093	390.6804199	0.004889044	0.008115754	0.006453303	0.008545975	0.007442965	0.007068151	0.007379498	0.007699225	0.007001019	0.00739746	0.655952272
Glyma.04G093600	380.5632019	454.5218201	427.1878357	399.5575562	408.0553894	626.4990845	973.6582642	476.7920227	0.006981004	0.009068629	0.009047787	0.008525889	0.008343469	0.013109819	0.019535459	0.009396245	0.008405827	0.012596248	0.154941931
Glyma.12G159300	464.4487305	669.0303345	792.149353	399.5212097	405.0480042	487.0480957	463.7128601	520.4001465	0.008519789	0.013348507	0.016777629	0.008525113	0.008281977	0.010191735	0.009303925	0.01025564	0.01179276	0.009508319	0.311240427
Glyma.13G173401	411.5556335	516.7684326	452.6123657	399.4797974	459.2111206	466.2671509	420.3976746	484.0530701	0.007549525	0.010310575	0.009586276	0.00852423	0.009389445	0.009756883	0.00843485	0.00953934	0.008992651	0.00928013	0.683545634
Glyma.19G165800	328.600708	467.6436462	437.8760681	397.5292664	423.6261292	388.5662842	434.1644287	350.802887	0.00602781	0.009330436	0.009274163	0.008482609	0.008661842	0.008130952	0.008711066	0.00691335	0.008278754	0.008104302	0.849486361
Glyma.04G019700	406.8471985	379.1182861	375.0164185	397.4746704	377.9054871	408.591217	404.1196899	406.627655	0.007463154	0.007564176	0.007942803	0.008481444	0.007726997	0.008549984	0.008108249	0.008013501	0.007862894	0.008099683	0.440631879
Glyma.08G312400	350.9089966	422.7556458	427.1907043	397.2826538	402.6086731	327.7881775	259.2688293	249.5529175	0.006437031	0.008434829	0.009047848	0.008477346	0.0082321	0.006859138	0.005201964	0.004917994	0.008099264	0.006302799	0.110741458
Glyma.15G029200	402.3898315	356.5922546	360.3861084	395.4653625	348.482666	369.9222717	369.5927734	349.034729	0.007381389	0.007114736	0.007632935	0.008438568	0.007125391	0.007740816	0.007415502	0.006878504	0.007641907	0.007290053	0.342028853
Glyma.08G044100	553.4899902	475.9036865	493.0366516	395.440979	462.1672058	447.8964233	588.6765137	518.6625366	0.010153151	0.00949524	0.010442457	0.008438048	0.009449888	0.009372466	0.011811193	0.010221397	0.009632224	0.010213736	0.44994035
Glyma.03G228200	558.5576782	534.2669067	476.4885254	394.3392334	289.3734131	256.6121521	252.5712738	253.351944	0.010246112	0.010659704	0.01009197	0.008414539	0.00591679	0.005369743	0.005067585	0.004992863	0.009853081	0.005336745	0.000153924
Glyma.02G273400	339.2601624	329.2236328	353.9995728	393.7424011	358.3973999	378.3589478	333.4878235	389.9465027	0.006223346	0.006568677	0.007497669	0.008401803	0.007328117	0.007917358	0.006691093	0.007684762	0.007172874	0.007405332	0.691561699
Glyma.12G150500	416.5458679	341.4574585	356.6829224	392.8537292	385.0328674	334.0600586	375.887146	430.9812927	0.007641065	0.006812766	0.007554502	0.008382841	0.00787273	0.00699038	0.007541792	0.008493443	0.007597793	0.007724586	0.787246607
Glyma.08G030200	468.1883545	555.1655273	438.8388672	391.7256775	497.8337402	429.1377258	426.0281372	388.0734253	0.008588389	0.011076674	0.009294555	0.00835877	0.010179158	0.00897993	0.00854782	0.007647848	0.009329597	0.008838689	0.566483186
Glyma.03G207900	303.1333008	390.113739	398.8239441	391.3903198	362.4553833	339.3105774	334.4880066	379.4231873	0.005560639	0.007783557	0.008447043	0.008351614	0.00741109	0.00710025	0.00671116	0.007477376	0.007535714	0.007174969	0.623186473
Glyma.13G276000	316.8500061	126.2262802	256.5016174	391.1261292	197.2408752	225.4839783	280.3167725	481.8790588	0.005812257	0.002518469	0.005432674	0.008345976	0.004032965	0.00471837	0.00562427	0.009496497	0.005527344	0.005968025	0.804899579
Glyma.15G011900	257.8768616	329.3584595	408.8416138	390.947876	420.6463928	364.395874	419.9126587	396.5267639	0.004730461	0.006571367	0.008659216	0.008342173	0.008600916	0.007625173	0.008425119	0.00781444	0.007075804	0.008116412	0.309115889
Glyma.14G207600	338.6724854	340.3759766	299.764679	390.2838745	325.5961914	421.7632446	382.7033997	308.4437866	0.006212566	0.006791189	0.00634898	0.008328004	0.006657434	0.008825615	0.007678553	0.00607857	0.006920185	0.007310043	0.632707102
Glyma.10G014700	412.9389343	405.7388306	451.4954224	388.8174133	312.5456238	337.8868103	365.3790894	371.1218262	0.0075749	0.00809531	0.009562619	0.008296712	0.00639059	0.007070457	0.007330959	0.00731378	0.008382385	0.007026446	0.029181854
Glyma.13G284600	403.4735107	418.3028259	331.49646	388.5245972	385.1587219	414.892395	513.2398682	692.7062378	0.007401268	0.008345987	0.007021055	0.008290464	0.007875303	0.008681839	0.010297634	0.013651314	0.007764693	0.010126523	0.123772619
Glyma.06G307400	762.9804688	405.7314453	451.8185425	388.1726379	382.1492004	720.2441406	308.6430969	359.161499	0.013996018	0.008095162	0.009569463	0.008282954	0.007813768	0.015071483	0.006192609	0.007078075	0.009985899	0.009038984	0.713473558
Glyma.13G192900	249.2970428	307.0551453	393.013855	387.9886475	391.8027649	362.1057129	431.9141235	453.697113	0.004573074	0.006126371	0.008323986	0.008279028	0.008011153	0.00757725	0.008665916	0.008941109	0.006825615	0.008298857	0.175973465
Glyma.10G034800	178.7362976	419.8392639	454.4195251	387.7985229	377.3416138	278.0050659	343.0513306	330.2326355	0.003278716	0.008376642	0.009624551	0.008274971	0.007715467	0.005817401	0.006882975	0.006507967	0.00738872	0.006730953	0.667853071
Glyma.02G147000	459.1631775	367.4491272	363.0288086	387.7661133	327.2698059	398.3887024	341.7366943	356.3008728	0.008422832	0.007331353	0.007688907	0.008274279	0.006691654	0.008336491	0.006856598	0.0070217	0.007929343	0.007226611	0.172726917
Glyma.08G167600	552.6759644	452.3807678	337.6880493	387.2789612	343.8327332	394.6734619	316.5144348	313.9620056	0.010138219	0.009025911	0.007152193	0.008263884	0.007030314	0.008258747	0.006350539	0.006187318	0.008645052	0.00695673	0.075240832
Glyma.04G047800	340.4572449	351.9284973	360.7695923	386.4526672	435.7868042	418.36026	378.8273926	443.9627075	0.006245305	0.007021685	0.007641057	0.008246253	0.00891049	0.008754406	0.007600785	0.008749271	0.007288575	0.008503738	0.059816601
Glyma.07G118300	442.2566223	441.2098083	434.213623	386.4142151	423.9861755	416.0210571	421.8200073	372.8510437	0.0081127	0.008803027	0.009196593	0.008245432	0.008669204	0.008705457	0.008463388	0.007347858	0.008589438	0.008296477	0.499333618
Glyma.14G070500	510.2943726	437.8556519	436.3043213	385.6894836	384.9309387	406.6025085	372.1181641	248.5959625	0.009360776	0.008736105	0.009240873	0.008229968	0.007870645	0.008508369	0.007466171	0.004899135	0.008891931	0.00718608	0.086545002
Glyma.09G022400	490.4281006	387.4657898	448.2713623	385.2785339	360.1259155	430.7310791	386.2754211	369.2127991	0.008996352	0.007730726	0.009494334	0.008221199	0.00736346	0.009013272	0.007750222	0.007276158	0.008610652	0.007850778	0.224796739
Glyma.14G050600	383.4682617	307.9743042	366.4826965	384.9487305	356.0354614	365.0765686	367.7600708	400.4338379	0.007034294	0.00614471	0.00776206	0.008214161	0.007279822	0.007639417	0.00737873	0.007891438	0.007288806	0.007547352	0.604108312
Glyma.10G033100	205.3607025	261.5432434	299.1590881	384.916626	332.3543701	360.1887817	225.7517242	321.9583435	0.003767111	0.005218316	0.006336154	0.008213476	0.006795617	0.007537138	0.004529478	0.006344904	0.005883764	0.006301784	0.725374401
Glyma.19G214500	555.8585205	473.5557251	466.8441467	384.052063	403.3313293	461.8598022	425.6861572	486.6092834	0.010196599	0.009448394	0.009887703	0.008195028	0.008246876	0.009664657	0.008540958	0.009589716	0.009431931	0.009010552	0.487160427
Glyma.13G177900	393.5714417	324.193573	349.8200378	383.0745544	326.8372498	316.0130005	318.1900635	231.9785461	0.007219625	0.006468317	0.007409147	0.008174169	0.006682809	0.006612736	0.006384159	0.004571652	0.007317815	0.006062839	0.085953285
Glyma.11G011200	435.092926	396.4205322	388.0004578	382.401123	352.8368835	459.4298706	416.8668518	384.0870056	0.00798129	0.007909391	0.008217803	0.008159799	0.007214421	0.009613809	0.008364008	0.007569287	0.008067071	0.008190381	0.825950717
Glyma.16G153900	433.9161987	358.0036926	357.2230225	382.2853394	365.1847839	355.9599609	361.2835999	308.665802	0.007959704	0.007142897	0.007565941	0.008157329	0.007466898	0.007448647	0.007248787	0.006082945	0.007706468	0.007061819	0.157407239
Glyma.14G081600	450.2983093	480.868988	471.4709778	382.1671143	379.5758057	376.7172241	414.678894	456.0862122	0.008260216	0.009594308	0.009985699	0.008154806	0.00776115	0.007883004	0.008320109	0.008988191	0.008998757	0.008238113	0.209182611
Glyma.03G061700	399.2423706	319.7250366	292.9031067	381.3621216	315.5132141	370.0947571	323.5623779	433.54245	0.007323652	0.006379161	0.006203653	0.008137629	0.006451268	0.007744425	0.006491949	0.008543917	0.007011024	0.00730789	0.677349888
Glyma.02G125100	450.0997009	397.3721313	372.0699158	381.0276489	509.7954102	442.8162537	532.3570557	403.1229248	0.008256573	0.007928377	0.007880396	0.008130492	0.010423737	0.00926616	0.010681201	0.007944432	0.008048959	0.009578883	0.051768682
Glyma.06G123800	399.2940979	339.5791931	368.4133301	380.9098206	298.2657776	347.8482056	357.526123	334.7698364	0.007324601	0.006775291	0.00780295	0.008127978	0.006098611	0.007278905	0.007173397	0.006597383	0.007507705	0.006787074	0.123499515
Glyma.14G187700	366.5323792	424.4278564	396.8873291	380.8630066	361.7422791	372.8397522	377.8008118	373.3890686	0.006723624	0.008468193	0.008406026	0.008126979	0.007396509	0.007801866	0.007580188	0.007358461	0.007931206	0.007534256	0.382885731
Glyma.10G243500	208.0755768	342.7486267	455.1221008	380.7076111	433.6089478	454.7257996	456.7918396	426.6698914	0.003816912	0.006838528	0.009639432	0.008123663	0.00886596	0.009515374	0.009165062	0.008408478	0.007104634	0.008988718	0.184992485
Glyma.08G086800	427.6878052	609.2686768	505.8647766	380.611969	375.311676	350.7304077	357.5374756	456.7981567	0.007845452	0.012156141	0.010714155	0.008121622	0.007673961	0.007339216	0.007173625	0.009002222	0.009709343	0.007797256	0.138699158
Glyma.08G072000	469.2159424	506.7776794	565.6213379	380.4719238	268.7071533	127.8155212	231.9304047	85.83169556	0.008607239	0.010111239	0.011979792	0.008118634	0.005494229	0.002674606	0.004653447	0.001691504	0.009704226	0.003628447	0.002640477
Glyma.13G010100	456.5758972	492.1855469	398.4699402	380.3171997	511.0922852	543.9334717	448.6364136	429.7506104	0.008375371	0.009820096	0.008439546	0.008115332	0.010450254	0.011382091	0.009001432	0.00846919	0.008687586	0.009825742	0.189481169
Glyma.09G151900	407.5423889	262.725708	401.8832092	380.1990967	350.7087402	468.342041	362.4979858	504.1781006	0.007475907	0.005241909	0.008511838	0.008112812	0.007170908	0.009800301	0.007273152	0.009935949	0.007335616	0.008545077	0.296112212
Glyma.17G009400	437.315094	443.2494812	391.7685242	379.5805054	395.3570862	447.2450256	424.297699	397.8575439	0.008022053	0.008843723	0.008297611	0.008099612	0.008083828	0.009358835	0.0085131	0.007840666	0.00831575	0.008449107	0.738673078
Glyma.02G046400	629.59552	468.5656128	421.0326233	379.412262	437.8131104	486.0587158	424.2518311	276.4979553	0.011549222	0.009348831	0.008917421	0.008096022	0.008951922	0.010171031	0.00851218	0.005449006	0.009477874	0.008271035	0.3701192
Glyma.20G090100	394.997406	411.6036987	441.0264893	379.3535461	393.2970886	409.334198	384.5453186	496.4589844	0.007245783	0.008212326	0.009340888	0.008094769	0.008041707	0.008565531	0.007715509	0.009783827	0.008223442	0.008526644	0.645096864
Glyma.07G245900	356.9866333	380.7111511	403.7844238	379.2902832	284.0617371	295.1213074	320.6037598	295.0120239	0.006548518	0.007595957	0.008552106	0.008093419	0.005808183	0.006175567	0.006432587	0.005813867	0.0076975	0.006057551	0.011401094
Glyma.19G189400	389.9122009	361.9493103	359.0599976	377.1489258	344.0421753	355.8435974	327.3760986	368.8563538	0.007152501	0.00722162	0.007604848	0.008047726	0.007034597	0.007446212	0.006568467	0.007269133	0.007506674	0.007079602	0.178410395
Glyma.17G054200	343.6018677	376.6752625	331.9216003	375.8476868	332.5246277	363.8384705	350.9073792	297.356781	0.00630299	0.007515433	0.00703006	0.00801996	0.006799099	0.007613509	0.007040598	0.005860076	0.007217111	0.00682832	0.480272971
Glyma.05G042800	298.4147034	257.0368958	209.3822784	375.6443481	180.7805634	259.8876953	280.5337524	285.6289978	0.005474082	0.005128406	0.004434692	0.008015621	0.003696403	0.005438285	0.005628623	0.005628954	0.0057632	0.005098066	0.493029484
Glyma.10G263700	574.4091797	388.6906433	288.5122681	375.2972107	336.0472717	291.6163025	348.5214844	276.5489502	0.01053689	0.007755164	0.006110655	0.008008214	0.006871126	0.006102223	0.006992728	0.005450011	0.008102731	0.006354022	0.125342067
Glyma.05G045900	499.1081543	540.6326904	468.7370605	374.0393066	475.0716248	460.0873413	519.9176636	429.7842712	0.009155578	0.010786715	0.009927795	0.007981372	0.009713743	0.009627567	0.010431617	0.008469853	0.009462865	0.009560695	0.896475477
Glyma.20G060100	537.079895	584.6827393	572.4606934	373.8119202	559.5944824	585.2479858	546.7200317	519.8756104	0.009852126	0.011665602	0.012124649	0.00797652	0.011441974	0.012246618	0.010969379	0.010245303	0.010404724	0.011225819	0.457981029
Glyma.01G183800	293.4872437	313.117157	313.2769165	372.5305481	211.5692139	269.6856689	235.0455017	229.9564972	0.005383693	0.00624732	0.006635168	0.007949178	0.004325935	0.005643313	0.004715948	0.004531803	0.00655384	0.00480425	0.028093426
Glyma.04G015900	285.5391846	359.0523987	286.9476929	372.5278015	321.1962891	377.9179688	280.3683472	427.4674683	0.005237895	0.007163821	0.006077518	0.007949119	0.006567469	0.00790813	0.005625305	0.008424196	0.006607088	0.007131275	0.569801509
Glyma.03G215100	289.6829529	340.6239929	373.9011536	372.0179749	268.0329285	283.5780945	311.0944824	284.9731445	0.005313908	0.006796137	0.007919182	0.00793824	0.005480443	0.005934019	0.006241793	0.005616029	0.006991867	0.005818071	0.117594086
Glyma.18G279400	347.2587585	356.8120117	351.446991	371.941925	374.6334534	358.8651123	375.2970276	347.4823608	0.006370071	0.007119121	0.007443605	0.007936618	0.007660094	0.007509439	0.007529952	0.006847911	0.007217354	0.007386849	0.667992821
Glyma.11G030500	415.8573303	357.5204163	357.1906433	371.4356995	349.5888367	406.8867493	348.8326111	389.6073608	0.007628435	0.007133255	0.007565255	0.007925816	0.007148009	0.008514317	0.00699897	0.007678078	0.00756319	0.007584844	0.956339786
Glyma.07G139700	373.4077148	327.8777466	429.7884216	371.2174072	298.2044373	331.995697	194.3703766	215.3268127	0.006849744	0.006541824	0.009102867	0.007921158	0.006097357	0.006947183	0.003899843	0.004243493	0.007603898	0.005296969	0.048473983
Glyma.20G103300	343.5787659	265.6087036	253.3972931	370.8698425	170.9684906	270.5698242	209.6651306	250.5291901	0.006302566	0.00529943	0.005366924	0.007913741	0.003495776	0.005661814	0.004206717	0.004937234	0.006220665	0.004575385	0.07568149
Glyma.02G279000	284.7325134	385.6131592	354.3473206	370.7636719	345.4588623	342.902771	304.4176636	279.54776	0.005223098	0.007693762	0.007505034	0.007911476	0.007063564	0.007175419	0.00610783	0.005509109	0.007083342	0.00646398	0.435654591
Glyma.06G005600	511.500946	363.9251099	315.8730164	369.9708557	307.0743713	411.4065857	330.478363	368.4467163	0.009382909	0.007261041	0.006690153	0.007894558	0.00627872	0.008608897	0.006630711	0.007261061	0.007807165	0.007194847	0.45927282
Glyma.19G050300	287.0288086	318.6895752	317.7033997	369.4389954	284.973938	371.6030273	283.8406677	443.1653137	0.005265221	0.006358501	0.00672892	0.007883209	0.005826834	0.007775987	0.005694973	0.008733556	0.006558963	0.007007838	0.643350751
Glyma.15G083300	318.5874023	355.3636169	262.4912415	369.0794067	253.3565521	296.8077698	269.3600769	426.6362305	0.005844127	0.007090222	0.005559533	0.007875536	0.005180357	0.006210857	0.005404435	0.008407814	0.006592355	0.006300866	0.760631654
Glyma.14G003200	432.9297485	378.890564	416.6065369	368.760498	286.6687012	350.3428345	399.803833	322.5050049	0.007941609	0.007559632	0.008823677	0.007868731	0.005861487	0.007331106	0.008021656	0.006355677	0.008048412	0.006892482	0.082608161
Glyma.15G241300	531.0584106	334.4324646	361.9417419	367.9823303	407.877655	351.6323242	331.4570923	394.6297913	0.009741669	0.006672604	0.007665883	0.007852127	0.008339835	0.007358089	0.006650348	0.007777056	0.00798307	0.007531332	0.560358329
Glyma.06G080100	394.0118408	366.4419861	363.8987427	367.4623108	391.3258057	363.6976624	446.9324646	296.3200989	0.007227704	0.007311258	0.007707332	0.00784103	0.008001401	0.007610563	0.008967244	0.005839645	0.007521831	0.007604713	0.905673507
Glyma.20G133800	276.8308105	292.9021606	372.0456238	367.4272461	310.8055115	335.3355713	323.1437073	322.7727356	0.00507815	0.00584399	0.007879882	0.007840282	0.00635501	0.007017071	0.006483549	0.006360953	0.006660576	0.006554146	0.888431512
Glyma.15G131400	432.4807129	409.9123535	296.6178894	367.3196106	208.7513123	428.6455994	185.5145416	184.117157	0.007933372	0.00817858	0.006282331	0.007837985	0.004268318	0.008969632	0.00372216	0.003628437	0.007558067	0.005147137	0.124941158
Glyma.07G188200	625.0270996	571.2879639	495.3029175	367.0920715	771.4837036	721.4620361	705.4197998	955.8293457	0.011465419	0.011398349	0.010490457	0.00783313	0.015774452	0.015096968	0.014153528	0.018836739	0.010296839	0.015965422	0.005179408
Glyma.01G225200	307.9584656	270.1540527	280.9766846	367.0362549	354.5612488	533.0193481	427.0379028	209.7025452	0.005649152	0.005390119	0.005951053	0.007831939	0.007249679	0.011153707	0.00856808	0.004132654	0.006205566	0.00777603	0.353456759
Glyma.15G115300	470.8256836	424.3905334	417.2767334	366.8967896	399.1682434	442.4550781	394.7914124	301.5192566	0.008636767	0.008467449	0.008837871	0.007828963	0.008161754	0.009258603	0.007921087	0.005942106	0.008442763	0.007820888	0.423495734
Glyma.07G140200	382.8345642	369.9726257	354.7312622	366.6027222	392.3313904	357.1150818	370.4292297	373.2485962	0.007022669	0.007381702	0.007513166	0.007822688	0.008021962	0.007472819	0.007432284	0.007355692	0.007435056	0.007570689	0.568816855
Glyma.20G210100	342.430603	373.0057068	430.2177124	365.9512634	393.8056335	378.9858398	448.8695984	388.6959839	0.006281504	0.007442218	0.00911196	0.007808787	0.008052106	0.007930476	0.00900611	0.007660117	0.007661117	0.008162202	0.471610024
Glyma.07G236900	548.5032349	219.154068	302.8032532	365.8970642	293.7093811	282.9031372	167.5714569	116.824913	0.010061675	0.004372567	0.006413337	0.00780763	0.006005447	0.005919895	0.00336215	0.002302294	0.007163802	0.004397447	0.117580956
Glyma.13G222300	640.6711426	492.6453552	372.9664612	365.8021545	408.930481	371.4855652	355.416687	255.4302063	0.011752391	0.00982927	0.007899385	0.007805605	0.008361362	0.007773529	0.007131073	0.005033819	0.009321663	0.007074946	0.1063403
Glyma.20G058100	376.6233215	375.8897705	396.7868042	365.4309998	298.1737976	281.3778381	304.0506592	307.7647705	0.006908731	0.007499761	0.008403897	0.007797685	0.006096731	0.005887978	0.006100466	0.006065188	0.007652519	0.006037591	0.002173433
Glyma.14G007700	263.6897278	367.2037048	313.2084656	365.0941467	226.6133575	262.3246765	260.715271	287.9821777	0.004837091	0.007326456	0.006633718	0.007790498	0.004633541	0.00548928	0.005230986	0.005675328	0.006646941	0.005257284	0.089551301
Glyma.16G194100	451.9777832	338.4074402	362.6340027	364.8258057	420.8128052	379.1470032	393.1157837	397.7272034	0.008291024	0.006751912	0.007680545	0.007784772	0.008604319	0.007933848	0.007887467	0.007838098	0.007627063	0.008065933	0.278112246
Glyma.07G202300	298.2668457	362.1665955	340.0033569	364.5461121	216.8535004	260.7991943	296.1367493	317.1993713	0.00547137	0.007225955	0.00720123	0.007778803	0.004433982	0.005457359	0.005941682	0.006251118	0.00691934	0.005521035	0.07134579
Glyma.11G154423	335.7241516	360.4952393	332.4109192	364.067627	353.5878296	421.7582703	362.6443176	331.4397888	0.006158482	0.007192609	0.007040424	0.007768593	0.007229776	0.008825511	0.007276088	0.006531757	0.007040027	0.007465783	0.496032091
Glyma.11G005800	373.6299438	312.8526001	315.1473999	363.3593445	380.0233154	324.6939697	349.8387146	345.3378906	0.006853821	0.006242042	0.006674784	0.00775348	0.0077703	0.00679439	0.007019157	0.00680565	0.006881032	0.007097374	0.601402118
Glyma.04G082200	375.2376404	380.9647522	276.7427063	363.3355713	283.9536438	263.493988	378.6539307	233.5464325	0.006883312	0.007601017	0.005861377	0.007752972	0.005805973	0.005513749	0.007597305	0.004602551	0.00702467	0.005879894	0.183392306
Glyma.14G064200	414.350708	396.1835938	394.7497559	362.9754639	374.5248718	375.9790039	421.1907959	383.7076111	0.007600798	0.007904663	0.008360753	0.007745288	0.007657874	0.007867556	0.008450763	0.00756181	0.007902875	0.007884501	0.945653197
Glyma.15G262500	471.6403809	349.2388	398.2709351	362.9100037	445.1541138	395.1751709	316.7017212	325.0986938	0.008651712	0.00696802	0.008435331	0.007743892	0.009102023	0.008269246	0.006354297	0.006406792	0.007949739	0.007533089	0.614682134
Glyma.17G016200	331.9717407	389.8624878	433.3706055	362.8959351	350.0057068	367.3182678	440.4641418	355.4067078	0.006089648	0.007778544	0.009178738	0.007743591	0.007156533	0.007686326	0.008837463	0.007004078	0.00769763	0.0076711	0.973143608
Glyma.08G017800	350.0092773	353.8734741	348.0250854	362.7049866	336.1827087	336.0447388	327.862793	319.1355286	0.006420526	0.007060491	0.00737113	0.007739517	0.006873895	0.007031911	0.006578232	0.006289274	0.007147916	0.006693328	0.210268756
Glyma.07G019900	344.0773315	301.5393677	328.3148499	362.5866699	322.1044617	299.5563049	373.1078796	329.7102051	0.006311712	0.00601632	0.006953669	0.007736992	0.006586039	0.006268371	0.007486029	0.006497672	0.006754673	0.006709528	0.925945953
Glyma.05G224000	267.0553589	209.8196106	303.7736816	362.065979	313.4535522	311.5423279	299.0791626	260.3097534	0.00489883	0.004186325	0.00643389	0.007725882	0.006409154	0.006519185	0.006000718	0.005129982	0.005811232	0.00601476	0.819233606
Glyma.01G220600	416.7766113	340.9651489	411.0350952	361.0001221	376.7221375	414.9986267	363.3010254	456.9886475	0.007645298	0.006802944	0.008705674	0.007703138	0.007702801	0.008684062	0.007289264	0.009005976	0.007714263	0.008170526	0.447035471
Glyma.10G039000	309.5104675	345.9979248	309.6358643	360.9213867	366.9092102	322.0764465	347.1653748	331.2297974	0.005677621	0.006903358	0.006558051	0.007701458	0.007502157	0.006739617	0.006965519	0.006527619	0.006710122	0.006933728	0.650177487
Glyma.20G007400	290.7520752	322.7356262	296.4430237	360.6928101	318.6396484	342.4536438	336.0411682	383.6181335	0.00533352	0.006439228	0.006278628	0.00769658	0.006515194	0.007166021	0.006742323	0.007560047	0.006436989	0.006995896	0.338817412
Glyma.01G082200	332.0953979	346.3819885	324.808136	359.8793335	347.8183899	307.3327942	357.4303284	312.1516418	0.006091916	0.006911021	0.006879397	0.007679222	0.007111809	0.006431099	0.007171475	0.006151641	0.006890389	0.006716506	0.686776732
Glyma.10G146000	278.5374451	365.0648804	303.6896667	359.7646484	333.9061279	295.5871887	334.8782349	351.6298828	0.005109456	0.007283782	0.006432111	0.007676775	0.006827346	0.006185316	0.00671899	0.006929648	0.006625531	0.006665325	0.948579733
Glyma.13G096400	327.7482605	331.8226318	355.7250671	359.6450195	251.8560638	224.2453156	273.5456848	210.6372223	0.006012173	0.006620532	0.007534214	0.007674222	0.005149676	0.00469245	0.005488415	0.004151074	0.006960285	0.004870404	0.005211409
Glyma.18G151900	275.4606628	163.0769958	285.0279236	359.4023132	371.9176636	373.1205139	409.9771729	443.289032	0.005053016	0.003253716	0.006036857	0.007669043	0.007604564	0.007807741	0.008225774	0.008735995	0.005503158	0.008093518	0.035254219
Glyma.20G084500	435.3963318	448.4240723	323.1619263	359.4010315	383.3132935	357.4133301	344.6294861	265.2980652	0.007986856	0.008946966	0.006844531	0.007669016	0.00783757	0.00747906	0.006914639	0.005228287	0.007861842	0.006864889	0.217016862
Glyma.04G215400	298.9436035	388.0142517	323.3545837	358.8387146	342.4611206	335.3572388	313.1746521	272.4045105	0.005483784	0.007741668	0.006848611	0.007657017	0.007002269	0.007017525	0.00628353	0.005368336	0.00693277	0.006417915	0.459994396
Glyma.20G233300	480.3000793	262.5151367	420.7359009	358.2181396	261.5720825	264.4333191	244.1398926	203.5583191	0.008810565	0.005237707	0.008911136	0.007643775	0.005348339	0.005533405	0.004898418	0.004011569	0.007650796	0.004947933	0.025931227
Glyma.09G276200	277.3857117	168.7616577	203.1087799	357.6881104	242.1929779	316.1867371	317.584137	407.6149902	0.005088329	0.003367136	0.00430182	0.007632465	0.004952096	0.006616372	0.006372002	0.008032958	0.005097437	0.006493357	0.255901942
Glyma.15G114300	403.8386841	421.3586121	414.5193176	357.6373901	420.9560242	425.3612061	364.0571289	285.4885254	0.007407966	0.008406956	0.00877947	0.007631383	0.008607247	0.008900904	0.007304435	0.005626185	0.008056444	0.007609693	0.602605014
Glyma.15G075100	376.0739746	364.8565979	316.4506226	357.1798706	297.2971191	239.8670044	341.745575	307.2872925	0.006898654	0.007279626	0.006702386	0.00762162	0.006078805	0.005019342	0.006856776	0.006055778	0.007125572	0.006002675	0.039623678
Glyma.16G044600	413.8479919	378.0192566	350.6357727	356.1636353	362.3746033	406.8135376	370.6363831	354.0101318	0.007591576	0.007542248	0.007426424	0.007599935	0.007409438	0.008512785	0.007436441	0.006976556	0.007540046	0.007583805	0.898697186
Glyma.14G026400	401.4855652	351.4597778	357.6459045	356.0950623	336.6828003	349.6358337	347.7236633	356.9433899	0.007364801	0.007012333	0.007574897	0.007598472	0.00688412	0.007316312	0.00697672	0.007034362	0.007387626	0.007052879	0.088131738
Glyma.02G295200	410.6951599	494.6755371	470.3418274	354.9384766	408.1802368	316.0268555	313.0623169	283.3331604	0.007533741	0.009869777	0.009961784	0.007573793	0.008346022	0.006613026	0.006281276	0.005583709	0.008734773	0.006706008	0.065090772
Glyma.04G155900	217.3337708	401.7738342	320.093811	354.6979065	267.0888672	303.6121826	342.6679993	238.0735168	0.003986744	0.0080162	0.006779549	0.007568659	0.00546114	0.006353243	0.006875284	0.004691767	0.006587788	0.005845358	0.496035159
Glyma.13G171000	313.5496216	300.841156	286.6039734	353.9721985	321.3660583	300.7308044	325.2098389	348.9287415	0.005751715	0.006002389	0.006070238	0.007553174	0.006570941	0.006292948	0.006525004	0.006876416	0.006344379	0.006566327	0.620981983
Glyma.01G219900	358.8231201	350.5426331	365.5845337	353.6716003	307.8865967	358.5900269	236.5845947	291.1301575	0.006582206	0.006994034	0.007743037	0.00754676	0.006295327	0.007503683	0.004746828	0.005737366	0.007216509	0.006070801	0.120202646
Glyma.19G226200	453.1583557	442.2001648	422.4065857	352.869812	537.3004761	471.2223206	392.3698425	497.9194031	0.00831268	0.008822787	0.008946521	0.007529651	0.010986131	0.009860572	0.0078725	0.009812607	0.00840291	0.009632953	0.139372821
Glyma.20G109900	423.9688416	374.5150757	384.8447266	352.854248	337.9544983	353.9801331	372.2664185	255.1999207	0.007777231	0.007472333	0.008150965	0.007529319	0.006910123	0.007407218	0.007469146	0.005029281	0.007732462	0.006703942	0.133284477
Glyma.05G008100	351.3294067	408.9468689	374.627655	352.8388977	326.0641174	327.9341125	327.0817566	281.4993591	0.006444743	0.008159316	0.007934569	0.007528991	0.006667001	0.006862192	0.006562562	0.00554757	0.007516905	0.006409831	0.06089904
Glyma.03G238400	350.0356445	325.5559998	330.6080933	352.5467834	253.7963104	357.3121033	312.4119263	341.2337952	0.00642101	0.0064955	0.00700224	0.007522758	0.005189348	0.007476942	0.006268226	0.00672477	0.006860377	0.006414822	0.442927859
Glyma.05G197400	353.4060669	274.021759	353.0663452	352.3805542	350.9831238	354.692749	514.7131958	485.4699707	0.006482837	0.005467288	0.007477903	0.007519211	0.007176518	0.00742213	0.010327195	0.009567264	0.00673681	0.008623277	0.086314767
Glyma.04G197300	387.5825806	222.2333221	354.0044861	351.7174683	522.5740967	473.2362061	445.8471069	420.4105835	0.007109766	0.004434004	0.007497773	0.007505062	0.010685022	0.009902714	0.008945467	0.008285124	0.006636651	0.009454582	0.02110471
Glyma.10G123200	406.7436218	327.2625732	368.600769	350.1914673	381.6091309	370.8291321	377.6043091	408.9199219	0.007461254	0.00652955	0.00780692	0.007472499	0.007802725	0.007759792	0.007576245	0.008058675	0.007317556	0.007799359	0.15012016
Glyma.19G229000	334.2481995	268.8246155	210.322525	349.9758606	294.0032043	271.4839783	207.369751	268.1768494	0.006131407	0.005363594	0.004454606	0.007467899	0.006011455	0.005680943	0.004160662	0.00528502	0.005854377	0.00528452	0.478605303
Glyma.09G239800	464.7200928	540.2075806	304.5738831	349.7478638	252.7157135	319.8970337	167.6967316	123.892807	0.008524767	0.010778233	0.006450838	0.007463034	0.005167254	0.006694012	0.003364664	0.002441583	0.008304218	0.004416878	0.02616049
Glyma.02G259000	418.8271484	534.0632935	377.8406677	349.7478333	290.4914551	316.0458374	345.5603333	299.4512939	0.007682913	0.010655642	0.00800262	0.007463033	0.005939651	0.006613424	0.006933315	0.005901353	0.008451052	0.006346936	0.036623379
Glyma.02G148200	350.6477051	217.0637512	237.9740753	349.6395569	322.3523254	327.8092651	375.8721313	217.5504761	0.006432238	0.00433086	0.005040262	0.007460722	0.006591107	0.006859579	0.007541491	0.004287315	0.005816021	0.006319873	0.630657893
Glyma.14G051200	347.0914307	334.1551819		348.6966553	368.7246704	466.1488953	499.054657		0.006367002	0.006667071	0	0.007440603	0.007539277	0.009754408	0.010013022	0	0.005118669	0.006826677	0.578216085
Glyma.16G042000	490.9750366	407.0622559	359.6463928	348.5066528	303.8860779	300.5874634	357.3572693	341.2330322	0.009006385	0.008121715	0.007617268	0.007436548	0.006213529	0.006289949	0.007170009	0.006724755	0.008045479	0.00659956	0.013110983
Glyma.18G022500	417.0875244	406.5555115	422.9694824	348.2148438	389.5682983	404.3424377	346.5448914	303.5102234	0.007651001	0.008111604	0.008958443	0.007430321	0.007965465	0.008461076	0.00695307	0.005981343	0.008037842	0.007340238	0.322014091
Glyma.11G227700	415.7250977	457.703186	432.3570862	347.7559814	378.8580627	351.9932556	346.9692383	346.9153442	0.007626009	0.009132104	0.009157271	0.00742053	0.007746474	0.007365642	0.006961584	0.006836737	0.008333979	0.007227609	0.074566469
Glyma.11G221400	312.1296692	388.5433044	450.0137939	347.7507019	419.5059204	415.1717529	407.9079285	311.2244873	0.005725668	0.007752224	0.009531238	0.007420417	0.008577597	0.008687685	0.008184256	0.00613337	0.007607387	0.007895727	0.779004665
Glyma.17G127100	353.9704285	480.1594849	460.4802246	347.4810181	271.7121582	331.8775635	391.5392456	213.7826538	0.006493189	0.009580152	0.009752916	0.007414663	0.005555672	0.006944711	0.007855835	0.004213062	0.00831023	0.00614232	0.104567316
Glyma.18G096900	320.4528503	236.5323792	317.2203979	346.5141907	301.0791321	316.2052917	301.462738	351.3683472	0.005878347	0.004719299	0.00671869	0.007394032	0.006156136	0.00661676	0.006048542	0.006924493	0.006177592	0.006436483	0.686821773
Glyma.06G021200	267.6682129	210.1797485	222.6831665	345.2476196	257.0892944	381.2207336	290.5544434	422.6252136	0.004910072	0.004193511	0.004716403	0.007367006	0.00525668	0.007977242	0.005829678	0.008328768	0.005296748	0.006848092	0.187071776
Glyma.09G114000	374.6958313	340.5997925	321.2685242	345.1258545	303.6257629	322.9677124	326.2478027	328.2669067	0.006873373	0.006795654	0.006804429	0.007364408	0.006208206	0.006758267	0.006545829	0.006469228	0.006959466	0.006495383	0.039690189
Glyma.13G240100	271.782196	299.6799927	271.8459473	344.8580322	334.9051208	234.4815674	204.9830322	243.8138428	0.004985539	0.005979221	0.005757665	0.007358693	0.006847772	0.004906649	0.004112775	0.004804893	0.006020279	0.005168022	0.309299393
Glyma.16G208700	431.8039856	464.6106567	434.9508972	344.7158508	347.2574158	402.1756897	380.5596619	360.5318298	0.007920958	0.009269922	0.009212208	0.007355659	0.007100339	0.008415735	0.007635541	0.00710508	0.008439687	0.007564174	0.174863881
Glyma.03G028900	298.2408447	317.065979	292.1969604	344.625946	283.275177	329.1810303	324.3877869	289.8427429	0.005470893	0.006326107	0.006188697	0.00735374	0.0057921	0.006888284	0.00650851	0.005711995	0.006334859	0.006225222	0.827282676
Glyma.03G086400	336.6356812	353.8393555	335.0802002	344.0839233	293.3616333	255.5477448	230.2757874	263.6138916	0.006175203	0.00705981	0.007096959	0.007342175	0.005998337	0.005347469	0.004620249	0.005195097	0.006918537	0.005290288	0.005273959
Glyma.04G019500	297.7651672	413.4568176	391.2116394	343.7849426	351.9790649	359.6641235	418.9031677	275.0606079	0.005462167	0.008249299	0.008285816	0.007335795	0.007196882	0.007526159	0.008404865	0.00542068	0.007333269	0.007137146	0.836651379
Glyma.04G082500	415.7792969	594.7231445	495.5523071	343.7030334	382.0861206	540.520813	222.7965393	245.426651	0.007627003	0.011865929	0.010495739	0.007334047	0.007812478	0.011310679	0.004470185	0.004836677	0.009330679	0.007107505	0.294409638
Glyma.19G077300	363.8397217	339.455658	347.5643616	343.6266174	262.3512573	298.1669006	348.1055298	414.5387878	0.00667423	0.006772826	0.007361372	0.007332416	0.005364271	0.006239297	0.006984382	0.008169407	0.007035211	0.006689339	0.597784982
Glyma.08G141100	365.9925537	363.651886	357.9510498	343.306488	361.8734741	454.4162598	395.802002	526.0982056	0.006713722	0.00725559	0.00758136	0.007325585	0.007399192	0.009508897	0.007941363	0.010367933	0.007219064	0.008804346	0.067186833
Glyma.15G218900	356.2323914	394.911377	429.32547	343.0807495	342.6231689	348.9509888	319.7734375	248.6942749	0.006534682	0.00787928	0.009093062	0.007320769	0.007005583	0.007301981	0.006415928	0.004901073	0.007706948	0.006406141	0.137118875
Glyma.07G035000	393.1704407	382.594574	394.6744385	342.7061462	319.055481	302.354248	357.2789307	301.9659729	0.007212269	0.007633535	0.008359157	0.007312775	0.006523696	0.00632692	0.007168437	0.00595091	0.007629434	0.006492491	0.020377969
Glyma.08G051600	481.4356384	449.330658	515.5616455	342.6350403	632.4078979	686.8803101	593.343689	534.7539063	0.008831395	0.008965055	0.010919534	0.007311258	0.012930783	0.014373328	0.011904836	0.010538513	0.00900681	0.012436865	0.020424484
Glyma.18G289100	397.1399231	235.9598541	282.5563354	341.7119141	353.0587769	332.0256653	296.4272461	346.5513611	0.007285085	0.004707876	0.005984509	0.00729156	0.007218958	0.00694781	0.00594751	0.006829564	0.006317258	0.006735961	0.558839341
Glyma.14G061500	721.4055176	548.4570313	586.0938721	341.5976563	286.1647339	368.2234497	306.6526184	389.3940735	0.013233373	0.010942826	0.012413398	0.007289122	0.005851182	0.007705267	0.006152672	0.007673875	0.01096968	0.006845749	0.026029981
Glyma.19G027600	263.9222717	336.544281	333.1619873	341.1888428	364.3695984	357.1779175	301.8269043	275.5725708	0.004841357	0.006714739	0.007056331	0.007280398	0.00745023	0.007474134	0.006055849	0.005430769	0.006473206	0.006602745	0.869626091
Glyma.08G224400	415.0192566	437.1994934	390.3081665	340.5888367	438.368927	427.1094666	350.100647	329.8882141	0.007613061	0.008723013	0.00826668	0.007267595	0.008963287	0.008937488	0.007024412	0.00650118	0.007967588	0.007856592	0.882328986
Glyma.19G206200	290.0953064	361.7363281	374.6573486	340.5517883	393.9554443	394.0248413	385.6543579	375.0446777	0.005321472	0.007217371	0.007935198	0.007266805	0.008055169	0.008245175	0.007737761	0.007391088	0.006935211	0.007857298	0.170746352
Glyma.13G342800	326.3113098	298.1218262	323.9779053	340.3572693	316.4816589	334.1365662	275.4494019	311.6469116	0.005985814	0.005948133	0.006861813	0.007262654	0.00647107	0.006991981	0.005526611	0.006141694	0.006514604	0.006282839	0.623598966
Glyma.03G192300	348.422699	335.7608948	342.440918	339.9635315	323.4653625	338.4278259	377.4458313	485.0610657	0.006391422	0.006699108	0.007252858	0.007254252	0.006613865	0.007081778	0.007573065	0.009559205	0.00689941	0.007706978	0.281221613
Glyma.05G066500	306.2356873	314.3973389	316.5852661	339.5453491	278.4839478	357.0523376	327.3709717	332.9542236	0.005617549	0.006272862	0.006705238	0.007245329	0.005694134	0.007471506	0.006568364	0.006561602	0.006460245	0.006573902	0.827769019
Glyma.02G053800	303.059021	361.2285156	351.7825012	339.5206909	329.6152954	378.3934021	348.9073181	251.3160706	0.005559277	0.007207239	0.007450711	0.007244803	0.006739612	0.007918079	0.007000469	0.004952741	0.006865507	0.006652725	0.788863302
Glyma.03G246300	468.1739197	320.2591248	350.9828186	339.3379211	384.46521	350.0614624	326.4256592	274.4278564	0.008588124	0.006389817	0.007433774	0.007240903	0.007861123	0.007325218	0.006549398	0.00540821	0.007413154	0.006785987	0.403989372
Glyma.06G310200	530.7047119	142.0785828	342.6534729	339.1729431	542.2957764	487.4953613	518.5274048	283.2130127	0.009735181	0.002834755	0.00725736	0.007237382	0.011088269	0.010201094	0.010403723	0.005581341	0.006766169	0.009318607	0.229936206
Glyma.18G186400	472.8859558	339.6767578	370.7702026	338.4642334	386.7979431	453.2407532	422.2194214	323.8246155	0.008674561	0.006777238	0.007852869	0.00722226	0.00790882	0.009484298	0.008471402	0.006381683	0.007631732	0.008061551	0.595812741
Glyma.02G077100	362.1335449	405.4005432	326.6047058	337.2477112	434.8458252	325.793396	330.4987793	187.3643494	0.006642932	0.00808856	0.006917449	0.007196301	0.00889125	0.006817396	0.006631121	0.003692431	0.007211311	0.006508049	0.551195404
Glyma.19G131500	285.321167	342.7461548	337.8977661	336.9389648	339.8711853	314.4425354	356.2144775	342.6506653	0.005233896	0.006838478	0.007156634	0.007189713	0.006949313	0.006579874	0.00714708	0.006752692	0.00660468	0.00685724	0.617408529
Glyma.06G146700	230.5916901	317.2279968	358.8898926	336.9326477	250.0673828	255.176178	278.9219055	292.3681641	0.004229945	0.00632934	0.007601245	0.007189578	0.005113103	0.005339694	0.005596283	0.005761764	0.006337527	0.005452711	0.290971074
Glyma.06G186300	350.4856262	365.6304321	354.6065674	335.3963318	357.6872253	355.3108826	348.2049561	281.1017761	0.006429265	0.007295066	0.007510525	0.007156796	0.007313596	0.007435065	0.006986377	0.005539735	0.007097913	0.006818693	0.59363607
Glyma.05G048200	298.7233887	219.7347107	275.2433167	335.0242615	229.0541229	267.3811035	256.4181824	290.7030945	0.005479744	0.004384152	0.005829621	0.007148857	0.004683447	0.005595089	0.005144769	0.00572895	0.005710593	0.005288064	0.519113458
Glyma.06G157300	505.7798157	430.995697	367.0456543	334.9306335	388.9277649	319.8149414	404.1041565	364.5025024	0.009277962	0.008599235	0.007773983	0.007146859	0.007952368	0.006692294	0.008107937	0.007183331	0.00819951	0.007483983	0.258160543
Glyma.07G015600			91.71199799	334.1923218		204.0472107	117.7434616		0	0	0.001942449	0.007131104	0	0.004269794	0.002362402	0	0.002268388	0.001658049	0.767869519
Glyma.19G060200	386.0284729	320.9256287	363.5718384	333.6147461	245.8075562	290.8522644	317.5118103	260.9816895	0.007081258	0.006403115	0.007700408	0.00711878	0.005026003	0.006086235	0.00637055	0.005143224	0.00707589	0.005656503	0.016105277
Glyma.05G236000	307.3574219	355.4182434	348.5517883	333.19104	387.7293091	397.3796082	198.8489532	334.7825928	0.005638126	0.007091312	0.007382285	0.007109739	0.007927863	0.008315375	0.003989701	0.006597634	0.006805366	0.006707644	0.929179049
Glyma.02G186700	304.4899597	300.851532	280.0561523	333.021759	292.4354553	260.5422363	270.0760803	262.9639587	0.005585526	0.006002596	0.005931556	0.007106127	0.005979399	0.005451982	0.005418801	0.005182289	0.006156451	0.005508118	0.130157986
Glyma.05G212800	504.3642578	361.083252	305.7996521	332.8840332	226.4169922	326.5713196	260.7556458	249.3101196	0.009251995	0.007204341	0.0064768	0.007103188	0.004629526	0.006833675	0.005231796	0.004913209	0.007509081	0.005402052	0.035290599
Glyma.19G120000	391.934845	405.638855	309.1094971	332.7480774	392.0482178	400.0928955	415.4122009	322.9715271	0.007189604	0.008093315	0.006546902	0.007100287	0.008016172	0.008372152	0.008334822	0.006364871	0.007232527	0.007772004	0.383189634
Glyma.09G024100	249.7330017	374.371582	345.492157	332.6479187	220.6592407	238.6923676	219.8264465	188.8385468	0.004581071	0.00746947	0.007317483	0.007098149	0.004511798	0.004994762	0.004410593	0.003721483	0.006616543	0.004409659	0.023483767
Glyma.05G199300	317.6010742	323.3799744	293.5484619	332.6346436	371.3795776	302.3013306	237.3054657	209.6978912	0.005826034	0.006452084	0.006217321	0.007097866	0.007593562	0.006325813	0.004761292	0.004132563	0.006398326	0.005703307	0.431836688
Glyma.04G073800	252.355423	381.762207	378.7215576	332.4378052	303.2007446	285.6713257	412.4847107	381.8199463	0.004629176	0.007616928	0.008021277	0.007093666	0.006199516	0.005977821	0.008276085	0.00752461	0.006840262	0.006994508	0.874678354
Glyma.08G285900	324.4434814	303.0771484	283.2331543	332.4201355	280.1485901	308.8717041	306.3664856	358.3301086	0.005951551	0.006047002	0.005998844	0.007093289	0.005728171	0.006463301	0.006146931	0.00706169	0.006272671	0.006350023	0.850315623
Glyma.05G181000	308.4282837	362.5752258	350.0193481	332.2926331	289.4165649	273.5862122	299.4674683	281.3764343	0.00565777	0.007234108	0.007413368	0.007090568	0.005917672	0.005724934	0.006008509	0.005545147	0.006848954	0.005799066	0.04488846
Glyma.12G064400	248.7319183	142.8035431	291.4806824	332.0782166	402.3767395	277.2101746	266.6795959	216.4404602	0.004562707	0.002849219	0.006173526	0.007085993	0.008227358	0.005800767	0.005350654	0.00426544	0.005167861	0.005911055	0.574677937
Glyma.20G241600	324.5440063	364.7515869	345.9835815	332.0010986	303.2769775	448.357666	395.1629639	452.9254761	0.005953395	0.007277531	0.007327891	0.007084347	0.006201075	0.009382117	0.007928542	0.008925902	0.006910791	0.008109409	0.173138043
Glyma.13G245700	299.7804871	351.955719	274.8016357	331.7520447	357.493866	316.2452698	338.7814941	466.8839417	0.005499136	0.007022228	0.005820266	0.007079033	0.007309642	0.006617597	0.006797305	0.009200985	0.006355166	0.007481382	0.167865833
Glyma.19G011400	236.0248871	335.9000244	251.6676636	330.947876	183.0994873	205.7956238	334.9269104	241.281311	0.004329611	0.006701884	0.005330291	0.007061873	0.003743817	0.00430638	0.006719967	0.004754984	0.005855915	0.004881287	0.322182254
Glyma.10G207700	316.2456665	236.9508972	217.7772064	330.8879089	255.6511078	188.5996552	190.290451	130.9017029	0.005801171	0.004727649	0.004612495	0.007060594	0.005227273	0.003946546	0.003817984	0.002579709	0.005550477	0.003892878	0.079494861
Glyma.08G268000	330.2633057	402.127655	443.6467896	330.4866333	495.2606812	381.1817322	410.5409241	255.057724	0.006058309	0.008023259	0.009396386	0.007052031	0.010126547	0.007976426	0.008237085	0.005026479	0.007632496	0.007841634	0.874750273
Glyma.01G230300	280.9577026	283.0663147	254.6159821	330.4634705	234.9143219	241.4391785	350.4258423	294.6989441	0.005153853	0.005647745	0.005392736	0.007051537	0.00480327	0.00505224	0.007030937	0.005807697	0.005811468	0.005673536	0.8406076
Glyma.06G175800	184.5931702	301.420105	314.2188416	329.4822083	291.8789673	276.8374634	352.7043762	397.0961914	0.003386154	0.00601394	0.006655117	0.007030598	0.005968021	0.005792968	0.007076653	0.007825662	0.005771453	0.006665826	0.383793432
Glyma.03G190100	508.5002747	344.1017761	291.2953186	329.3775024	330.9056091	383.9936523	266.8500366	358.6460266	0.009327865	0.006865526	0.0061696	0.007028364	0.006765995	0.008035267	0.005354074	0.007067916	0.007347839	0.006805813	0.561376347
Glyma.17G000700	332.4499817	299.6707153	329.0517273	329.3395996	315.403717	287.7320251	306.8741455	288.2113342	0.006098421	0.005979036	0.006969276	0.007027555	0.006449029	0.006020942	0.006157117	0.005679844	0.006518572	0.006076733	0.217685107
Glyma.04G255100	358.570282	361.0480042	383.2958984	328.0599365	366.7133179	396.2943115	426.5811157	382.0694885	0.006577568	0.007203637	0.008118161	0.00700025	0.007498152	0.008292665	0.008558915	0.007529528	0.007224904	0.007969815	0.127859876
Glyma.02G277800	332.499939	459.335907	432.7655029	327.9194946	301.6868286	278.5881042	232.1599274	375.4776306	0.006099337	0.00916468	0.009165922	0.006997253	0.006168561	0.005829601	0.004658052	0.00739962	0.007856798	0.006013959	0.103432797
Glyma.20G116100	409.6903381	437.5340881	348.7512817	327.4118042	336.0455933	347.6806641	356.0870361	307.5282898	0.007515308	0.008729689	0.00738651	0.006986419	0.006871092	0.007275399	0.007144523	0.006060528	0.007654482	0.006837885	0.128962683
Glyma.03G241100	432.7278748	416.430542	460.1461182	327.3544617	552.9817505	479.3857727	307.1913147	331.4532471	0.007937906	0.008308631	0.00974584	0.006985196	0.011306764	0.010031397	0.00616348	0.006532022	0.008244393	0.008508416	0.856552012
Glyma.04G008567	352.328125	276.8933716	346.0275269	327.0593567	310.0328064	292.4238586	296.4127808	318.0728455	0.006463063	0.005524582	0.007328822	0.006978899	0.006339211	0.006119121	0.00594722	0.006268332	0.006573841	0.006168471	0.352024194
Glyma.07G254600	347.0418701	341.8004456	329.6608276	326.8567505	315.8294678	340.4441528	343.559906	308.463501	0.006366093	0.00681961	0.006982177	0.006974576	0.006457734	0.007123971	0.006893179	0.006078958	0.006785614	0.006638461	0.609948017
Glyma.13G328600	305.8522949	297.5803223	357.3217468	326.8442383	357.4638977	356.9348755	340.1808777	274.5841675	0.005610516	0.005937329	0.007568032	0.006974309	0.00730903	0.007469048	0.006825382	0.005411291	0.006522546	0.006753688	0.735020486
Glyma.07G037200	283.5388794	277.2144775	337.1136169	326.5895691	324.9998474	340.6334534	373.2015686	390.8233948	0.005201202	0.005530989	0.007140026	0.006968874	0.00664524	0.007127932	0.007487909	0.007702043	0.006210273	0.007240781	0.10738855
Glyma.09G059100	646.1486206	560.4666748	621.5857544	325.7741089	305.4717102		86.17776489	46.319561	0.01185287	0.011182443	0.013165112	0.006951474	0.00624595	0	0.001729069	0.00091283	0.010787975	0.002221962	0.004394527
Glyma.02G244000	291.4722595	273.1550903	302.6588745	325.1402588	243.4851685	306.3102722	269.0528259	307.2728882	0.005346731	0.005449996	0.006410279	0.006937948	0.004978518	0.006409702	0.00539827	0.006055495	0.006036239	0.005710496	0.539737061
Glyma.18G029800	467.5505676	454.633667	516.4240723	323.9679871	162.084259	111.1375351	226.0328979	112.6965103	0.008576689	0.00907086	0.0109378	0.006912934	0.003314121	0.002325611	0.004535119	0.002220935	0.008874571	0.003098947	0.001104355
Glyma.09G252600	291.9380798	348.3594666	322.4209595	323.8907776	289.4225464	312.3273315	317.9512329	312.5092773	0.005355276	0.006950475	0.006828837	0.006911287	0.005917795	0.006535612	0.006379367	0.006158689	0.006511469	0.006247866	0.543057678
Glyma.20G160400	295.3739929	335.642334	329.7627869	323.6213989	319.3856812	357.9712219	311.4536743	379.9008179	0.005418304	0.006696743	0.006984336	0.006905539	0.006530448	0.007490734	0.006249	0.007486789	0.00650123	0.006939243	0.403805302
Glyma.07G053200	346.0118408	429.4352417	291.9900513	323.5293579	235.2429657	245.1938171	243.8952026	290.1633911	0.006347198	0.008568101	0.006184314	0.006903575	0.00480999	0.005130808	0.004893508	0.005718314	0.007000797	0.005138155	0.018583146
Glyma.06G093600	334.2563171	390.4863281	279.9350281	323.1231384	373.0744019	370.8035278	366.6734619	366.1369019	0.006131556	0.007790991	0.00592899	0.006894907	0.007628216	0.007759257	0.007356929	0.007215541	0.006686611	0.007489986	0.118082519
Glyma.13G178700	378.7378845	424.2631836	394.9246826	322.4640503	365.1353455	368.6157227	359.3581848	328.1774292	0.00694752	0.008464908	0.008364458	0.006880843	0.007465887	0.007713476	0.007210155	0.006467465	0.007664432	0.007214246	0.411906974
Glyma.05G133466	310.5991821	250.7759552	310.828064	322.1253967	250.9331512	282.4658813	311.843689	352.0098877	0.005697593	0.005003487	0.006583301	0.006873616	0.005130806	0.005910745	0.006256825	0.006937136	0.006039499	0.006058878	0.973903319
Glyma.18G057700	428.2008667	405.0676575	393.9031067	321.9545898	329.8562927	370.7731323	364.9285583	391.8333435	0.007854863	0.008081918	0.008342821	0.006869972	0.00674454	0.007758621	0.007321919	0.007721946	0.007787393	0.007386756	0.35389498
Glyma.03G102900	348.2008362	271.0764465	243.8934326	321.5086975	305.1056824	299.4143982	287.9207153	204.9634705	0.006387353	0.005408523	0.005165634	0.006860457	0.006238466	0.006265402	0.005776835	0.00403926	0.005955492	0.005579991	0.590640284
Glyma.04G075000	318.0363159	336.061676	341.4554138	321.4265747	334.9362183	359.2358704	307.6394348	299.5162354	0.005834018	0.00670511	0.007231985	0.006858705	0.006848408	0.007517197	0.006172471	0.005902632	0.006657454	0.006610177	0.922742271
Glyma.06G012600	279.2418823	281.5960693	287.374939	321.4158325	368.7844543	328.8202515	280.3815308	341.3745117	0.005122378	0.005618411	0.006086567	0.006858475	0.0075405	0.006880735	0.005625569	0.006727543	0.005921458	0.006693587	0.204401704
Glyma.01G178200	334.541748	355.1733093	318.6991577	321.3316345	342.7837219	369.1182556	307.6053772	319.2826233	0.006136792	0.007086425	0.00675001	0.006856679	0.007008865	0.007723991	0.006171788	0.006292173	0.006707477	0.006799204	0.831458158
Glyma.20G219900	387.5362854	354.6523743	365.2059937	321.2254944	372.0277405	353.3190613	364.7764587	376.9156189	0.007108917	0.007076032	0.007735019	0.006854414	0.007606815	0.007393385	0.007318867	0.007427959	0.007193595	0.007436757	0.266992753
Glyma.12G017100	306.5563354	350.1690979	366.1481323	321.0264587	270.5335388	298.8403015	299.8791809	257.456665	0.005623431	0.006986581	0.007754974	0.006850167	0.005531573	0.006253389	0.00601677	0.005073755	0.006803788	0.005718872	0.078888127
Glyma.13G207900	372.4855652	296.5939941	512.2145996	320.8979187	375.1315002	236.5553436	239.4476624	289.7809143	0.006832829	0.00591765	0.010848644	0.006847424	0.007670277	0.004950044	0.004804273	0.005710776	0.007611637	0.005783843	0.204178566
Glyma.05G020200	317.464386	251.8205719	234.9515381	320.2873535	214.7720642	231.1825409	232.1716156	223.4409332	0.005823527	0.005024329	0.004976245	0.006834396	0.004391424	0.004837615	0.004658287	0.0044034	0.005664624	0.004572681	0.050932313
Glyma.18G119100	259.3052673	323.8513489	317.706604	320.1711426	346.8513489	297.9551697	308.587677	407.1337585	0.004756663	0.006461489	0.006728988	0.006831916	0.007092036	0.006234867	0.006191497	0.008023475	0.006194764	0.006885469	0.328981743
Glyma.11G158500	352.5512085	377.2745056	283.7548218	320.0617065	409.4239197	379.5253296	234.7331848	157.7650299	0.006467155	0.007527389	0.006009893	0.006829581	0.008371451	0.007941765	0.004709682	0.00310911	0.006708504	0.006033002	0.624954843
Glyma.13G222200	413.6380615	323.4589233	346.2356873	319.371582	278.0142517	175.1836853	213.0869598	215.9085083	0.007587725	0.006453659	0.00733323	0.006814855	0.00568453	0.00366581	0.004275372	0.004254957	0.007047367	0.004470167	0.002081889
Glyma.11G201700	256.4610901	264.8422546	291.8735352	319.288208	318.019104	343.3186646	272.2045288	287.1749268	0.00470449	0.005284138	0.006181847	0.006813076	0.006502506	0.007184122	0.005461506	0.00565942	0.005745888	0.006201888	0.485743357
Glyma.06G054700	303.5914917	356.9853516	329.1115417	319.2325439	257.901123	307.664032	268.0707092	226.7037659	0.005569044	0.007122579	0.006970543	0.006811888	0.005273279	0.00643803	0.005378565	0.004467701	0.006618514	0.005389394	0.062578778
Glyma.15G199600	339.0686646	339.7836914	282.9449158	319.1931458	302.1824646	418.4333191	216.1850281	304.4798889	0.006219833	0.006779371	0.005992739	0.006811047	0.006178695	0.008755935	0.004337532	0.006000452	0.006450748	0.006318154	0.891851125
Glyma.03G131100	266.9325256	315.0046692	336.5560913	318.7865906	294.6560669	310.4626465	300.6113892	282.8235779	0.004896577	0.00628498	0.007128218	0.006802372	0.006024804	0.006496592	0.006031461	0.005573667	0.006278037	0.006031631	0.65656957
Glyma.15G227500	425.0280762	373.2326965	264.8266296	317.8789978	220.0610352	255.1563263	226.7445374	208.9111481	0.007796662	0.007446747	0.005608996	0.006783005	0.004499567	0.005339279	0.004549398	0.004117058	0.006908853	0.004626325	0.005792645
Glyma.06G074900	400.9195557	229.2694244	292.6508789	317.6548767	285.6072998	260.8928833	273.2489929	220.8227081	0.007354418	0.004574388	0.006198311	0.006778223	0.005839785	0.005459319	0.005482462	0.004351802	0.006226335	0.005283342	0.215061766
Glyma.05G139900	429.6954041	435.8727112	378.1384277	317.5726318	437.7333679	404.4726563	396.3016052	516.1574707	0.007882279	0.008696541	0.008008927	0.006776468	0.008950292	0.008463801	0.007951387	0.010172029	0.007841054	0.008884377	0.143119766
Glyma.07G232900	338.5525513	275.8096924	256.6899109	317.4631958	265.8033142	282.8196411	314.0775757	319.9487305	0.006210366	0.005502961	0.005436662	0.006774133	0.005434855	0.005918148	0.006301646	0.0063053	0.00598103	0.005989987	0.98187312
Glyma.10G143500	364.8778381	244.1410522	179.6537018	316.7887573	417.7267761	292.8860779	241.9891663	246.2688141	0.006693273	0.004871107	0.003805044	0.006759741	0.008541219	0.006128794	0.004855266	0.004853274	0.005532292	0.006094638	0.636614083
Glyma.13G054000	284.5470276	321.3467407	297.9433289	315.9545288	309.8131104	260.4250488	301.003479	222.783844	0.005219695	0.006411517	0.006310404	0.00674194	0.006334719	0.00544953	0.006039328	0.00439045	0.006170889	0.005553507	0.297651399
Glyma.10G001100	318.8743896	285.5760498	315.1891174	315.6091309	304.682251	284.9111023	295.6323853	333.2483521	0.005849392	0.005697819	0.006675668	0.00673457	0.006229808	0.005961913	0.005931562	0.006567399	0.006239362	0.006172671	0.83604431
Glyma.13G327000	441.1603699	371.3989563	271.57901	315.1928101	303.2744141	377.8588562	361.3738403	350.4772949	0.008092591	0.00741016	0.005752011	0.006725687	0.006201022	0.007906893	0.007250597	0.006906933	0.006995112	0.007066362	0.911262771
Glyma.16G189100	456.7878113	203.2528992	365.8343811	314.9169312	360.9306946	315.4597168	360.8359375	388.8049316	0.008379258	0.004055306	0.007748328	0.0067198	0.007379915	0.006601159	0.007239805	0.007662264	0.006725673	0.007220786	0.631289787
Glyma.18G111200	323.7998962	303.7209778	479.244873	314.8878174	493.8104858	358.1735535	325.3102722	288.1623535	0.005939745	0.006059847	0.010150349	0.006719179	0.010096895	0.007494968	0.006527019	0.005678879	0.00721728	0.00744944	0.871836228
Glyma.15G095400	297.0536804	346.9761658	343.0424194	313.7540894	316.4740601	329.6768494	319.5103149	300.6116638	0.005449116	0.006922876	0.007265597	0.006694987	0.006470914	0.00689866	0.006410648	0.00592422	0.006583144	0.006426111	0.735222181
Glyma.07G222900	400.5023804	278.5593262	174.7213898	313.701416	258.9830933	265.8895874	271.2981873	186.0720062	0.007346766	0.005557821	0.003700578	0.006693863	0.005295402	0.005563878	0.005443321	0.003666962	0.005824757	0.004992391	0.39776941
Glyma.05G046100	321.4459229	361.0931396	360.6564636	313.6511841	386.1265869	412.8320007	414.7065735	425.215332	0.005896564	0.007204538	0.007638661	0.006692791	0.007895093	0.008638724	0.008320664	0.008379812	0.006858138	0.008308573	0.011599925
Glyma.17G160400	409.9147644	426.0733643	391.8078918	313.3893433	244.8188477	323.5795593	293.3006592	380.9179382	0.007519425	0.008501025	0.008298444	0.006687204	0.005005787	0.006771071	0.005884778	0.007506834	0.007751524	0.006292117	0.075990982
Glyma.08G015900	322.885498	301.7662659	324.4774475	313.243042	311.2990417	325.6186523	284.8851318	238.7852173	0.005922971	0.006020847	0.006872394	0.006684082	0.006365101	0.00681374	0.005715929	0.004705793	0.006375073	0.005900141	0.392084722
Glyma.05G000300	427.0709839	329.6659241	270.7876892	313.0732422	293.9508667	304.1945496	271.0426025	214.4497681	0.007834137	0.006577501	0.005735251	0.006680459	0.006010385	0.006365429	0.005438193	0.004226209	0.006706837	0.005510054	0.109292987
Glyma.01G000900	227.8882904	327.3014526	309.3029175	312.5662842	293.6790466	295.7553101	253.0302734	367.0224304	0.004180354	0.006530325	0.006550999	0.006669641	0.006004827	0.006188834	0.005076794	0.007232992	0.00598283	0.006125862	0.854382836
Glyma.11G090900	359.0338745	287.6143799	321.7198181	310.7631226	325.4407959	315.7937012	348.1244812	308.2833252	0.006586073	0.005738488	0.006813987	0.006631164	0.006654256	0.006608147	0.006984762	0.006075407	0.006442428	0.006580643	0.666120758
Glyma.08G232000	421.9053955	508.163147	462.2694092	310.5705261	289.727478	240.2307434	273.9716187	320.7398682	0.00773938	0.010138882	0.009790811	0.006627055	0.00592403	0.005026953	0.005496961	0.006320891	0.008574032	0.005692209	0.017132443
Glyma.10G217600	334.4277954	324.779541	404.7522583	309.2864685	330.8739319	325.9216614	342.2758179	392.978241	0.006134702	0.006480008	0.008572604	0.006599655	0.006765347	0.00682008	0.006867415	0.007744509	0.006946742	0.007049338	0.869412163
Glyma.14G030400	223.4328003	286.565033	285.7279053	309.1662292	250.9076233	266.1323242	270.8504028	254.0827179	0.004098623	0.005717552	0.006051683	0.006597089	0.005130284	0.005568957	0.005434337	0.005007264	0.005616237	0.005285211	0.571299487
Glyma.07G207200	415.5528259	410.3908997	365.041748	309.0512695	259.9351807	276.9211426	226.2571869	222.5170288	0.007622849	0.008188128	0.007731541	0.006594636	0.005314869	0.005794719	0.00453962	0.004385192	0.007534288	0.0050086	0.001749798
Glyma.13G137700	293.936554	399.5982056	265.3799133	309.0137329	277.3619995	256.4037476	252.4337921	289.6440125	0.005391935	0.007972792	0.005620715	0.006593835	0.005671194	0.005365382	0.005064826	0.005708078	0.006394819	0.00545237	0.170849406
Glyma.16G043900	324.0223083	313.6497803	318.761322	308.9699097	256.165802	278.7907715	235.6200104	287.6525879	0.005943825	0.006257947	0.006751327	0.0065929	0.005237797	0.005833842	0.004727475	0.005668833	0.0063865	0.005366987	0.015751794
Glyma.11G120300	62.26505661	281.1457825	323.6438599	308.8089294	282.464325	278.3105469	278.4572144	277.9414978	0.001142182	0.005609427	0.006854738	0.006589465	0.005775521	0.005823793	0.00558696	0.005477454	0.005048953	0.005665932	0.659540938
Glyma.08G232400	297.9778137	330.0512085	373.4030151	308.4950256	249.7218933	233.0049286	276.0759583	211.8469238	0.005466068	0.006585189	0.007908631	0.006582767	0.005106039	0.004875749	0.005539182	0.004174914	0.006635664	0.004923971	0.024752542
Glyma.18G285000	198.2745514	139.5551758	234.7614594	308.0510559	322.1357422	310.2628174	417.5496521	310.0687256	0.003637124	0.002784408	0.00497222	0.006573294	0.006586678	0.006492411	0.008377708	0.006110593	0.004491761	0.006891847	0.048097015
Glyma.09G153300	286.149231	284.7107544	300.4752808	307.9619446	321.5733032	247.5848999	302.9251709	374.8963318	0.005249086	0.005680555	0.006364031	0.006571392	0.006575178	0.005180843	0.006077884	0.007388165	0.005966266	0.006305517	0.5627125
Glyma.09G138600	696.4718628	537.9235229	396.7838135	307.8623352	329.9833984	278.228302	427.9701843	371.5063782	0.012775993	0.010732661	0.008403834	0.006569267	0.006747138	0.005822072	0.008586785	0.007321358	0.009620439	0.007119338	0.140201458
Glyma.11G015100	367.5216675	244.3207703	292.1005554	307.6237793	261.8435974	322.9848633	310.7014465	290.32901	0.006741772	0.004874693	0.006186655	0.006564176	0.005353891	0.006758626	0.006233907	0.005721578	0.006091824	0.006017	0.890551572
Glyma.05G047300	271.8048706	247.3059082	218.1694183	307.5783386	322.4293518	336.9246521	333.0709534	317.4612427	0.004985955	0.004934253	0.004620802	0.006563207	0.006592682	0.007050324	0.006682729	0.006256279	0.005276054	0.006645503	0.026005303
Glyma.07G221200	342.5843201	230.8936768	199.2234497	307.4888611	245.1969452	220.7423859	161.9201813	205.1278839	0.006284324	0.004606795	0.004219529	0.006561297	0.005013518	0.004619149	0.003248763	0.0040425	0.005417986	0.004230983	0.141859524
Glyma.11G253300	333.0674133	321.9850464	270.2594299	307.2909241	225.1446228	278.3443604	231.443512	179.9787598	0.006109747	0.006424252	0.005724062	0.006557074	0.00460351	0.0058245	0.004643678	0.003546881	0.006203784	0.004654642	0.021314101
Glyma.18G151800	505.1457214	394.5422363	284.9747009	307.1514587	314.4163818	383.5971375	327.877655	345.9335632	0.00926633	0.007871915	0.00603573	0.006554098	0.006428841	0.00802697	0.006578531	0.006817389	0.007432018	0.006962933	0.583388978
Glyma.17G064000	160.7754822	284.9723206	263.3708496	307.0950928	254.1879883	261.0425415	311.6668396	287.7563477	0.002949245	0.005685774	0.005578163	0.006552895	0.005197357	0.005462451	0.006253277	0.005670878	0.005191519	0.005645991	0.595202167
Glyma.07G140400	269.8228149	278.3353577	287.0007019	307.0494995	182.7438812	272.7297668	245.4374542	290.0094299	0.004949596	0.005553353	0.006078641	0.006551922	0.003736546	0.005707012	0.004924452	0.00571528	0.005783378	0.005020823	0.236656655
Glyma.08G178100	332.4920654	318.9524231	296.5819092	306.6338501	328.7662964	202.6539764	223.4025269	224.6455078	0.006099193	0.006363745	0.006281569	0.006543053	0.006722253	0.00424064	0.004482344	0.004427139	0.00632189	0.004968094	0.062938461
Glyma.13G352400	267.7447205	277.939209	242.3645325	306.2154846	319.8960571	291.2980042	291.394165	118.7675247	0.004911476	0.005545449	0.005133252	0.006534126	0.006540884	0.006095562	0.005846527	0.002340578	0.005531075	0.005205888	0.763017066
Glyma.02G198800	283.2373657	287.046936	281.4912415	306.1642151	287.6486511	286.6605225	241.1283417	233.9508667	0.005195671	0.005727166	0.005961951	0.006533032	0.005881524	0.005998521	0.004837994	0.004610521	0.005854455	0.00533214	0.290124732
Glyma.07G043600	745.6829224	496.4596863	625.7857666	305.9788513	600.7012329	650.4018555	504.5292358	440.1029968	0.013678714	0.009905374	0.013254068	0.006529076	0.01228248	0.013609997	0.010122864	0.008673207	0.010841808	0.011172137	0.8740638
Glyma.09G280100	226.7016144	267.1859436	212.5676117	305.3345032	228.3988342	230.1610413	218.2194977	301.2232971	0.004158586	0.0053309	0.004502157	0.006515327	0.004670049	0.004816239	0.004378352	0.005936274	0.005126742	0.004950228	0.787231692
Glyma.09G131800	340.025238	286.4585571	266.9146729	305.2476807	325.5465393	292.3781738	322.4618225	312.4113159	0.00623738	0.005715427	0.005653221	0.006513474	0.006656418	0.006118165	0.006469867	0.006156759	0.006029876	0.006350302	0.23784281
Glyma.16G202500	236.1890564	334.9989929	310.0113525	304.7032471	293.0066833	394.504425	381.7247925	352.3974304	0.004332623	0.006683907	0.006566003	0.006501857	0.005991079	0.00825521	0.007658918	0.006944774	0.006021097	0.007212495	0.161109139
Glyma.20G130000	376.2891541	354.420105	399.6380005	304.6546021	300.1611633	397.9039917	397.0484924	367.5754395	0.006902601	0.007071397	0.008464285	0.006500819	0.006137366	0.008326348	0.007966373	0.00724389	0.007234776	0.007418494	0.785164157
Glyma.03G239600	200.4961395	182.5220184	249.5435791	304.1932068	259.960907	208.7851105	173.5066071	227.0660706	0.003677876	0.003641683	0.005285303	0.006490973	0.005315395	0.004368937	0.003481233	0.004474841	0.004773959	0.004410102	0.659050085
Glyma.10G099200	320.1503906	271.3885803	319.8395081	304.0807495	287.9107971	333.6395874	334.27771	295.1846313	0.005872799	0.005414751	0.006774163	0.006488574	0.005886884	0.006981582	0.006706941	0.005817269	0.006137571	0.006348169	0.636176862
Glyma.01G015500	345.3130188	301.3612976	276.9305725	303.926178	328.7793884	312.1769409	316.369812	304.0629272	0.006334379	0.006012767	0.005865356	0.006485276	0.00672252	0.006532465	0.006347637	0.005992235	0.006174444	0.006398714	0.328807063
Glyma.04G131800	355.43573	287.1916809	325.3243408	303.6904907	304.6438904	332.2098694	278.5845642	231.8791046	0.006520069	0.005730054	0.006890331	0.006480246	0.006229024	0.006951664	0.005589515	0.004569693	0.006405175	0.005834974	0.348469393
Glyma.12G117900	391.7029419	371.687561	241.4543915	303.4343567	286.4594727	261.6772156	234.7844086	243.7158813	0.00718535	0.007415918	0.005113975	0.006474781	0.005857209	0.005475732	0.00471071	0.004802963	0.006547506	0.005211653	0.062952056
Glyma.07G152200	230.2412109	337.9132385	328.8085327	303.3392639	343.8162537	191.7363892	170.1769867	173.4957123	0.004223516	0.006742052	0.006964125	0.006472752	0.007029978	0.004012184	0.003414428	0.003419118	0.006100611	0.004468927	0.178952045
Glyma.14G218900	80.1450119	356.7287292	282.6351929	303.0387573	373.6531067	294.9199829	452.1335754	454.8359985	0.00147017	0.007117459	0.00598618	0.006466339	0.007640049	0.006171354	0.009071599	0.008963553	0.005260037	0.007961639	0.112359594
Glyma.01G153400	286.9011841	316.7887268	302.2834167	302.8862915	248.8088531	302.2648621	243.9168854	282.7428589	0.005262879	0.006320575	0.006402327	0.006463086	0.00508737	0.006325049	0.004893943	0.005572076	0.006112217	0.00546961	0.183378908
Glyma.19G211900	269.0735474	357.2687988	338.0851135	302.8299561	250.6721802	322.0717468	308.5783997	265.8543701	0.004935852	0.007128235	0.007160602	0.006461884	0.00512547	0.006739519	0.006191311	0.005239251	0.006421643	0.005823887	0.39269148
Glyma.12G113800	316.4353333	291.5953674	274.8916931	302.3791504	229.7553101	237.2550507	228.2244873	183.4676056	0.00580465	0.005817917	0.005822173	0.006452265	0.004697784	0.004964685	0.004579091	0.003615637	0.005974251	0.004464299	0.004046298
Glyma.15G109300	298.3639221	395.7180786	391.4865112	301.8790894	315.7315674	294.5857239	250.0070038	292.1273804	0.00547315	0.007895375	0.008291637	0.006441594	0.006455733	0.006164359	0.005016135	0.005757019	0.007025439	0.005848312	0.154830135
Glyma.08G331200	325.7774353	403.4649658	362.3901062	301.7155151	330.8522339	369.9685059	318.7906494	395.5078125	0.005976021	0.008049941	0.007675379	0.006438104	0.006764903	0.007741783	0.006396209	0.00779436	0.007034861	0.007174314	0.825461554
Glyma.08G080400	309.5027771	252.7533569	187.5740051	301.489624	297.2793884	281.8354187	327.8012695	319.2412109	0.00567748	0.00504294	0.003972795	0.006433284	0.006078443	0.005897553	0.006576998	0.006291357	0.005281625	0.006211088	0.136458169
Glyma.01G201000	329.0027771	321.6852417	377.991333	301.4519958	345.4299316	319.968811	319.6219482	262.6035767	0.006035186	0.006418271	0.008005811	0.006432481	0.007062972	0.006695514	0.006412888	0.005175187	0.006722937	0.00633664	0.54291329
Glyma.08G171500	416.598999	458.556488	365.1525574	301.36203	375.3067627	465.2139587	375.3725891	144.5621643	0.00764204	0.009149129	0.007733888	0.006430561	0.007673861	0.009734844	0.007531468	0.002848918	0.007738904	0.006947273	0.629615093
Glyma.11G037500	304.1472168	298.6537781	273.7324219	301.2419739	303.3809814	358.0262451	253.9424133	319.8277283	0.005579239	0.005958746	0.00579762	0.006427999	0.006203201	0.007491885	0.005095095	0.006302916	0.005940901	0.006273274	0.54769017
Glyma.16G087700	310.7113037	339.1416626	262.2694397	301.1427307	284.5628357	251.2333221	224.5680084	191.567276	0.005699649	0.006766562	0.005554835	0.006425881	0.005818429	0.005257188	0.004505728	0.003775259	0.006111732	0.004839151	0.053561876
Glyma.01G208100	316.5235596	310.8109741	281.9850159	300.9226379	299.6712036	304.4797058	326.9076843	360.0370789	0.005806269	0.006201307	0.005972409	0.006421185	0.006127348	0.006371396	0.006559069	0.00709533	0.006100292	0.006538286	0.124709604
Glyma.12G157500	353.1339111	270.7170105	360.5475464	300.5960388	398.1887512	324.8895874	341.5644531	379.4814453	0.006477844	0.005401351	0.007636354	0.006414216	0.008141727	0.006798484	0.006853142	0.007478524	0.006482441	0.007317969	0.182861168
Glyma.04G004900	331.0492554	290.0126038	238.2271423	300.0141907	323.1513367	321.1992798	315.2138672	257.257019	0.006072726	0.005786338	0.005045622	0.0064018	0.006607444	0.006721262	0.006324445	0.005069821	0.005826622	0.006180743	0.486013671
Glyma.07G219000	405.7787781	296.6738892	249.3720703	299.9213257	313.9124146	349.2341614	388.6670532	438.8010559	0.007443555	0.005919244	0.005281671	0.006399819	0.006418537	0.007307906	0.007798208	0.008647549	0.006261072	0.00754305	0.096783156
Glyma.10G279300	317.4354248	276.1194153	283.473175	299.5865173	339.6977844	281.4459839	301.0957336	297.9062195	0.005822996	0.00550914	0.006003928	0.006392674	0.006945768	0.005889404	0.006041179	0.005870903	0.005932185	0.006186813	0.450262625
Glyma.02G308100	290.4098206	311.3153381	317.9543762	299.2843323	304.3766479	326.8954468	283.8244019	298.7894287	0.005327241	0.00621137	0.006734236	0.006386226	0.00622356	0.006840457	0.005694647	0.005888309	0.006164768	0.006161743	0.994077406
Glyma.05G056400	343.7126465	296.3938599	268.5344543	298.4665527	294.3855591	258.0901489	308.0271606	263.5056763	0.006305022	0.005913656	0.005687528	0.006368776	0.006019273	0.005400671	0.006180251	0.005192964	0.006068746	0.00569829	0.245558439
Glyma.10G058100	344.1089478	317.925415	347.783783	298.0285034	287.419342	297.1086731	240.8184357	241.5619049	0.006312292	0.006343255	0.007366019	0.006359429	0.005876835	0.006217154	0.004831776	0.004760514	0.006595249	0.00542157	0.039881352
Glyma.08G356000	324.2255249	282.8424377	335.4071045	297.8658752	332.9844666	284.3314209	265.8924866	316.8947754	0.005947552	0.005643278	0.007103882	0.006355959	0.006808501	0.005949783	0.005334861	0.006245115	0.006262668	0.006084565	0.700049007
Glyma.13G096100	268.2411499	200.191391	235.5765076	297.5685425	224.5648956	307.6772461	229.1313934	221.4792786	0.004920582	0.003994223	0.004989482	0.006349614	0.004591657	0.006438306	0.004597288	0.004364741	0.005063475	0.004997998	0.926920837
Glyma.03G197100	397.7071533	273.0881348	290.2378235	297.2722473	213.133606	290.5977783	196.4710846	206.8233337	0.00729549	0.00544866	0.006147202	0.006343292	0.004357922	0.00608091	0.003941992	0.004075913	0.006308661	0.004614184	0.035209999
Glyma.08G028800	405.3347168	487.2764587	420.22995	297.1642151	387.5206909	411.6289978	341.8311462	300.4028625	0.007435409	0.00972215	0.00890042	0.006340987	0.007923598	0.008613551	0.006858493	0.005920105	0.008099742	0.007328937	0.451837779
Glyma.18G017200	395.3271179	325.5553589	282.2346497	296.9317932	305.1648865	371.9376526	350.1877441	293.5159302	0.007251831	0.006495487	0.005977696	0.006336027	0.006239677	0.007782989	0.00702616	0.005784383	0.00651526	0.006708302	0.721110178
Glyma.04G054400	240.2183533	260.2928772	245.6580658	296.8666992	202.4046021	162.5989075	203.620163	253.3542786	0.004406535	0.005193369	0.005203008	0.006334638	0.004138547	0.003402467	0.004085431	0.004992909	0.005284388	0.004154838	0.070059257
Glyma.07G168900	317.4507446	300.6974182	253.2422791	296.0325317	239.6596222	279.3569946	250.4437866	258.2163086	0.005823277	0.005999521	0.005363641	0.006316838	0.004900297	0.00584569	0.005024899	0.005088726	0.005875819	0.005214903	0.064305952
Glyma.04G167800	376.5921936	359.6907043	379.4673462	295.1407776	327.4204102	228.8105164	181.8437347	124.5341873	0.00690816	0.007176556	0.008037073	0.00629781	0.006694733	0.004787979	0.003648509	0.002454223	0.0071049	0.004396361	0.031689359
Glyma.13G207800	281.2742615	136.8505402	213.4716339	295.0230713	389.1478882	347.4654541	222.0021973	152.6658173	0.00515966	0.002730445	0.004521304	0.006295298	0.007956869	0.007270895	0.004454248	0.003008619	0.004676677	0.005672658	0.4991051
Glyma.08G047800	224.4175415	299.1167297	307.0207825	295.0173035	265.4537354	265.3576965	230.6427612	312.6665344	0.004116687	0.005967983	0.006502663	0.006295175	0.005427707	0.005552748	0.004627612	0.006161788	0.005720627	0.005442464	0.674502383
Glyma.13G347100	268.8486938	306.5028076	305.4430542	294.9535217	329.2333679	358.4375305	361.0047302	367.7544861	0.004931727	0.00611535	0.006469247	0.006293814	0.006731803	0.007500492	0.007243191	0.007247419	0.005952535	0.007180726	0.01852437
Glyma.11G147900	285.9463196	346.4049988	291.2366333	294.118988	309.8562622	292.1549683	269.8203125	166.0513611	0.005245364	0.00691148	0.006168357	0.006276007	0.006335601	0.006113495	0.005413669	0.003272411	0.006150302	0.005283794	0.308248968
Glyma.19G161200	129.5072021	191.1692505	190.0089874	293.8466187	209.3605042	244.4756927	243.2658691	260.93927	0.002375664	0.003814213	0.004024368	0.006270195	0.004280774	0.005115781	0.004880881	0.005142388	0.00412111	0.004854956	0.410183514
Glyma.09G018500	312.124939	341.3085327	344.4755859	293.8050537	355.7875671	362.6958313	326.0772095	373.0140076	0.005725581	0.006809795	0.007295952	0.006269308	0.007274754	0.007589599	0.006542406	0.007351069	0.006525159	0.007189457	0.154136175
Glyma.01G243600	219.2268219	280.7905273	239.0757141	293.6894836	283.4580383	308.9615784	277.5608826	277.3925171	0.004021469	0.005602338	0.005063595	0.006266842	0.005795839	0.006465182	0.005568976	0.005466635	0.005238561	0.005824158	0.307258905
Glyma.14G212100	292.8232422	324.0098572	316.0489502	293.580719	339.188324	290.3400269	376.22995	342.8958435	0.005371513	0.006464651	0.006693879	0.006264521	0.006935351	0.006075516	0.00754867	0.006757524	0.006198641	0.006829265	0.18299873
Glyma.08G330600	229.7927704	275.5888062	254.1401367	293.5475769	179.1683502	184.6006165	176.1856232	131.9562378	0.00421529	0.005498554	0.005382658	0.006263814	0.003663438	0.003862864	0.003534985	0.002600491	0.005340079	0.003415444	0.009014409
Glyma.11G141200	109.5438309	147.3132935	164.5605011	293.1688538	270.7409363	204.8879395	329.9692078	206.2391815	0.002009458	0.002939198	0.003485372	0.006255732	0.005535814	0.004287387	0.006620495	0.004064401	0.00367244	0.005127024	0.23025447
Glyma.12G032400	279.5204163	343.4089966	235.2051697	293.116272	255.6336975	319.5622559	215.0268402	268.4762573	0.005127488	0.006851703	0.004981617	0.00625461	0.005226917	0.006687006	0.004314294	0.005290921	0.005803855	0.005379785	0.547341986
Glyma.02G134800	258.7682495	297.2946777	273.6628418	292.4482117	224.3167419	222.4824829	222.8349915	283.5775146	0.004746812	0.00593163	0.005796146	0.006240355	0.004586583	0.004655562	0.004470957	0.005588525	0.005678736	0.004825406	0.084843993
Glyma.19G114700	315.1596375	256.6965942	263.5639038	292.2401123	383.7312622	325.0610657	354.8888245	323.8784485	0.005781249	0.005121616	0.005582252	0.006235914	0.007846116	0.006802072	0.007120482	0.006382744	0.005680258	0.007037853	0.012526374
Glyma.02G275600	305.4388428	342.4879761	381.9490662	292.1779175	374.6006165		404.2303772	469.1088257	0.005602932	0.006833327	0.008089636	0.006234587	0.007659422	0	0.00811047	0.009244831	0.006690121	0.006253681	0.847698163
Glyma.07G183200	262.1870422	266.1089478	227.3274841	291.8639221	297.9171448	251.2915344	258.0206604	256.927948	0.004809526	0.005309411	0.004814769	0.006227887	0.006091483	0.005258406	0.005176921	0.005063336	0.005290398	0.005397536	0.801668158
Glyma.01G063000	3120.870605	1707.722168	546.1080322	291.7221985	470.3880615	248.0607452	401.9690552	799.9989014	0.05724886	0.034072508	0.011566503	0.006224863	0.009617979	0.0051908	0.008065099	0.015765755	0.027278184	0.009659908	0.188668503
Glyma.09G227100	163.2096863	216.4113922	220.1858978	291.6842957	242.8379974	233.2365112	212.4677734	248.0708923	0.002993898	0.004317845	0.004663511	0.006224054	0.004965285	0.004880595	0.004262949	0.004888788	0.004549827	0.004749404	0.780210485
Glyma.11G249100	339.8798523	284.6418762	160.1682892	291.1806946	334.5637207	367.1109009	396.3898926	404.3321228	0.006234714	0.005679181	0.003392345	0.006213308	0.006840792	0.007681987	0.007953159	0.007968262	0.005379887	0.00761105	0.02173802
Glyma.17G167200	305.0630493	285.7471008	330.0499573	290.7548523	306.5305786	308.528595	314.9386597	295.0881042	0.005596038	0.005701232	0.006990419	0.006204222	0.006267601	0.006456121	0.006318923	0.005815366	0.006122978	0.006214503	0.800862256
Glyma.06G307800	278.2851257	261.6457825	270.7027588	290.5540161	290.5545959	253.2870483	240.3268738	301.6942749	0.005104828	0.005220362	0.005733452	0.006199936	0.005940942	0.005300163	0.004821913	0.005945556	0.005564644	0.005502143	0.871868108
Glyma.04G001700	272.3210449	277.5324707	281.5908508	288.8957214	284.6703186	246.394165	214.4983368	368.2955627	0.004995423	0.005537334	0.005964061	0.006164551	0.005820626	0.005155926	0.00430369	0.007258082	0.005665342	0.005634581	0.965152318
Glyma.10G173300	46.93821335	300.1397705	348.1678772	288.3501892	246.3435669	310.546875	319.7563782	243.5747833	0.000861029	0.005988395	0.007374154	0.00615291	0.005036963	0.006498355	0.006415585	0.004800182	0.005094122	0.005687771	0.708179128
Glyma.02G145300	331.1891479	337.5335388	315.3010254	287.182312	285.2998657	306.8896179	314.6559753	331.8629761	0.006075292	0.006734476	0.006678038	0.006127989	0.005833499	0.006421825	0.006313251	0.006540097	0.006403949	0.006277168	0.607386057
Glyma.13G208500	355.4433289	330.3670654	312.8809204	287.0241699	284.1473999	203.8155823	262.1760254	309.4566345	0.006520208	0.006591491	0.00662678	0.006124615	0.005809934	0.004264947	0.005260294	0.00609853	0.006465774	0.005358426	0.038758568
Glyma.01G245600	293.3139648	234.0172729	251.8352356	286.7577209	311.5788269	235.2508545	268.8858032	223.5326385	0.005380515	0.004669118	0.00533384	0.006118929	0.006370822	0.004922746	0.005394919	0.004405207	0.0053756	0.005273424	0.848496364
Glyma.11G248000	363.1527405	271.0958557	275.6859436	286.7203979	217.9097595	284.9912109	289.2293396	270.3634338	0.006661628	0.00540891	0.005838995	0.006118133	0.00445558	0.005963589	0.005803092	0.005328112	0.006006917	0.005387593	0.198501927
Glyma.15G124600	393.7573242	317.6263428	298.5698242	286.396698	324.6256409	278.8147278	349.9594116	302.1545105	0.007223035	0.006337287	0.006323673	0.006111226	0.006637589	0.005834343	0.007021578	0.005954626	0.006498805	0.006362034	0.727778378
Glyma.01G152500	155.9748535	285.4414063	252.57901	286.3691101	210.6504517	238.392334	244.8563232	233.6659393	0.002861183	0.005695133	0.005349593	0.006110637	0.004307149	0.004988484	0.004912792	0.004604906	0.005004137	0.004703333	0.70132804
Glyma.08G025900	371.9515076	396.7095642	359.3537598	286.0928955	303.1176453	246.7636108	195.7682037	235.4093933	0.006823032	0.007915158	0.00761107	0.006104743	0.006197817	0.005163657	0.003927889	0.004639265	0.007113501	0.004982157	0.014602196
Glyma.05G141000	378.2757263	370.5032043	339.4341736	285.7675171	270.1564026	266.639679	265.7345276	267.1202698	0.006939043	0.007392288	0.007189175	0.0060978	0.005523862	0.005579574	0.005331692	0.005264198	0.006904576	0.005424831	0.002383948
Glyma.01G197100	270.0897217	245.0144653	278.7865906	285.6479187	249.6494751	301.5553894	290.7952881	290.7271423	0.004954492	0.004888534	0.005904667	0.006095248	0.005104559	0.006310203	0.005834511	0.005729424	0.005460735	0.005744674	0.504571424
Glyma.05G001100	491.9639893	267.5221558	254.7737579	285.5921936	293.6375122	254.8535767	325.7431946	255.7193909	0.009024526	0.005337608	0.005396078	0.006094059	0.006003978	0.005332944	0.006535705	0.005039518	0.006463068	0.005728036	0.461094672
Glyma.20G143900	255.0035095	273.419342	217.4290924	284.9048157	338.3201294	297.6803589	298.634491	268.4603577	0.004677752	0.005455268	0.004605122	0.006079392	0.006917599	0.006229116	0.005991796	0.005290607	0.005204384	0.00610728	0.11166606
Glyma.10G028700	346.440094	350.7861938	241.9003143	284.4222412	241.9055634	245.4774933	254.3243256	320.9156799	0.006355054	0.006998893	0.00512342	0.006069094	0.00494622	0.005136744	0.005102758	0.006324356	0.006136615	0.005377519	0.182137876
Glyma.02G158200	267.5953064	215.7041473	288.8589478	284.0847168	182.4634094	88.6809082	124.0991974	217.9472961	0.004908735	0.004303734	0.006117998	0.006061892	0.003730812	0.001855694	0.002489924	0.004295135	0.00534809	0.003092891	0.019697487
Glyma.19G047300	351.8119507	377.7712097	260.8666992	283.9845886	220.4826965	300.7788086	222.5646973	232.0230255	0.006453594	0.007537299	0.005525125	0.006059755	0.004508188	0.006293953	0.004465533	0.004572529	0.006393944	0.004960051	0.058864348
Glyma.18G262500	264.5891113	297.4183655	315.8075867	283.4270325	341.7269897	363.428772	308.4021301	219.8942719	0.00485359	0.005934097	0.006688767	0.006047858	0.006987259	0.007604936	0.006187774	0.004333505	0.005881078	0.006278368	0.639507627
Glyma.10G181400	312.5776367	381.7381592	329.45224	283.414032	114.7430038	90.86605072	125.8282166	85.30658722	0.005733885	0.007616448	0.006977759	0.006047581	0.002346139	0.001901419	0.002524615	0.001681156	0.006593918	0.002113332	7.89E-05
Glyma.20G188900	298.0660095	288.7581177	319.0359192	283.3839722	305.7861023	374.2854004	311.068634	391.650177	0.005467686	0.005761308	0.006757143	0.006046939	0.006252379	0.007832117	0.006241275	0.007718336	0.006008269	0.007011027	0.102630973
Glyma.06G325300	337.4734192	471.0654907	560.102417	283.2798462	153.3865204	233.2465973	173.0463715	163.1529999	0.00619057	0.009398708	0.011862902	0.006044717	0.003136279	0.004880806	0.003471999	0.003215292	0.008374225	0.003676094	0.017945217
Glyma.04G024300	284.1044312	267.3044434	273.8795471	283.1035461	319.1710815	314.7852783	317.9588623	351.8928833	0.005211576	0.005333264	0.005800736	0.006040955	0.00652606	0.006587046	0.00637952	0.006934831	0.005596633	0.006606864	0.004403509
Glyma.05G199100	251.9182281	287.8386841	329.0813904	282.8510437	355.0302429	429.3936157	418.4578857	364.5218506	0.004621156	0.005742963	0.006969905	0.006035567	0.007259269	0.008985285	0.00839593	0.007183712	0.005842398	0.007956049	0.017954063
Glyma.05G243900	280.1229553	261.0361633	256.2016296	282.6609802	228.0463104	178.09198	221.2141571	200.6215057	0.00513854	0.005208199	0.00542632	0.006031512	0.004662841	0.003726667	0.004438436	0.003953692	0.005451143	0.004195409	0.005407576
Glyma.03G137900	234.7067566	251.2376251	251.6403961	282.0386658	206.6001587	229.7789764	264.0098572	237.9776764	0.004305431	0.005012698	0.005329714	0.006018233	0.004224333	0.004808245	0.005297088	0.004689878	0.005166519	0.004754886	0.363090387
Glyma.20G215000	246.0395813	225.6943207	213.1024628	281.7863464	170.1503754	275.6911926	219.9988556	296.9129944	0.004513319	0.004503058	0.004513485	0.006012849	0.003479048	0.005768982	0.004414053	0.00585133	0.004885678	0.004878353	0.991798366
Glyma.19G205200	678.223999	664.8817749	644.6004028	281.7290955	420.2398987	383.1393127	244.8527527	82.49187469	0.012441256	0.013265735	0.013652559	0.006011627	0.008592604	0.008017389	0.004912721	0.001625686	0.011342794	0.0057871	0.060510318
Glyma.03G030800	315.5805054	231.8005676	258.7277832	281.4754639	274.3891602	276.0860901	266.2336731	318.561615	0.005788969	0.00462489	0.005479824	0.006006215	0.005610408	0.005777245	0.005341707	0.006277964	0.005474974	0.005751831	0.472933414
Glyma.12G020000	178.1762085	212.100769	210.3012848	281.1858826	205.7384033	240.6577759	222.1600189	237.353302	0.003268442	0.004231839	0.004454156	0.006000036	0.004206713	0.005035889	0.004457414	0.004677574	0.004488618	0.004594398	0.864159015
Glyma.04G089600	185.6906281	291.7481384	341.2870789	281.1600647	295.3110962	213.8341217	197.0409851	197.1164093	0.003406286	0.005820965	0.00722842	0.005999485	0.006038197	0.00447459	0.003953426	0.003884617	0.005613789	0.004587708	0.318608331
Glyma.18G244000	350.2171631	308.7783203	345.4634399	281.0043335	364.3681641	365.1660767	293.1864319	330.250824	0.00642434	0.006160751	0.007316874	0.005996162	0.0074502	0.00764129	0.005882487	0.006508326	0.006474532	0.006870576	0.463875836
Glyma.13G053000	217.8396301	271.3511658	304.3554077	280.9720459	302.6442871	317.5952148	290.7579041	354.5152283	0.003996023	0.005414004	0.006446211	0.005995473	0.006188138	0.006645845	0.005833761	0.00698651	0.005462928	0.006413563	0.158112101
Glyma.12G019400	304.0827942	295.7971497	248.9732513	280.9646912	303.3201294	262.5049744	257.9908142	285.4965515	0.005578057	0.005901751	0.005273224	0.005995316	0.006201957	0.005493053	0.005176322	0.005626343	0.005687087	0.005624419	0.824276027
Glyma.12G172800	332.2952271	269.9429321	278.7718201	280.9534912	267.9327393	288.0722961	258.7623901	274.8468628	0.006095582	0.005385907	0.005904354	0.005995077	0.005478395	0.006028063	0.005191803	0.005416468	0.00584523	0.005528682	0.231181928
Glyma.03G161600	332.1855774	303.9717102	355.8309021	280.7861633	286.1002197	228.9985046	328.7166443	416.4606018	0.006093571	0.00606485	0.007536456	0.005991506	0.005849863	0.004791913	0.006595364	0.008207281	0.006421596	0.006361105	0.94281213
Glyma.16G026500	247.5207214	166.8641357	247.9446259	280.4317932	299.6207275	243.610733	328.2676392	221.9293976	0.004540489	0.003329277	0.005251438	0.005983945	0.006126316	0.005097681	0.006586355	0.004373612	0.004776287	0.005545991	0.34691677
Glyma.07G003200	449.1408691	231.6186676	283.5111694	280.3413696	313.4882813	302.0606995	289.466156	347.3573608	0.008238984	0.00462126	0.006004733	0.005982015	0.006409864	0.006320777	0.005807843	0.006845448	0.006211748	0.006345983	0.868823843
Glyma.08G065000	345.803772	331.818634	275.4319763	280.2336426	296.3796387	250.6691437	277.9506836	316.0486755	0.006343381	0.006620452	0.005833616	0.005979717	0.006060046	0.005245382	0.005576797	0.006228441	0.006194292	0.005777666	0.196437507
Glyma.19G124500	303.1299744	228.4768829	294.7927856	279.8611755	174.3303223	218.8439178	309.6925659	179.8995972	0.005560578	0.004558576	0.006243676	0.005971769	0.003564515	0.004579423	0.006213665	0.003545321	0.00558365	0.004475731	0.179009385
Glyma.20G077000	332.6723328	259.1931763	272.109436	279.0490112	264.5453491	240.8853607	284.9672546	376.6782227	0.0061025	0.005171428	0.005763245	0.005954438	0.005409133	0.005040651	0.005717577	0.007423281	0.005747903	0.005897661	0.799920231
Glyma.01G244900	301.7148132	295.35495	288.2599182	278.7700806	283.5332947	302.4160156	273.5439453	292.6091003	0.005534619	0.005892928	0.006105311	0.005948487	0.005797378	0.006328212	0.00548838	0.005766512	0.005870336	0.005845121	0.909563078
Glyma.13G208000	361.6765137	343.0700378	340.7733765	278.6558533	346.6831055	319.1169739	374.1054077	329.9440918	0.006634549	0.006844941	0.007217539	0.005946049	0.007088596	0.006677689	0.007506043	0.006502281	0.006660769	0.006943652	0.44807561
Glyma.09G098900	374.7088318	345.591095	308.3352661	278.3249207	291.4984436	367.1688232	309.1183472	329.000061	0.006873612	0.006895241	0.006530504	0.005938988	0.00596024	0.007683199	0.006202144	0.006483677	0.006559586	0.006582315	0.960708744
Glyma.05G208400	313.8813477	237.9826508	253.0077667	278.2598877	224.9929657	234.004425	245.8578644	321.9638977	0.0057578	0.004748235	0.005358674	0.0059376	0.004600409	0.004896664	0.004932887	0.006345013	0.005450577	0.005193744	0.605542608
Glyma.08G141800	382.2263184	242.8756866	153.2850342	277.85849	239.5040741	293.2115479	346.2188416	383.9404297	0.007011512	0.004845861	0.003246559	0.005929035	0.004897117	0.006135604	0.006946528	0.007566399	0.005258242	0.006386412	0.297284483
Glyma.12G018500	234.6891479	258.2505798	266.5828857	277.8044128	243.3029938	271.1595459	275.9634094	324.4322205	0.004305108	0.005152621	0.005646194	0.005927881	0.004974793	0.005674155	0.005536924	0.006393657	0.005257951	0.005644882	0.432631828
Glyma.08G320500	234.2643433	288.4412537	287.0455933	277.4714355	227.9333801	332.7684631	310.6700439	351.319397	0.004297316	0.005754986	0.006079591	0.005920776	0.004660532	0.006963353	0.006233277	0.006923529	0.005513167	0.006195173	0.352670032
Glyma.12G043200	343.6839294	221.6024475	216.9114838	277.433197	239.3373413	176.9316559	164.1889648	227.7893524	0.006304495	0.004421417	0.004594159	0.00591996	0.004893707	0.003702387	0.003294284	0.004489095	0.005310008	0.004094868	0.087268433
Glyma.11G118300	252.3525543	301.2867126	261.8396606	277.3096924	304.7861633	333.6643982	362.0196838	344.3162537	0.004629124	0.006011279	0.005545733	0.005917324	0.006231933	0.006982101	0.007263555	0.006785516	0.005525865	0.006815776	0.015136542
Glyma.03G139200	274.9017334	285.1231995	264.0729065	276.0024109	200.6408539	303.1912231	317.3291931	254.6371765	0.005042763	0.005688784	0.005593033	0.005889429	0.004102484	0.006344434	0.006366886	0.005018191	0.005553502	0.005457999	0.8746099
Glyma.02G155600	302.8034668	306.474823	359.122406	275.8166199	218.7644043	177.8039246	219.9773254	167.4491425	0.005554589	0.006114792	0.00760617	0.005885465	0.004473055	0.00372064	0.004413621	0.003299957	0.006290254	0.003976818	0.004938264
Glyma.05G043200	256.1966553	272.4135132	247.1464691	274.9625854	286.4386597	285.911438	273.2982178	260.3230591	0.004699639	0.0054352	0.005234533	0.005867241	0.005856783	0.005982846	0.00548345	0.005130244	0.005309153	0.005613331	0.363851682
Glyma.18G076600	328.524231	189.559845	330.9506531	274.5931091	285.0445557	327.4655762	219.4745331	297.6819763	0.006026407	0.003782102	0.007009495	0.005859357	0.005828278	0.006852387	0.004403533	0.005866484	0.00566934	0.005737671	0.938180946
Glyma.07G045900	334.6448364	271.2928467	267.2713013	274.5204468	267.8569031	250.0385132	227.8383026	162.8618774	0.006138683	0.005412841	0.005660774	0.005857806	0.005476844	0.005232186	0.004571343	0.003209555	0.005767526	0.004622482	0.074453987
Glyma.15G167400	239.0082397	242.3822784	284.4003296	274.2670288	274.1460876	99.00591278	183.7669067	150.6381226	0.004384337	0.004836016	0.006023565	0.005852399	0.005605438	0.00207175	0.003687095	0.002968659	0.005274079	0.003583236	0.093400255
Glyma.05G046700	89.86914063	251.5473022	203.1345673	274.2056274	230.3343811	174.2399902	355.9542847	322.2211304	0.001648548	0.005018877	0.004302366	0.005851089	0.004709625	0.003646062	0.007141859	0.006350083	0.00420522	0.005461907	0.336760455
Glyma.08G033400	328.5979004	254.6890106	263.4579468	274.1323853	225.8727722	313.3175354	297.6415405	276.1265869	0.006027759	0.00508156	0.005580008	0.005849526	0.004618399	0.006556332	0.005971874	0.005441687	0.005634713	0.005647073	0.979447627
Glyma.15G045100	294.0408325	316.0894165	287.9394226	273.8122559	258.2757874	250.7403107	229.3200989	205.6015167	0.005393848	0.006306623	0.006098523	0.005842695	0.00528094	0.005246871	0.004601074	0.004051834	0.005910422	0.00479518	0.019547973
Glyma.10G002600	270.5097046	263.6065674	299.8891296	273.5806274	230.7298431	247.7525177	278.0359192	292.5180969	0.004962196	0.005259484	0.006351616	0.005837752	0.004717711	0.00518435	0.005578507	0.005764719	0.005602762	0.005311322	0.479007498
Glyma.02G272700	274.0760803	321.0419006	412.7235413	273.5704956	272.2650757	213.5733032	204.1996765	169.6417999	0.005027617	0.006405435	0.008741435	0.005837536	0.005566978	0.004469132	0.004097058	0.003343168	0.006503006	0.004369084	0.059997219
Glyma.12G066300	332.7084045	280.8008118	261.1818542	273.5612793	262.8787537	244.3230133	317.9910583	294.3449402	0.006103161	0.005602544	0.0055318	0.005837339	0.005375056	0.005112586	0.006380166	0.005800721	0.005768711	0.005667132	0.750760411
Glyma.09G275000	208.1066437	218.0660706	237.8302307	272.567688	191.6210022	195.2171326	170.6638794	153.0970917	0.003817482	0.004350859	0.005037216	0.005816138	0.003918056	0.00408502	0.003424197	0.003017118	0.004755424	0.003611098	0.060582756
Glyma.15G091600	271.1048584	305.1239929	276.6788025	272.541748	288.6169434	248.7535553	210.5196686	306.0760193	0.004973114	0.00608784	0.005860024	0.005815584	0.005901323	0.005205298	0.004223862	0.006031908	0.005684141	0.005340597	0.501776346
Glyma.09G083000	27.3265686	145.9291992	264.1314392	272.5209656	250.0356598	367.1058044	48.67464828	141.1210938	0.000501275	0.002911582	0.005594272	0.005815141	0.005112455	0.00768188	0.000976607	0.002781104	0.003705568	0.004138012	0.829317875
Glyma.19G000700	320.378479	289.9519958	292.2192383	272.5159912	282.288208	269.5792542	265.510437	235.7794342	0.005876983	0.005785128	0.006189169	0.005815035	0.00577192	0.005641086	0.005327196	0.004646557	0.005916579	0.00534669	0.077539957
Glyma.15G063400	381.8246765	240.5089722	257.0038452	271.6950073	186.456955	141.0935211	107.9128952	97.48907471	0.007004144	0.00479864	0.005443311	0.005797516	0.003812467	0.002952455	0.002165162	0.001921239	0.005760903	0.002712831	0.002892282
Glyma.13G268600	238.416214	264.1274109	236.3395386	271.5978699	286.7419739	252.7903137	277.0662537	253.3135986	0.004373477	0.005269876	0.005005643	0.005795444	0.005862985	0.005289769	0.005559052	0.004992107	0.00511111	0.005425978	0.402109796
Glyma.09G023200	274.9399109	151.2092133	225.3802032	271.1223145	311.0780945	232.589447	233.9239655	312.651123	0.005043463	0.003016929	0.004773526	0.005785296	0.006360584	0.004867055	0.004693446	0.006161485	0.004654804	0.005520642	0.27901565
Glyma.05G237000	400.2092896	305.4113464	231.0168152	270.6053162	383.475708	367.9442444	330.0115967	310.0518188	0.007341389	0.006093574	0.004892909	0.005774264	0.007840891	0.007699425	0.006621346	0.006110259	0.006025534	0.00706798	0.164201886
Glyma.11G045300	298.6844177	399.2500305	311.0388489	270.4803162	303.6099854	311.7115173	307.7709045	272.9419861	0.00547903	0.007965845	0.006587766	0.005771597	0.006207884	0.006522726	0.006175109	0.005378928	0.006451059	0.006071162	0.554927534
Glyma.08G316200	303.7381592	265.1463623	244.3223877	269.7506714	213.2575684	180.015274	159.739975	77.07476044	0.005571735	0.005290206	0.005174719	0.005756027	0.004360457	0.003766913	0.00320502	0.001518929	0.005448172	0.00321283	0.01177599
Glyma.13G371400	253.774353	277.8619995	255.7438354	268.7740173	279.6618958	257.9007263	304.8459167	231.6139526	0.004655205	0.005543908	0.005416624	0.005735187	0.00571822	0.005396707	0.006116422	0.004564467	0.005337731	0.005448954	0.793188608
Glyma.10G214000	260.5854492	296.6543884	282.0861816	268.5271912	208.2121429	305.8453674	236.1124878	290.9978943	0.004780147	0.005918855	0.005974552	0.00572992	0.004257293	0.006399973	0.004737356	0.00573476	0.005600868	0.005282346	0.588652217
Glyma.05G041900	171.3464508	166.8300781	297.7712402	268.3069458	168.5463867	266.3887329	179.5311584	161.3409271	0.003143158	0.003328597	0.006306759	0.005725221	0.003446252	0.005574323	0.003602109	0.003179581	0.004625934	0.003950566	0.516431014
Glyma.06G181600	380.1424561	336.8314514	329.511261	268.0367737	214.6095123	111.2844315	137.6430511	126.5275803	0.006973286	0.006720468	0.006979009	0.005719456	0.0043881	0.002328685	0.002761667	0.002493507	0.006598055	0.00299299	0.000664708
Glyma.16G018300	263.836731	256.3011475	248.6878357	268.0101318	302.860199	287.9979553	288.1694336	275.8142395	0.004839788	0.005113726	0.005267179	0.005718887	0.006192553	0.006026507	0.005781826	0.005435532	0.005234895	0.005859104	0.044701838
Glyma.10G106900	276.5803528	279.0938721	212.5463257	267.7292175	231.4374084	231.4270325	221.0665741	191.8906708	0.005073555	0.005568487	0.004501706	0.005712893	0.004732178	0.004842731	0.004435475	0.003781632	0.00521416	0.004448004	0.079391391
Glyma.19G172200	341.7003174	277.0232849	251.7127533	267.4627991	302.0050049	239.1654053	211.9938965	227.6518402	0.006268108	0.005527174	0.005331246	0.005707208	0.006175067	0.00500466	0.004253441	0.004486385	0.005708434	0.004979888	0.17469546
Glyma.16G012200	711.6311646	492.2182617	357.1255798	267.1528015	429.4367065	322.6902161	463.2407837	93.75095367	0.013054073	0.009820749	0.007563877	0.005700593	0.008780651	0.006752461	0.009294454	0.001847571	0.009034823	0.006668784	0.347388097
Glyma.13G065000	271.9459839	286.9091187	303.0122681	267.0732727	245.0411224	250.6099091	311.7556763	210.7026978	0.004988543	0.005724417	0.006417764	0.005698896	0.005010332	0.005244143	0.006255059	0.004152364	0.005707405	0.005165475	0.338913857
Glyma.03G245300	1487.902222	265.2228088	518.5619507	266.991333	567.65448	551.6277466	346.9869385	996.3326416	0.027293892	0.005291731	0.01098308	0.005697148	0.011606776	0.011543097	0.006961939	0.019634947	0.012316463	0.01243669	0.98411168
Glyma.13G114300	180.7015533	198.6125183	222.6688538	266.8347778	238.5881195	260.1641541	293.315979	304.5632324	0.003314767	0.003962721	0.0047161	0.005693807	0.004878388	0.00544407	0.005885086	0.006002095	0.004421849	0.00555241	0.095272611
Glyma.07G204400	248.4291687	300.2574463	372.1722412	266.7498169	168.0646362	218.5647736			0.004557154	0.005990743	0.007882564	0.005691994	0.003436401	0.004573582	0	0	0.006030614	0.002002496	0.025678078
Glyma.13G243100	220.4923553	245.5598145	231.5755463	266.6134644	229.8716888	231.4956512	256.5199585	310.6282654	0.004044684	0.004899415	0.004904742	0.005689085	0.004700164	0.004844167	0.005146811	0.00612162	0.004884481	0.00520319	0.517686716
Glyma.20G025000	223.7195892	230.5425262	228.0121765	266.1242371	200.8780212	219.4821625	237.1886292	192.4111786	0.004103884	0.004599789	0.004829271	0.005678645	0.004107333	0.004592778	0.004758948	0.003791889	0.004802897	0.004312737	0.262796037
Glyma.04G021500	387.9574585	379.7159119	382.0349426	266.0187073	85.74034882	220.3254852	225.0388184	222.6294098	0.007116643	0.0075761	0.008091454	0.005676394	0.001753125	0.004610425	0.004515174	0.004387407	0.007115148	0.003816533	0.008738361
Glyma.13G350800	63.10084152	88.36332703	214.9781342	265.3745728	217.4621735	267.2457581	294.2298889	263.3798828	0.001157514	0.001763027	0.004553211	0.005662649	0.004446428	0.005592256	0.005903422	0.005190485	0.0032841	0.005283148	0.126986276
Glyma.15G059500	233.6045837	176.4358521		264.3014221	284.4050903	239.9888153		228.4104156	0.004285213	0.003520252	0	0.00563975	0.005815203	0.005021891	0	0.004501334	0.003361304	0.003834607	0.798775424
Glyma.05G131100	254.3530884	254.8017426	280.7788391	264.0440063	251.6343231	281.8625793	279.6035767	305.957428	0.004665821	0.00508381	0.005946862	0.005634257	0.005145143	0.005898121	0.00560996	0.00602957	0.005332687	0.005670699	0.366127183
Glyma.07G138400	237.9258575	291.5331726	249.1960602	263.7598572	300.9438477	285.3486633	296.9440002	319.6826782	0.004364482	0.005816676	0.005277943	0.005628194	0.00615337	0.005971069	0.005957878	0.006300057	0.005271824	0.006095594	0.047973992
Glyma.06G021600	310.4768066	368.3716736	294.8813171	263.665802	239.565033	219.8517151	201.3400421	164.9365692	0.005695348	0.007349759	0.006245551	0.005626187	0.004898363	0.004600511	0.004039682	0.003250441	0.006229211	0.00419725	0.009253249
Glyma.U031905	226.239151	214.8275909	285.2693176	263.4837952	316.4075012	252.134613	226.8952637	258.7724609	0.004150103	0.004286245	0.00604197	0.005622303	0.006469553	0.005276048	0.004552422	0.005099686	0.005025155	0.005349427	0.621439817
Glyma.10G225500	264.0980835	258.9934692	238.1662445	263.4369812	297.7279663	249.8535461	252.2321777	256.331604	0.004844582	0.005167443	0.005044333	0.005621304	0.006087615	0.005228315	0.005060781	0.005051583	0.005169415	0.005357074	0.550466848
Glyma.02G230600	215.1351471	321.9856567	299.7544556	263.2617188	253.7231598	221.3825073	231.3765717	283.3478394	0.003946412	0.006424265	0.006348764	0.005617564	0.005187853	0.004632544	0.004642335	0.005583998	0.005584251	0.005011682	0.391357963
Glyma.17G193800	151.680481	37.33300781	77.01309967	262.9415283	23.33547974	6.456634045	103.6050644		0.002782408	0.000744869	0.001631128	0.005610732	0.000477138	0.000135108	0.00207873	0	0.002692284	0.000672744	0.13285719
Glyma.07G115000	277.4814453	310.7146912	270.1479492	262.9160461	311.8538818	255.0506439	367.8607178	334.5129395	0.005090085	0.006199386	0.005721701	0.005610188	0.006376446	0.005337067	0.00738075	0.00659232	0.00565534	0.006421646	0.160503676
Glyma.10G161700	218.3128052	238.3058624	203.4567719	262.3720093	230.2345428	251.2424622	199.9946136	169.3045044	0.004004703	0.004754684	0.00430919	0.005598579	0.004707583	0.005257379	0.004012688	0.003336521	0.004666789	0.004328543	0.555947429
Glyma.07G140100	329.3907166	272.9801331	244.1721344	262.2998962	277.3089294	237.8282776	203.2260895	291.9396057	0.006042302	0.005446505	0.005171537	0.00559704	0.005670109	0.00497668	0.004077524	0.005753318	0.005564346	0.005119408	0.339665401
Glyma.16G039850	128.3863983	150.4751282	164.8328247	262.1474915	18.64670563	98.15880585	127.896904	173.8216553	0.002355104	0.003002283	0.00349114	0.005593788	0.000381267	0.002054024	0.002566121	0.003425542	0.003610579	0.002106738	0.164412054
Glyma.09G043000	282.4730835	285.4940186	315.4110718	262.0873718	226.6066589	239.7872314	240.9981232	188.3534698	0.005181651	0.005696183	0.006680369	0.005592505	0.004633404	0.005017673	0.004835381	0.003711923	0.005787677	0.004549595	0.028116303
Glyma.17G157700	219.7559967	323.947052	291.7535706	261.8621521	332.2172241	252.403717	248.2564697	297.2911072	0.004031177	0.006463398	0.006179306	0.0055877	0.006792813	0.005281679	0.004981013	0.005858781	0.005565395	0.005728572	0.816672549
Glyma.17G230300	364.3293762	356.6558838	319.0449524	261.7474976	326.5838623	261.2781982	202.8334198	157.447525	0.006683213	0.007116006	0.006757334	0.005585253	0.006677628	0.005467382	0.004069646	0.003102853	0.006535451	0.004829377	0.091840686
Glyma.13G270100	330.7442932	301.3804016	317.8621521	261.484314	340.0135193	342.7687683	387.1115112	381.711731	0.006067132	0.006013148	0.006732282	0.005579637	0.006952223	0.007172615	0.007766997	0.007522477	0.00609805	0.007353578	0.005686979
Glyma.08G070400	315.3919983	236.4842529	247.4576569	261.4554443	269.3353882	217.0789032	228.8954773	113.7848816	0.005785511	0.004718339	0.005241124	0.005579021	0.005507074	0.004542489	0.004592554	0.002242384	0.005330999	0.004221125	0.181174938
Glyma.09G254600	145.9795837	298.1223145	258.466156	261.1260071	258.5175171	211.3147888	196.9706268	143.0670471	0.002677831	0.005948143	0.005474282	0.005571992	0.005285883	0.004421872	0.003952015	0.002819454	0.004918062	0.004119806	0.415209614
Glyma.10G216700	239.2585449	234.6018677	266.6988525	260.8808899	253.9079742	210.8332672	226.4463196	258.6634521	0.004388929	0.004680781	0.00564865	0.005566761	0.005191632	0.004411796	0.004543414	0.005097538	0.00507128	0.004811095	0.509778005
Glyma.03G253300	271.8745117	308.6211853	264.5614929	260.2685242	244.0546417	227.1988525	280.3038635	224.2476807	0.004987232	0.006157616	0.005603381	0.005553694	0.004990162	0.004754254	0.005624011	0.004419298	0.005575481	0.004946931	0.121823463
Glyma.11G096200	301.4726563	248.5754242	233.7640839	260.204834	247.2939148	251.3810883	283.2713928	264.12323	0.005530177	0.004959582	0.004951095	0.005552335	0.005056395	0.00526028	0.005683551	0.005205135	0.005248297	0.00530134	0.814319123
Glyma.17G164100	251.4981689	224.8100433	237.7115936	259.872467	238.3445892	240.6634216	279.7132568	225.061142	0.004613451	0.004485415	0.005034703	0.005545243	0.004873409	0.005036007	0.005612161	0.00443533	0.004919703	0.004989227	0.845294517
Glyma.10G191200	176.1582642	52.57648087	205.7414246	259.333252	238.4187775	235.7912903	211.3838196	264.3474731	0.003231425	0.001049007	0.004357579	0.005533737	0.004874926	0.004934055	0.004241201	0.005209554	0.003542937	0.004814934	0.24053646
Glyma.07G218700	278.3685913	255.0568085	372.3661499	259.1329346	235.2106018	234.4063873	327.5942383	287.9017029	0.005106359	0.005088899	0.007886671	0.005529463	0.004809328	0.004905076	0.006572844	0.005673742	0.005902848	0.005490248	0.61775542
Glyma.13G165400	237.3922424	208.8881531	219.0564117	259.0239563	202.3204498	232.2467041	204.3868103	235.2531433	0.004354694	0.004167741	0.004639589	0.005527137	0.004136827	0.004859883	0.004100813	0.004636186	0.00467229	0.004433427	0.525635728
Glyma.04G248700	520.8156738	416.2840881	332.4830322	258.8760681	146.7389832	249.8757019		321.5695496	0.009553778	0.008305709	0.007041951	0.005523982	0.003000358	0.005228779	0	0.006337242	0.007606355	0.003641595	0.052353675
Glyma.11G067900	607.333313	406.7234497	376.2390137	258.8026733	96.14496613	509.8046875	588.760498	825.4244385	0.011140846	0.008114955	0.007968697	0.005522416	0.001965867	0.010667928	0.011812878	0.016266821	0.008186728	0.010178374	0.557242438
Glyma.19G181300	222.8291473	242.1904602	219.4143372	258.3377075	250.9607697	215.882019	206.9216309	239.3323517	0.00408755	0.004832189	0.004647169	0.005512494	0.00513137	0.004517444	0.004151671	0.004716575	0.004769851	0.004629265	0.707967851
Glyma.09G050700	245.3949127	247.1013489	246.9054871	258.2021484	252.6307678	233.970047	238.5699005	233.5236969	0.004501494	0.004930171	0.005229429	0.005509601	0.005165517	0.004895945	0.004786662	0.004602103	0.005042674	0.004862557	0.491292845
Glyma.12G156200	224.3354187	238.4723816	210.3374329	258.1098938	271.9168091	234.2439423	328.6542664	267.3304749	0.004115181	0.004758006	0.004454922	0.005507633	0.005559857	0.004901676	0.006594112	0.005268341	0.004708935	0.005580996	0.112532383
Glyma.06G292800	211.7225494	214.0670624	283.8143005	258.0264587	210.4405518	268.3954468	156.0723267	206.0623627	0.003883812	0.00427107	0.006011153	0.005505852	0.004302858	0.005616314	0.003131432	0.004060916	0.004917972	0.00427788	0.406841281
Glyma.04G200900	264.8251953	275.1680603	269.2035522	257.9912109	266.1396484	289.5346985	278.8038025	309.7319031	0.00485792	0.005490159	0.005701699	0.0055051	0.005441732	0.006058664	0.005593914	0.006103955	0.00538872	0.005799566	0.147660305
Glyma.15G050300	257.7630005	259.5992126	227.0256042	257.8369141	212.2698059	224.6950684	187.2051239	235.8751373	0.004728372	0.005179529	0.004808375	0.005501808	0.00434026	0.004701861	0.00375608	0.004648443	0.005054521	0.004361661	0.048766306
Glyma.06G175400	389.0261536	338.3594666	282.2552795	257.6133423	372.1914978	401.2936707	385.7904053	386.7430725	0.007136247	0.006750955	0.005978133	0.005497037	0.007610163	0.008397279	0.007740491	0.007621631	0.006340593	0.007842391	0.011097828
Glyma.17G052100	237.2000122	211.1339569	235.4442749	257.5669556	226.8127136	178.3418732	257.3176575	221.403595	0.004351167	0.004212549	0.004986682	0.005496047	0.004637618	0.003731896	0.005162816	0.004363249	0.004761611	0.004473895	0.519596524
Glyma.03G226400	291.127655	202.5042419	257.0184326	257.1760559	231.8105469	347.6165771	54.40106583	220.6988525	0.005340409	0.004040369	0.00544362	0.005487706	0.004739808	0.007274058	0.001091502	0.004349361	0.005078026	0.004363682	0.606680981
Glyma.10G148800	308.1757813	185.4035645	232.7090149	256.6237488	152.4133759	208.177536	300.1055603	301.1325378	0.005653138	0.003699176	0.004928749	0.005475921	0.003116381	0.004356223	0.006021312	0.005934485	0.004939246	0.0048571	0.92376686
Glyma.15G112500	265.5407104	238.38797	183.7557373	256.4819946	288.454071	256.815155	203.9566345	282.1809082	0.004871046	0.004756322	0.003891925	0.005472896	0.005897992	0.005373991	0.004092182	0.005561001	0.004748047	0.005231292	0.381615649
Glyma.08G113600	245.6457825	247.5843811	198.5142059	256.4635315	185.5005341	183.7209167	209.9431763	143.1718292	0.004506096	0.004939809	0.004204507	0.005472502	0.003792911	0.003844456	0.004212296	0.002821519	0.004780728	0.003667795	0.033459163
Glyma.09G206900	246.2593536	221.9142609	240.2943878	256.4442139	268.5205078	341.7293091	253.986908	220.0149689	0.004517351	0.004427638	0.005089406	0.00547209	0.005490413	0.007150864	0.005095988	0.004335883	0.004876621	0.005518287	0.357367274
Glyma.11G158394	249.8248444	241.4230347	251.2576599	256.4057312	243.0747833	269.7788391	318.4537354	272.6903381	0.004582756	0.004816877	0.005321607	0.005471269	0.004970126	0.005645263	0.006389449	0.005373969	0.005048127	0.005594702	0.18470429
Glyma.06G050400	258.2489929	427.0288086	277.5077209	256.2400818	230.7434387	354.706665	281.2066345	195.5242004	0.004737287	0.008520088	0.00587758	0.005467734	0.004717989	0.007422421	0.005642124	0.003853238	0.006150672	0.005408943	0.53379268
Glyma.19G025400	215.026535	302.7227783	315.2657166	256.1911926	337.0342407	270.3321838	302.0989685	243.3817291	0.00394442	0.006039931	0.00667729	0.005466691	0.006891306	0.005656842	0.006061307	0.004796377	0.005532083	0.005851458	0.676491774
Glyma.10G158500	170.3672791	145.2897339	210.3679047	256.0758362	225.1129913	233.4352112	246.766571	156.5165558	0.003125196	0.002898824	0.004455567	0.005464229	0.004602863	0.004884753	0.004951119	0.003084506	0.003985954	0.004380811	0.614544403
Glyma.07G122200	166.4489594	178.6054535	237.3083496	256.0114441	253.9080505	284.644104	241.6666718	205.0443878	0.003053319	0.00356354	0.005026162	0.005462855	0.005191633	0.005956326	0.004848795	0.004040855	0.004276469	0.005009402	0.334945116
Glyma.01G125600	212.6622162	265.5128479	261.5508728	255.66008	203.971405	255.9861755	226.5681305	234.361557	0.003901049	0.005297518	0.005539616	0.005455358	0.004170583	0.005356644	0.004545858	0.004618615	0.005048385	0.004672925	0.444290485
Glyma.01G005300	212.6191864	238.347641	306.2788086	255.2889557	291.8665771	261.7619629	242.6115723	188.6985016	0.00390026	0.004755517	0.006486949	0.005447439	0.005967768	0.005477505	0.004867754	0.003718723	0.005147541	0.005007937	0.854892715
Glyma.12G112900	361.3700867	351.044342	342.1447144	255.1098175	327.4538574	346.1108093	300.2642517	212.7493439	0.006628928	0.007004044	0.007246584	0.005443616	0.006695417	0.007242549	0.006024496	0.004192698	0.006580793	0.00603879	0.510484222
Glyma.04G092600	352.4584656	267.2419739	275.322876	255.0824585	246.771637	202.4025421	217.0456848	228.1523285	0.006465454	0.005332017	0.005831306	0.005443032	0.005045716	0.004235378	0.0043548	0.004496248	0.005767952	0.004533036	0.007505541
Glyma.10G067800	438.1157227	200.7337494	269.2898865	254.9859772	251.639389	341.1515808	405.9164734	384.9343262	0.00803674	0.004005044	0.005703528	0.005440974	0.005145246	0.007138774	0.0081443	0.007585986	0.005796571	0.007003576	0.298117242
Glyma.16G101200	276.2704468	313.0815125	255.6394348	253.9629822	221.1387329	253.3150024	221.6071014	192.2818909	0.005067871	0.006246609	0.005414413	0.005419145	0.004521602	0.005300748	0.00444632	0.003789342	0.005537009	0.004514503	0.04240251
Glyma.11G226900	278.6824341	254.3336945	279.0491943	253.9048615	227.5271454	247.5886993	226.1494904	162.1846619	0.005112116	0.005074471	0.005910229	0.005417904	0.004652225	0.005180922	0.004537459	0.003196209	0.00537868	0.004391704	0.0777534
Glyma.11G091200	124.5492401	219.738327	270.5091248	253.607254	230.6859741	247.1052551	254.3895416	221.2319946	0.002284716	0.004384224	0.005729351	0.005411554	0.004716814	0.005170806	0.005104067	0.004359868	0.004452461	0.004837888	0.647005798
Glyma.15G059900	258.639801	223.179245	235.076004	253.0861969	280.0076599	294.7721252	247.9950104	273.0170593	0.004744456	0.004452877	0.004978882	0.005400436	0.005725289	0.00616826	0.004975767	0.005380407	0.004894163	0.005562431	0.0839667
Glyma.03G103600	422.0052185	244.565918	302.2664795	253.0254517	275.8684998	247.5102539	233.1848145	219.396698	0.007741211	0.004879584	0.006401968	0.005399139	0.005640656	0.005179281	0.004678615	0.004323699	0.006105476	0.004955563	0.148050788
Glyma.11G091500	240.7561646	240.5607605	227.6436768	252.6261902	213.6525879	215.8192139	182.4305878	173.1280975	0.004416401	0.004799673	0.004821466	0.00539062	0.004368534	0.004516129	0.003660284	0.003411874	0.00485704	0.003989205	0.041168967
Glyma.18G045900	253.9978943	273.2726746	276.6476135	252.597229	293.8936768	254.2745667	239.7962341	201.7733154	0.004659306	0.005452342	0.005859363	0.005390002	0.006009215	0.005320828	0.004811267	0.003976391	0.005340253	0.005029425	0.553785747
Glyma.13G303600	287.5014343	255.5426178	236.6789093	252.2066498	250.8868866	253.1884918	230.7780304	256.7895508	0.00527389	0.005098592	0.005012831	0.005381667	0.00512986	0.005298101	0.004630326	0.005060608	0.005191745	0.005029724	0.363590338
Glyma.07G202100	247.5536804	270.487793	293.4398804	252.1160736	203.8027802	195.4266968	238.5971527	179.508667	0.004541094	0.005396778	0.006215022	0.005379735	0.004167136	0.004089405	0.004787208	0.003537617	0.005383157	0.004145342	0.027333443
Glyma.05G163100	256.3617859	243.1441193	262.0613403	252.1032867	229.0558167	198.5022583	222.7761993	192.5476532	0.004702669	0.004851217	0.005550428	0.005379462	0.004683482	0.004153763	0.004469777	0.003794579	0.005120944	0.0042754	0.023815108
Glyma.01G080700	137.5317078	129.4135132	150.1568756	252.0746918	200.0963745	293.5163574		108.5907974	0.002522864	0.002582061	0.003180305	0.005378852	0.004091351	0.006141982	0	0.002140023	0.00341602	0.003093339	0.834275528
Glyma.07G160500	214.789978	203.3166199	175.8554077	251.8767242	233.2763672	195.5455322	202.7992249	196.6732025	0.003940081	0.004056577	0.003724597	0.005374627	0.004769779	0.004091892	0.004068959	0.003875882	0.00427397	0.004201628	0.869327911
Glyma.09G011900	418.2181396	341.8518677	304.0917664	251.7707672	352.5101318	351.2854919	281.4303589	214.0848389	0.007671741	0.006820636	0.006440627	0.005372366	0.00720774	0.007350832	0.005646613	0.004219017	0.006576343	0.006106051	0.611698326
Glyma.07G046100	311.9732361		126.6703796	251.5691528	232.5460358	225.8451691	221.4278717	320.1402588	0.005722798	0	0.002682863	0.005368064	0.004754846	0.004725928	0.004442724	0.006309075	0.003443431	0.005058143	0.292267104
Glyma.18G237400	324.8027039	303.6602478	394.5599365	251.2451324	423.9585266	347.8042297	322.3729858	341.4689636	0.00595814	0.006058636	0.008356732	0.00536115	0.008668639	0.007277984	0.006468085	0.006729404	0.006433665	0.007286028	0.339669304
Glyma.07G017700	248.6541443	326.5900574	217.1526794	251.0717621	226.6711273	231.8022156	219.6859436	198.3228302	0.004561281	0.006516132	0.004599268	0.005357451	0.004634723	0.004850582	0.004407774	0.003908392	0.005258533	0.004450368	0.157257387
Glyma.14G071000	282.280365	243.0927429	221.6944427	250.9436188	178.5337982	250.1823425	245.9648285	212.0625153	0.005178116	0.004850191	0.004695462	0.005354716	0.003650463	0.005235196	0.004935033	0.004179163	0.005019621	0.004499964	0.231126819
Glyma.10G272800	227.9564667	309.437439	284.2750244	250.8947754	247.428299	220.2227936	301.5544739	165.9860687	0.004181605	0.006173902	0.006020911	0.005353674	0.005059142	0.004608276	0.006050383	0.003271124	0.005432523	0.004747231	0.386365815
Glyma.20G079300	296.4947815	236.5367126	225.962738	250.8635254	256.4156494	272.3096313	247.6175842	234.1583099	0.005438863	0.004719385	0.004785864	0.005353007	0.005242906	0.005698221	0.004968194	0.004614609	0.00507428	0.005130983	0.854114126
Glyma.19G072100	307.0482483	432.1591187	311.1614075	250.8615265	231.9804993	281.559082	262.8979187	314.9087219	0.005632455	0.008622448	0.006590361	0.005352965	0.004743283	0.00589177	0.005274778	0.006205976	0.006549557	0.005528952	0.253650446
Glyma.03G248400	238.2192535	291.8796692	359.0761414	250.8476868	307.1171265	289.3449707	222.2470398	208.4053192	0.004369864	0.005823589	0.00760519	0.005352669	0.006279594	0.006054694	0.00445916	0.00410709	0.005787828	0.005225134	0.542958832
Glyma.05G051600	222.8476105		221.4750824	250.5891876	387.3504333	264.1313477	303.8054504	293.3637695	0.004087889	0	0.004690816	0.005347154	0.007920117	0.005527086	0.006095546	0.005781384	0.003531464	0.006331033	0.078417607
Glyma.04G200200	149.3281403	213.8974762	235.8494568	250.5062866	145.0684357	141.3384399	138.2844238	201.2923279	0.002739257	0.004267687	0.004995263	0.005345385	0.0029662	0.00295758	0.002774536	0.003966912	0.004336898	0.003166307	0.116254034
Glyma.14G101900	1520.942139	1283.564453	567.8623657	249.3852081	478.3499146	487.6357727	293.6559448	576.277832	0.027899972	0.025609705	0.012027257	0.005321463	0.009780774	0.010204032	0.005891907	0.011356834	0.017714599	0.009308387	0.18027352
Glyma.08G205200	318.7889099	325.0476074	258.6032104	249.0124512	256.3111877	338.7893066	391.45047	288.2236938	0.005847824	0.006485357	0.005477185	0.005313509	0.00524077	0.007089342	0.007854054	0.005680088	0.005780969	0.006466064	0.340050373
Glyma.20G171200	293.1856995	313.3218994	313.6538391	248.7853088	290.2926636	265.0064392	314.8601379	350.2913818	0.005378162	0.006251405	0.006643151	0.005308662	0.005935586	0.005545398	0.006317347	0.006903269	0.005895345	0.0061754	0.546178375
Glyma.02G256300	272.4404907	330.4159241	330.5479126	248.6092529	249.1990814	272.9761047	242.0974274	223.9344177	0.004997614	0.006592465	0.007000965	0.005304905	0.005095349	0.005712167	0.004857438	0.004413125	0.005973987	0.00501952	0.137204317
Glyma.01G105500	282.136322	391.4064331	227.381958	248.6032715	208.3004761	212.1729279	143.2275848	167.9859467	0.005175473	0.007809349	0.004815923	0.005304777	0.0042591	0.004439829	0.002873715	0.003310536	0.005776381	0.003720795	0.039068562
Glyma.07G014300	205.7532806	219.6191406	223.0102386	248.3427734	214.8121643	277.3539124	220.3813324	198.2740173	0.003774312	0.004381846	0.00472333	0.005299219	0.004392243	0.005803775	0.004421727	0.00390743	0.004544677	0.004631294	0.872716326
Glyma.15G180900	228.2901001	231.4131775	200.4776154	248.1366882	184.5979919	231.1803741	199.1710052	197.1255341	0.004187725	0.004617161	0.004246092	0.005294821	0.003774457	0.00483757	0.003996163	0.003884796	0.00458645	0.004123247	0.235630936
Glyma.13G001000	239.1527557	160.1950378	193.7853699	248.0565643	330.4657898	278.7562256	365.9692078	356.7215271	0.004386988	0.003196215	0.004104351	0.005293112	0.006757002	0.005833119	0.007342799	0.00702999	0.004245166	0.006740727	0.003633563
Glyma.02G003300	296.2998657	178.2933807	242.6478577	247.7754517	243.8833008	289.4151917	284.5250244	260.2263794	0.005435288	0.003557313	0.005139253	0.005287113	0.004986658	0.006056163	0.005708704	0.005128339	0.004854742	0.005469966	0.267359419
Glyma.17G028100	383.5626221	317.9619446	342.2181396	247.7372589	388.1702576	327.9452209	413.7540894	416.7436523	0.007036025	0.006343983	0.007248139	0.005286298	0.00793688	0.006862424	0.008301554	0.008212859	0.006478611	0.007828429	0.050170237
Glyma.11G043900	182.7188263	499.2966309	294.49823	247.6384735	245.1016846	297.3223572	253.7491455	190.7479858	0.003351771	0.009961977	0.006237437	0.00528419	0.00501157	0.006221625	0.005091218	0.003759113	0.006208844	0.005020881	0.451615727
Glyma.18G220700	158.5463715	199.1705627	223.2988129	247.4432526	183.642868	185.8728333	169.8868256	204.8572388	0.002908355	0.003973855	0.004729442	0.005280025	0.003754928	0.003889486	0.003408606	0.004037167	0.004222919	0.003772547	0.42869275
Glyma.08G239900	224.6808777	156.5278168	214.8004303	247.3288879	308.4440613	246.5676575	260.8083496	370.1178284	0.004121518	0.003123046	0.004549447	0.005277584	0.006306726	0.005159556	0.005232853	0.007293994	0.004267899	0.005998282	0.043065271
Glyma.17G128000	229.3160706	252.4281769	248.2997894	246.7139587	243.1847687	216.2434692	234.0362549	280.8975525	0.004206545	0.005036452	0.00525896	0.005264463	0.004972375	0.004525007	0.004695699	0.00553571	0.004941605	0.004932198	0.978469027
Glyma.13G328300	328.8952332	324.2175598	310.9592285	246.6573181	277.3963928	331.4801331	402.1702881	290.2910461	0.006033213	0.006468796	0.006586079	0.005263254	0.005671897	0.006936394	0.008069136	0.00572083	0.006087835	0.006599564	0.457338742
Glyma.18G070300	240.8835297	178.0182037	197.3336639	246.1169434	239.2545471	251.7336578	240.9646301	326.6184082	0.004418737	0.003551823	0.004179503	0.005251723	0.004892014	0.005267658	0.004834709	0.006436741	0.004350447	0.005357781	0.096736628
Glyma.15G267100	305.0614929	366.2609253	273.8378601	246.0672302	231.6115875	218.8715363	190.7618713	161.9102325	0.00559601	0.007307646	0.005799853	0.005250663	0.00473574	0.004580001	0.003827442	0.003190801	0.005988543	0.004083496	0.016487859
Glyma.09G279000	139.7357025	132.090744	240.717392	245.8167572	283.8917236	161.4159546	149.5909729	194.889679	0.002563294	0.002635477	0.005098366	0.005245318	0.005804706	0.003377713	0.00300139	0.003840734	0.003885614	0.004006136	0.905204013
Glyma.19G000200	455.7655334	291.1627502	181.3920288	245.33992	261.3478699	460.4987793	265.9510803	195.3210602	0.008360506	0.005809285	0.003841861	0.005235143	0.005343754	0.009636176	0.005336037	0.003849235	0.005811699	0.006041301	0.888223726
Glyma.09G065700	208.7687378	287.4242859	208.7917023	245.3226013	248.6321259	257.1757507	266.316925	266.2646484	0.003829628	0.005734695	0.004422183	0.005234773	0.005083757	0.005381536	0.005343377	0.005247336	0.00480532	0.005264002	0.325225974
Glyma.03G239000	277.7293091	353.3609924	208.1772003	245.0019836	186.8803406	191.6174164	241.1784515	194.3361511	0.005094632	0.007050266	0.004409168	0.005227932	0.003821124	0.004009694	0.004838999	0.003829825	0.005445499	0.004124911	0.074982181
Glyma.12G081900	171.1933441	99.62284088	146.6424103	244.6990051	189.3274384	139.4529572	117.4860687	143.3325653	0.003140349	0.001987677	0.003105869	0.005221467	0.00387116	0.002918126	0.002357238	0.002824686	0.00336384	0.002992802	0.636433286
Glyma.05G164100	197.7740326	124.185173	202.0110931	244.3081818	267.1664124	276.5834961	228.7963104	272.9613953	0.003627942	0.002477745	0.004278571	0.005213127	0.005462726	0.005787653	0.004590564	0.00537931	0.003899346	0.005305063	0.066614156
Glyma.12G180500	125.6384964	253.9335175	296.3327637	244.3030701	193.2346954	246.2154083	253.3193817	346.3317261	0.002304697	0.005066487	0.006276293	0.005213018	0.003951051	0.005152185	0.005082595	0.006825236	0.004715124	0.005252767	0.621641958
Glyma.06G097600	322.962616	271.3916626	286.7926331	244.0370941	189.1392212	235.1083069	218.6854706	200.8911591	0.005924386	0.005414812	0.006074234	0.005207343	0.003867311	0.004919764	0.004387701	0.003959006	0.005655194	0.004283445	0.00489261
Glyma.03G110300	295.3918152	311.3067932	230.9272156	244.0136719	270.48172	213.6842041	228.6317444	309.1871033	0.005418631	0.0062112	0.004891011	0.005206843	0.005530513	0.004471453	0.004587263	0.006093218	0.005431921	0.005170612	0.605524129
Glyma.20G205800	268.0490723	284.4544067	243.8101044	243.9349823	189.5556946	297.7005005	232.2241669	171.4128571	0.004917059	0.00567544	0.005163869	0.005205164	0.003875827	0.006229538	0.004659341	0.003378071	0.005240383	0.004535694	0.315108532
Glyma.03G002500	200.868042	152.0534363	217.0552368	243.2640533	282.2132568	220.6914825	261.0895691	192.0170288	0.003684698	0.003033773	0.004597204	0.005190847	0.005770387	0.004618084	0.005238496	0.003784122	0.004126631	0.004852772	0.300559336
Glyma.08G329900	747.4096069	755.7321167	404.0168762	242.8637695	252.8199158	258.0600891	231.7718201	204.1833038	0.013710388	0.015078383	0.008557029	0.005182306	0.005169384	0.005400042	0.004650265	0.004023885	0.010632027	0.004810894	0.045697358
Glyma.03G244800	297.0640869	237.440567	233.2888794	242.3933563	215.0921783	210.5751648	201.4965973	234.6066589	0.005449306	0.004737419	0.004941031	0.005172268	0.004397969	0.004406395	0.004042824	0.004623445	0.005075006	0.004367658	0.010922663
Glyma.01G193700	232.8611298	247.5267029	255.0618744	242.2508698	167.7638397	202.8762512	189.3361969	146.5015106	0.004271575	0.004938658	0.00540218	0.005169228	0.003430251	0.004245291	0.003798838	0.002887138	0.00494541	0.003590379	0.011442975
Glyma.01G062300	215.9206085	257.0352783	183.1915436	242.2486725	238.3675385	218.5204163	288.8579407	347.6141357	0.003960821	0.005128373	0.003879975	0.005169181	0.004873878	0.004572653	0.00579564	0.006850508	0.004534587	0.00552317	0.16428663
Glyma.16G028900	203.7935181	270.244812	289.3829346	241.9803772	222.3531952	281.5419617	260.8841553	187.2889557	0.003738363	0.00539193	0.006129096	0.005163456	0.004546434	0.005891412	0.005234374	0.003690945	0.005105711	0.004840791	0.713226144
Glyma.19G260500	227.4523773	225.6595459	165.896637	241.451416	175.2522888	221.9701843	237.0088348	391.8335266	0.004172358	0.004502364	0.003513671	0.005152169	0.003583367	0.004644842	0.00475534	0.00772195	0.00433514	0.005176375	0.410862198
Glyma.18G024700	226.5280762	233.8763275	234.1646271	241.3267975	248.2978058	219.24617	222.8145599	224.5683289	0.004155403	0.004666305	0.004959579	0.00514951	0.005076921	0.00458784	0.004470547	0.004425618	0.004732699	0.004640231	0.737338452
Glyma.10G286200	268.6429749	249.0665283	183.5173187	240.853714	190.3197784	182.5856934	168.9490509	42.90654373	0.004927953	0.004969381	0.003886875	0.005139415	0.00389145	0.003820701	0.00338979	0.000845569	0.004730906	0.002986877	0.065809228
Glyma.04G228400	528.6169434	240.4708252	263.912384	240.7865448	224.5893402	188.938385	243.161499	210.4282837	0.009696883	0.004797879	0.005589633	0.005137982	0.004592156	0.003953634	0.004878787	0.004146957	0.006305594	0.004392884	0.150603611
Glyma.04G229300	288.7417603	225.0848694	163.7702026	240.7345428	252.7115021	293.467865	320.4838257	200.7274323	0.005296643	0.004490898	0.003468633	0.005136872	0.005167168	0.006140968	0.006430181	0.00395578	0.004598261	0.005423524	0.280575518
Glyma.16G023700	219.1721344	259.114624	267.5814514	240.3979034	280.3879089	235.6495514	232.5296326	241.0002289	0.004020466	0.00516986	0.005667343	0.005129689	0.005733064	0.004931089	0.00466547	0.004749445	0.00499684	0.005019767	0.958711935
Glyma.04G245100	175.1112366	184.0656433	193.8760529	240.3240204	182.1298065	194.4425049	190.1841125	193.4379272	0.003212219	0.003672482	0.004106272	0.005128112	0.00372399	0.004068811	0.00381585	0.003812124	0.004029771	0.003855194	0.689195982
Glyma.19G071800	138.9442444	194.9055481	250.0885468	240.251709	207.1357269	231.2460175	217.0414124	209.9194946	0.002548776	0.00388876	0.005296846	0.005126569	0.004235284	0.004838943	0.004354714	0.00413693	0.004215237	0.004391468	0.797408244
Glyma.11G042400	177.0161896	259.8877258	243.9340363	240.2314453	244.1718597	230.6436157	198.5258179	235.6465759	0.003247163	0.005185285	0.005166494	0.005126137	0.004992558	0.004826338	0.003983218	0.004643939	0.00468127	0.004611513	0.898999472
Glyma.20G249700	277.3183289	254.1645966	262.2781067	239.9338837	247.2856903	285.6793518	270.2901001	255.9798889	0.005087093	0.005071097	0.005555019	0.005119787	0.005056226	0.005977989	0.005423095	0.005044652	0.005208249	0.005375491	0.525243906
Glyma.08G252650	160.2801208	204.8148804	223.925354	239.6416016	250.1743927	214.102066	240.6916504	227.7612915	0.002940158	0.004086471	0.004742712	0.00511355	0.005115291	0.004480197	0.004829232	0.004488542	0.004220723	0.004728316	0.349672747
Glyma.10G251600	236.8615875	286.035553	277.7071533	239.5990143	228.1057434	265.1174316	259.8608704	254.1726379	0.004344959	0.005706987	0.005881804	0.005112642	0.004664056	0.00554772	0.005213843	0.005009036	0.005261598	0.005108664	0.710860809
Glyma.17G009100	205.2426147	175.6527252	214.2534943	239.5057678	238.9274597	204.9759674	200.2248383	194.5807953	0.003764945	0.003504627	0.004537863	0.005110652	0.004885327	0.004289229	0.004017307	0.003834647	0.004229522	0.004256627	0.952061101
Glyma.03G004400	207.6166382	204.9103851	260.9466553	239.4690094	183.1446991	252.7451019	145.9596252	196.4003906	0.003808494	0.004088376	0.005526819	0.005109868	0.003744742	0.005288823	0.002928531	0.003870506	0.004633389	0.00395815	0.33072664
Glyma.11G121800	247.305603	174.7068176	217.5763702	239.4419403	195.4226532	148.8007202	153.0397491	129.0080109	0.004536543	0.003485754	0.004608242	0.00510929	0.003995788	0.003113732	0.003070586	0.002542389	0.004434957	0.003180624	0.032998745
Glyma.07G025700	147.7264252	249.2110596	296.2166138	239.2969513	224.2210846	151.7541046	160.4786072	150.1597748	0.002709875	0.004972264	0.006273832	0.005106196	0.004584627	0.003175534	0.003219839	0.002959232	0.004765542	0.003484808	0.174744553
Glyma.11G070900	259.8429565	196.5304871	187.3985443	239.1203613	215.9069824	228.8934326	211.0702515	164.5409088	0.004766527	0.00392118	0.003969079	0.005102428	0.004414629	0.004789714	0.004234909	0.003242644	0.004439803	0.004170474	0.564649848
Glyma.17G032000	198.5674438	246.5063171	211.9048615	239.0576324	182.9887238	227.2239685	217.9033051	226.0004425	0.003642496	0.004918299	0.00448812	0.005101089	0.003741553	0.00475478	0.004372007	0.004453841	0.004537501	0.004330545	0.613258175
Glyma.17G001400	180.2609863	205.795929	248.0727997	239.049881	228.5137024	231.109375	245.26474	249.3829041	0.003306685	0.004106045	0.005254152	0.005100924	0.004672397	0.004836084	0.004920987	0.004914644	0.004441951	0.004836028	0.424208187
Glyma.07G055300	400.5301208	384.8539429	313.8684998	238.9282379	311.063324	242.6301727	237.5543518	148.375946	0.007347274	0.007678614	0.006647697	0.005098328	0.006360282	0.005077163	0.004766286	0.002924077	0.006692979	0.004781952	0.080915951
Glyma.14G065600	243.7627106	293.7313843	227.5114136	238.9205017	106.7728119	129.8988037	138.072052	85.15948486	0.004471553	0.005860535	0.004818665	0.005098163	0.002183173	0.0027182	0.002770275	0.001678257	0.005062229	0.002337476	0.000435757
Glyma.03G234300	277.2929077	280.6281128	294.2683105	238.7234039	299.3367004	254.0004425	257.4686584	237.6893921	0.005086626	0.005599098	0.006232568	0.005093958	0.006120508	0.005315091	0.005165846	0.004684197	0.005503062	0.005321411	0.668168389
Glyma.13G361500	232.0287018	338.7045288	301.1203308	238.6784058	238.1128235	283.7424927	295.5497742	268.6951599	0.004256305	0.00675784	0.006377693	0.005092997	0.00486867	0.005937459	0.005929905	0.005295235	0.005621209	0.005507817	0.863928979
Glyma.16G004400	294.8479004	260.242218	265.4633789	238.4225922	293.0545044	292.573761	228.6183319	220.080719	0.005408653	0.005192358	0.005622483	0.005087539	0.005992057	0.006122258	0.004586993	0.004337179	0.005327758	0.005259622	0.89154313
Glyma.05G155100	366.7644958	365.9859314	289.8205872	238.1592712	245.8141632	289.2598267	257.8655701	332.3066406	0.006727882	0.007302159	0.006138365	0.00508192	0.005026138	0.006052912	0.005173809	0.00654884	0.006312582	0.005700425	0.344509313
Glyma.01G010200	248.8461914	251.9107819	268.3086243	238.0249786	210.9329834	243.4386444	254.3798828	295.0467224	0.004564803	0.005026129	0.005682745	0.005079054	0.004312926	0.00509408	0.005103873	0.005814551	0.005088183	0.005081357	0.986358889
Glyma.03G216600	338.5559082	408.5656738	301.9925232	237.6804199	244.0794678	247.0505371	150.9052582	130.7070618	0.006210427	0.008151711	0.006396166	0.005071702	0.004990669	0.005169661	0.00302776	0.002575873	0.006457501	0.003940991	0.033992053
Glyma.10G014200	284.8483887	335.5214844	320.2245178	237.6429749	252.1951599	228.9656067	288.9571228	291.1905823	0.005225223	0.006694332	0.006782317	0.005070903	0.00515661	0.004791224	0.00579763	0.005738557	0.005943194	0.005371005	0.313290478
Glyma.07G125400	204.8213806	219.4064789	201.2294617	237.4415741	241.0890808	241.610199	264.9207153	258.9277039	0.003757218	0.004377603	0.004262016	0.005066605	0.004929525	0.005055819	0.005315364	0.005102745	0.00436586	0.005100863	0.039984617
Glyma.03G129300	340.2115784	295.3198547	318.9881287	237.3079834	334.2555542	257.7102966	319.526886	341.8955688	0.006240799	0.005892228	0.00675613	0.005063755	0.006834491	0.005392722	0.006410981	0.006737811	0.005988228	0.006344001	0.49085759
Glyma.08G031800	194.8591766	259.9876099	218.98909	237.2867584	197.9004974	223.0265198	217.0345459	199.0737152	0.003574472	0.005187278	0.004638163	0.005063302	0.004046452	0.004666946	0.004354577	0.00392319	0.004615804	0.004247791	0.395878134
Glyma.06G016200	238.4916229	282.82547	303.8531189	236.5549316	314.6864319	338.9291382	300.7503967	287.2166443	0.004374861	0.00564294	0.006435573	0.005047686	0.006434363	0.007092268	0.00603425	0.005660242	0.005375265	0.006305281	0.132574766
Glyma.05G080800	173.4274139	211.6140289	214.0402374	236.3816528	138.4440613	245.0599823	269.4981689	262.3656311	0.003181331	0.004222128	0.004533347	0.005043989	0.002830752	0.005128008	0.005407206	0.005170497	0.004245198	0.004634116	0.608929688
Glyma.13G105600	323.7063904	202.5588684	224.290863	235.9866943	192.4458618	223.9479523	291.2794189	439.7496338	0.00593803	0.004041459	0.004750454	0.005035561	0.003934922	0.004686227	0.005844224	0.008666243	0.004941376	0.005782904	0.47706041
Glyma.05G003500	229.5680542	204.2757874	208.4409485	235.944046	196.0441437	240.0240631	199.4740753	310.9078674	0.004211168	0.004075715	0.004414754	0.005034651	0.004008496	0.005022628	0.004002244	0.00612713	0.004434072	0.004790124	0.540409945
Glyma.04G092700	320.1279297	218.6330872	221.4183655	235.7220154	408.0949402	351.1984558	410.3511353	323.963623	0.005872387	0.004362172	0.004689615	0.005029913	0.008344278	0.00734901	0.008233277	0.006384422	0.004988522	0.007577747	0.00359016
Glyma.07G107700	233.0631714	210.8548279	190.8872528	235.5737915	202.8677673	226.7203369	209.0292053	154.5389709	0.004275282	0.00420698	0.004042969	0.00502675	0.004148018	0.004744241	0.004193958	0.003045534	0.004387995	0.004032937	0.42780701
Glyma.01G106200	215.7069092	211.668335	220.0222778	235.4603271	193.3524933	220.0656891	204.870285	193.4928436	0.003956901	0.004223211	0.004660046	0.005024329	0.00395346	0.004604989	0.004110513	0.003813206	0.004466122	0.004120542	0.281694597
Glyma.05G115000	122.5417862	113.0372314	240.111969	235.4296265	302.4125061	259.614624	318.0598145	272.4460754	0.002247891	0.002255321	0.005085543	0.005023674	0.006183399	0.005432571	0.006381546	0.005369155	0.003653107	0.005841668	0.041960032
Glyma.13G091000	194.9095459	232.0557709	272.1130371	235.3591461	190.5967865	160.2397919	199.9382629	283.317688	0.003575396	0.004629982	0.005763322	0.00502217	0.003897114	0.003353101	0.004011557	0.005583404	0.004747717	0.004211294	0.448447804
Glyma.05G061300	160.4142303	163.6461639	148.2592316	235.2241516	106.2271729	133.3966675	160.463028	193.0725403	0.002942619	0.003265072	0.003140113	0.005019289	0.002172017	0.002791395	0.003219527	0.003804923	0.003591773	0.002996965	0.35324802
Glyma.03G255800	251.1862946	136.8851624	137.6904907	235.1192017	96.68630219	168.8759308	193.2065582	149.1939697	0.00460773	0.002731136	0.002916268	0.00501705	0.001976935	0.003533817	0.003876492	0.002940198	0.003818046	0.003081861	0.342806894
Glyma.13G098500	314.3576355	378.4681396	275.2084045	234.8751373	319.5838318	302.9177856	348.9563599	287.1020813	0.005766537	0.007551204	0.005828881	0.005011842	0.0065345	0.006338712	0.007001453	0.005657984	0.006039616	0.006383162	0.590779129
Glyma.08G314400	293.6221924	250.8043976	278.5930176	234.6517029	325.0401001	251.814621	246.7245483	257.44104	0.005386169	0.005004055	0.005900567	0.005007074	0.006646063	0.005269352	0.004950276	0.005073447	0.005324466	0.005484785	0.731670459
Glyma.11G152400	249.6548767	144.1392365	197.0170593	234.5337524	334.5176086	234.0412445	219.6512909	224.0406036	0.004579638	0.002875869	0.004172798	0.005004557	0.006839849	0.004897435	0.004407079	0.004415218	0.004158216	0.005139895	0.232210027
Glyma.04G059800	331.4567871	233.7319489	187.7878723	234.1639557	237.0121613	214.6586609	213.3165588	208.2277069	0.006080202	0.004663425	0.003977325	0.004996667	0.004846165	0.004491844	0.004279979	0.004103589	0.004929404	0.004430394	0.325948232
Glyma.09G210900	221.2776031	217.9944611	227.1044617	233.953476	208.5907593	228.3991394	237.5831451	268.7689209	0.004059089	0.00434943	0.004810045	0.004992175	0.004265035	0.004779371	0.004766863	0.005296688	0.004552685	0.004776989	0.482260566
Glyma.08G345900	703.1091919	475.2326965	497.9074707	233.6105652	223.3927155	325.1523438	178.2998505	197.5696564	0.012897747	0.009481853	0.010545621	0.004984858	0.004567689	0.006803982	0.003577405	0.003893549	0.00947752	0.004710656	0.038982032
Glyma.13G367000	313.2265625	277.0680542	301.7999878	233.2728882	277.7966919	304.3240967	302.4587708	304.098053	0.005745789	0.005528068	0.006392088	0.004977653	0.005680082	0.00636814	0.006068527	0.005992927	0.005660899	0.006027419	0.302218888
Glyma.03G070100	180.2356415	212.2520599	163.8475494	233.1125183	111.7690811	124.9884415	204.8965302	201.5610199	0.00330622	0.004234858	0.003470272	0.004974231	0.002285332	0.002615448	0.00411104	0.003972207	0.003996395	0.003246007	0.259700223
Glyma.16G080700	148.7133789	170.2565613	214.5721741	232.9818115	183.1129913	123.302803	186.5919342	162.1078339	0.00272798	0.003396962	0.004544613	0.004971442	0.003744094	0.002580175	0.003743777	0.003194695	0.003910249	0.003315685	0.348978531
Glyma.09G103100	253.1508179	297.5466003	238.6621704	232.8920441	276.3788757	242.0009003	301.7148132	238.7727814	0.004643767	0.005936656	0.005054836	0.004969526	0.005651092	0.005063995	0.0060536	0.004705548	0.005151196	0.005368559	0.613402502
Glyma.11G120700	189.842514	239.8482361	196.9922943	232.6794281	197.4989166	139.9149628	133.0051117	130.784729	0.003482447	0.004785457	0.004172273	0.004964989	0.004038241	0.002927793	0.002668612	0.002577403	0.004351292	0.003053012	0.03415171
Glyma.02G280700	188.9286804	269.5899658	257.9076538	232.5707245	198.9114532	160.5852356	215.9100952	170.7293091	0.003465684	0.005378865	0.005462453	0.00496267	0.004067123	0.00336033	0.004332016	0.0033646	0.004817418	0.003781017	0.096118165
Glyma.17G101400	204.5355072	221.5354919	150.4891205	232.2927704	149.9304504	194.4028625	152.7753448	273.2867737	0.003751974	0.004420081	0.003187342	0.004956739	0.003065613	0.004067981	0.003065281	0.005385723	0.004079034	0.00389615	0.794597893
Glyma.05G129600	607.434082	530.7941895	443.9164124	232.1391754	182.8603973	53.77729034	183.3328552	97.93543243	0.011142695	0.010590417	0.009402097	0.004953461	0.003738929	0.001125318	0.003678387	0.001930035	0.009022167	0.002618167	0.006090258
Glyma.13G261200	364.0453491	214.2530518	186.3031616	231.8551331	336.4421082	375.1286316	417.2301636	215.5275879	0.006678002	0.004274781	0.003945879	0.0049474	0.006879199	0.007849762	0.008371297	0.00424745	0.004961516	0.006836927	0.139282856
Glyma.11G040300	220.9796753	247.7953644	279.6516113	231.662674	234.946228	186.5854492	184.6213531	169.3225708	0.004053624	0.004944018	0.005922988	0.004943293	0.004803923	0.003904398	0.003704239	0.003336877	0.004965981	0.003937359	0.081983655
Glyma.01G022100	82.24832153	120.7924347	170.0797577	231.6457062	217.5532532	228.5337067	133.631073	180.2932281	0.001508753	0.002410053	0.003602269	0.004942931	0.00444829	0.004782187	0.002681171	0.003553078	0.003116002	0.003866182	0.427674424
Glyma.16G012000	234.5590057	258.5513	222.3074036	231.5594177	135.0312958	171.8705139	155.3334503	152.3684845	0.004302721	0.005158621	0.004708444	0.00494109	0.002760972	0.00359648	0.003116607	0.003002759	0.004777719	0.003119205	0.000611186
Glyma.01G227900	151.4898376	209.164093	157.8309021	231.4849701	265.2406616	281.7922058	232.1141205	286.8379211	0.002778911	0.004173246	0.00334284	0.004939502	0.00542335	0.005896648	0.004657133	0.005652778	0.003808625	0.005407477	0.02598741
Glyma.08G080500	271.9578247	289.4253845	225.253891	230.9455566	231.5816956	166.141098	186.2579193	81.26387787	0.00498876	0.005774621	0.00477085	0.004927991	0.004735128	0.003476589	0.003737075	0.001601485	0.005115556	0.003387569	0.046631709
Glyma.20G141900	269.705719	284.4480896	302.0894165	230.8609619	238.2326202	237.7844238	248.8110199	275.2771301	0.004947448	0.005675314	0.006398218	0.004926186	0.004871119	0.004975763	0.004992139	0.005424947	0.005486792	0.005065992	0.299989596
Glyma.04G241000	194.2397308	228.9755554	220.364212	230.6050873	202.7341614	244.2429962	223.374176	216.0704651	0.003563109	0.004568525	0.004667288	0.004920726	0.004145286	0.005110912	0.004481775	0.004258148	0.004429912	0.00449903	0.857232951
Glyma.03G232000	327.8676453	391.0822144	356.8104858	230.47258	353.1040955	265.3422852	293.1011658	310.3403625	0.006014363	0.00780288	0.007557203	0.004917899	0.007219885	0.005552425	0.005880776	0.006115946	0.006573086	0.006192258	0.63815939
Glyma.13G268000	268.8367004	284.1273499	268.9951782	230.3550568	244.6694946	234.0462494	224.2305603	203.8101654	0.004931507	0.005668915	0.005697286	0.004915391	0.005002733	0.004897539	0.004498957	0.004016532	0.005303275	0.004603941	0.067156537
Glyma.08G167100	340.1257629	253.4580536	262.0664978	230.3312988	257.7744751	278.5582886	322.1805725	319.5884399	0.006239224	0.005057	0.005550537	0.004914884	0.00527069	0.005828977	0.006464224	0.0062982	0.005440412	0.005965523	0.238766933
Glyma.17G137600	240.286499	201.0407562	232.6795807	230.3204346	270.4957886	176.1791992	197.8860168	241.7566376	0.004407785	0.004011169	0.004928126	0.004914652	0.005530801	0.003686641	0.003970381	0.004764351	0.004565433	0.004488044	0.874822396
Glyma.16G211800	255.5941467	226.1152344	228.278595	230.2470398	281.4979248	255.6894531	254.3957672	267.29776	0.004688587	0.004511456	0.004834913	0.004913086	0.005755761	0.005350435	0.005104191	0.005267696	0.004737011	0.005369521	0.008473592
Glyma.13G121600	274.128418	230.9837036	271.4235229	230.2317963	247.8687286	230.6218719	224.4889069	109.6552811	0.005028577	0.004608592	0.005748718	0.004912761	0.005068148	0.004825883	0.004504141	0.002161001	0.005074662	0.004139793	0.23707145
Glyma.04G015000	165.7641296	235.3714752	212.9858398	230.1542816	167.5849915	205.2918396	180.2031403	242.7371826	0.003040756	0.004696137	0.004511015	0.004911107	0.003426594	0.004295839	0.003615592	0.004783675	0.004289754	0.004030425	0.640240027
Glyma.02G251100	203.8387909	178.0418243	188.4921265	230.0443115	211.0750122	226.8356934	173.4350586	172.2788086	0.003739193	0.003552294	0.003992241	0.00490876	0.00431583	0.004746655	0.003479797	0.003395136	0.004048122	0.003984355	0.890781714
Glyma.06G172000	250.9698486	247.5336151	249.0953674	230.0169983	221.7409515	252.6721344	248.6641235	290.1716614	0.00460376	0.004938796	0.00527581	0.004908177	0.004533916	0.005287296	0.004989192	0.005718477	0.004931636	0.00513222	0.507521188
Glyma.08G238500	194.3085022	132.9437103	173.1433868	229.8050079	161.4306335	143.8073273	142.1698914	85.36257935	0.003564371	0.002652496	0.003667156	0.004903654	0.003300756	0.003009243	0.002852494	0.001682259	0.003696919	0.002711188	0.141908384
Glyma.17G116400	225.7102203	338.8145447	267.7324524	229.5275116	193.5580292	246.8957672	258.0976563	241.4099121	0.0041404	0.006760035	0.005670541	0.004897733	0.003957662	0.005166422	0.005178466	0.004757518	0.005367177	0.004765017	0.375072825
Glyma.02G021600	288.7090759	233.3939209	256.9857788	229.5125732	203.9467316	246.3487854	240.9643402	171.9373932	0.005296043	0.00465668	0.005442928	0.004897414	0.004170079	0.005154976	0.004834704	0.003388408	0.005073266	0.004387042	0.162141199
Glyma.17G143200	291.5205994	358.5828552	229.513916	229.3014374	220.4425964	166.3721771	137.2921295	102.1783447	0.005347617	0.007154453	0.004861077	0.004892909	0.004507368	0.003481424	0.002754626	0.002013651	0.005564014	0.003189268	0.020365383
Glyma.04G090400	185.5320129	222.0359802	142.1558533	229.2068176	236.1938171	156.7981415	241.2030792	237.8414612	0.003403376	0.004430067	0.003010844	0.00489089	0.004829432	0.003281083	0.004839494	0.004687194	0.003933794	0.004409301	0.442054004
Glyma.14G145000	283.9152832	272.1338806	247.9265442	228.9794617	245.297287	229.8470001	247.2233582	203.181839	0.005208106	0.005429621	0.005251055	0.004886038	0.00501557	0.004809668	0.004960284	0.004004149	0.005193705	0.004697418	0.105934683
Glyma.11G234500	391.3246765	300.0588074	305.696106	228.7437592	221.3173218	117.8993683	164.1429138	114.2169037	0.007178411	0.00598678	0.006474607	0.004881009	0.004525254	0.002467106	0.00329336	0.002250898	0.006130202	0.003134154	0.005423551
Glyma.13G145200	219.7962494	163.070694	193.8992767	228.6853485	204.8354797	188.0116882	249.4101868	194.6426239	0.004031915	0.00325359	0.004106763	0.004879762	0.004188251	0.003934242	0.005004161	0.003835865	0.004068008	0.00424063	0.698769471
Glyma.12G219600	224.4170074	269.2168579	241.9569702	228.3728638	298.2724609	284.2889099	295.903595	217.9799194	0.004116678	0.00537142	0.00512462	0.004873094	0.006098748	0.005948893	0.005937004	0.004295778	0.004871453	0.005570106	0.216116559
Glyma.17G048000	340.5785522	236.4238739	259.0595398	228.2679443	243.7561035	260.4745483	262.1860352	178.5987701	0.00624753	0.004717134	0.00548685	0.004870856	0.004984057	0.005450565	0.005260495	0.003519685	0.005330593	0.004803701	0.382968574
Glyma.15G131700	203.1944275	183.3310852	158.881485	228.2611389	159.9187775	241.4248199	244.7878723	259.838562	0.003727373	0.003657826	0.003365091	0.00487071	0.003269844	0.00505194	0.004911419	0.005120696	0.00390525	0.004588475	0.262137013
Glyma.01G175100	199.4861298	155.5214996	244.657074	228.1901245	202.0072632	210.7096558	184.3768921	228.3734283	0.003659349	0.003102968	0.005181808	0.004869195	0.004130423	0.004409209	0.003699334	0.004500605	0.00420333	0.004184893	0.973078956
Glyma.09G234800	218.4506836	233.0346375	276.9509583	227.8756561	323.2642822	280.8423157	231.072525	189.7615356	0.004007232	0.004649512	0.005865788	0.004862485	0.006609753	0.005876772	0.004636234	0.003739672	0.004846254	0.005215608	0.638103714
Glyma.02G072700	250.7269745	206.2519684	247.6880341	227.7427063	210.9254608	197.6382751	245.8839264	248.2272339	0.004599304	0.004115144	0.005246003	0.004859648	0.004312772	0.004135684	0.00493341	0.004891869	0.004705025	0.004568434	0.676603924
Glyma.08G283100	206.3249207	215.0102386	219.2953491	227.7124786	199.7284698	154.1325226	130.2459717	271.5705872	0.003784799	0.004289889	0.004644649	0.004859003	0.004083829	0.003225303	0.002613252	0.005351901	0.004394585	0.003818571	0.40152311
Glyma.10G078900	265.2456055	236.1005554	183.4156952	227.6895447	224.7631836	163.2141724	225.0676117	146.8821869	0.004865632	0.004710683	0.003884722	0.004858513	0.004595711	0.003415341	0.004515752	0.00289464	0.004579888	0.003855361	0.181634072
Glyma.11G107300	209.9828033	217.9498749	228.5497284	227.6369019	184.0774994	191.6536102	177.3558502	216.114212	0.003851898	0.00434854	0.004840656	0.00485739	0.003763815	0.004010451	0.003558464	0.00425901	0.004474621	0.003897935	0.087634922
Glyma.09G249900	301.1604004	262.8204346	212.6113434	227.2400818	206.4869232	140.884201	99.59125519	64.4954071	0.005524449	0.005243799	0.004503083	0.004848923	0.004222018	0.002948075	0.001998197	0.001271025	0.005030063	0.002609829	0.011626006
Glyma.01G006400	222.8547668	203.0554962	190.7091522	227.1068573	210.0220032	212.7228699	227.71492	211.6460114	0.00408802	0.004051367	0.004039197	0.00484608	0.004294299	0.004451337	0.004568867	0.004170955	0.004256166	0.004371365	0.612018306
Glyma.03G181200	276.1698303	324.222229	301.8918762	227.050827	333.9580078	279.08255	365.0650635	254.6366425	0.005066025	0.006468889	0.006394034	0.004844884	0.006828407	0.005839948	0.007324658	0.00501818	0.005693458	0.006252798	0.435540098
Glyma.13G140100	221.757309	142.1042175	261.0073853	226.9603729	273.6433716	272.4958801	290.8871765	294.0591736	0.004067888	0.002835266	0.005528105	0.004842954	0.005595159	0.005702118	0.005836354	0.005795089	0.004318554	0.00573218	0.050630527
Glyma.08G006400	205.4249725	229.8093719	248.9803162	226.4801483	236.6309204	238.5590363	243.1695404	185.4544373	0.00376829	0.004585161	0.005273373	0.004832707	0.004838369	0.004991972	0.004878949	0.003654791	0.004614883	0.00459102	0.959007926
Glyma.02G226000	249.1287842	268.9395142	245.5810547	226.1423492	262.7270813	230.1148071	229.8240509	238.707901	0.004569987	0.005365887	0.005201377	0.004825499	0.005371955	0.004815272	0.004611185	0.004704269	0.004990688	0.00487567	0.65929658
Glyma.05G234800	141.9497223	80.51282501	230.6454773	225.9721222	367.4733582	155.288681	141.2520447	108.7656937	0.002603908	0.001606394	0.004885044	0.004821867	0.007513692	0.003249496	0.002834078	0.002143469	0.003479303	0.003935184	0.766175424
Glyma.17G250900	96.91065979	177.059494	177.4992065	225.7507172	75.03275299	75.55482483	146.8370972	98.74485779	0.001777717	0.003532695	0.003759412	0.004817142	0.001534187	0.001581024	0.002946136	0.001945987	0.003471741	0.002001834	0.084006196
Glyma.09G043800	191.3788757	292.8441772	221.2931519	225.506424	246.9961243	247.5142365	252.3822327	299.2934265	0.00351063	0.005842833	0.004686962	0.004811929	0.005050306	0.005179364	0.005063792	0.005898241	0.004713089	0.005297926	0.302224362
Glyma.16G213200	712.4771729	213.0420685	356.245575	225.3977661	337.8360291	88.4176712	207.5725708	125.1706238	0.013069592	0.00425062	0.007545239	0.004809611	0.0069077	0.001850186	0.004164732	0.002466765	0.007418765	0.003847346	0.173390932
Glyma.03G103500	243.9153748	196.4371796	173.7807617	225.2038269	189.1790619	203.649826	184.2079163	207.8732147	0.004474353	0.003919319	0.003680656	0.004805472	0.003868126	0.004261479	0.003695944	0.004096603	0.00421995	0.003980538	0.433099728
Glyma.05G065900	278.1212463	242.595871	196.9351044	225.1704254	211.2787018	240.3392944	211.0118561	227.9815369	0.005101821	0.004840278	0.004171062	0.00480476	0.004319995	0.005029225	0.004233738	0.004492882	0.00472948	0.00451896	0.459162726
Glyma.08G149800	180.5216217	231.5142059	191.7078552	224.5879822	209.9298859	215.905014	174.7649536	133.3954163	0.003311466	0.004619176	0.004060349	0.004792331	0.004292416	0.004517925	0.00350648	0.002628853	0.004195831	0.003736418	0.429762011
Glyma.05G240800	388.8425598	340.6543884	332.7940369	224.5265656	203.8721619	212.7745514	189.8031158	121.5945206	0.007132879	0.006796743	0.007048538	0.004791021	0.004168554	0.004452418	0.003808206	0.00239629	0.006442295	0.003706367	0.008882065
Glyma.12G043700	292.7147827	257.1808167	248.8217773	224.0170288	211.307785	170.8773041	165.2844543	124.6693344	0.005369523	0.005131277	0.005270015	0.004780148	0.00432059	0.003575696	0.003316264	0.002456886	0.005137741	0.003417359	0.005421484
Glyma.20G179500	335.6034546	289.8782959	316.9385071	223.9420319	214.1559448	211.7675171	184.2711487	219.986908	0.006156268	0.005783658	0.00671272	0.004778548	0.004378826	0.004431345	0.003697213	0.00433533	0.005857798	0.004210679	0.009795525
Glyma.09G229000	152.0048523	231.8521576	208.0988617	223.9239197	120.4616928	130.6582184	148.0848846	155.9274445	0.002788358	0.004625919	0.004407509	0.004778161	0.002463069	0.002734091	0.002971172	0.003072897	0.004149987	0.002810307	0.031491418
Glyma.10G109000	214.9401398	263.5124817	216.8496857	223.9148865	247.0730286	254.3634796	237.5003357	210.817337	0.003942835	0.005257607	0.00459285	0.004777969	0.005051878	0.005322688	0.004765202	0.004154624	0.004642815	0.004823598	0.642272569
Glyma.08G341600	231.1811066	313.6347961	242.6645203	223.7718048	295.5914307	386.7776794	349.7312927	417.4392395	0.004240757	0.006257648	0.005139606	0.004774915	0.006043929	0.008093524	0.007017001	0.008226567	0.005103232	0.007345255	0.015114217
Glyma.08G172800	250.0617523	230.8549957	269.5934143	223.6593323	190.5670013	289.3114624	271.0241699	255.098053	0.004587102	0.004606024	0.005709956	0.004772516	0.003896505	0.006053993	0.005437823	0.005027274	0.004918899	0.005103899	0.737564732
Glyma.02G251200	747.0748901	90.6596756	200.9598846	223.548996	240.7080841	766.1813965	450.6001892	334.3294678	0.013704248	0.001808844	0.004256306	0.004770161	0.004921735	0.016032744	0.009040833	0.006588704	0.00613489	0.009146004	0.431718211
Glyma.17G052000	264.7963257	244.0876007	229.8096771	223.3072662	210.3952789	245.5922546	213.7611389	174.2798462	0.004857391	0.004870041	0.004867341	0.004765003	0.004301932	0.005139146	0.004288899	0.003434571	0.004839944	0.004291137	0.166758299
Glyma.10G255700	388.8708801	244.1510315	163.401474	223.1070862	204.8436737	359.8693848	269.4671936	183.3473053	0.007133399	0.004871306	0.003460824	0.004760731	0.004188419	0.007530454	0.005406584	0.003613266	0.005056565	0.005184681	0.915260779
Glyma.05G010900	170.5960999	143.3358154	106.418663	222.9215393	139.0280151	186.097702	151.3190918	186.1006012	0.003129394	0.002859839	0.002253935	0.004756772	0.002842692	0.003894191	0.003036063	0.003667526	0.003249985	0.003360118	0.858150151
Glyma.10G041000	280.4430237	195.8351288	200.6645966	222.7416229	268.2799683	248.794693	325.8105774	189.1586761	0.005144412	0.003907307	0.004250052	0.004752933	0.005485494	0.005206158	0.006537057	0.003727792	0.004513676	0.005239125	0.300588774
Glyma.13G168600	177.467514	165.0564423	161.079361	222.5279541	146.365799	206.4984589	169.0758209	164.8644409	0.003255442	0.00329321	0.003411642	0.004748374	0.002992727	0.004321088	0.003392334	0.00324902	0.003677167	0.003488792	0.696923355
Glyma.18G266500	130.3926239	208.2774353	194.978653	222.4055481	159.6707306	107.844986	98.98484039	101.210968	0.002391906	0.004155556	0.004129625	0.004745762	0.003264772	0.002256712	0.00198603	0.001994587	0.003855712	0.002375525	0.046433197
Glyma.05G199600	114.5920486	210.7150726	211.2425385	222.0840302	203.9450989	205.4916229	150.0977173	165.0790253	0.002102062	0.004204192	0.004474092	0.004738901	0.004170046	0.004300019	0.003011558	0.003253249	0.003879812	0.003683718	0.783919592
Glyma.03G066800	314.070282	288.8339539	292.8338623	221.9606018	224.8043823	239.0143738	264.4559021	258.2910461	0.005761266	0.005762821	0.006202186	0.004736267	0.004596553	0.0050015	0.005306038	0.005090199	0.005615635	0.004998572	0.123514568
Glyma.05G043500	219.9970398	217.4222565	214.4979706	221.8028412	313.6380615	250.9521484	265.3925171	266.5976563	0.004035598	0.004338013	0.004543041	0.004732901	0.006412927	0.005251304	0.00532483	0.005253899	0.004412389	0.00556074	0.011732017
Glyma.14G113800	341.8797913	240.8119507	242.2688293	221.5378113	274.4121399	218.1375885	263.5187683	306.3122559	0.0062714	0.004804685	0.005131225	0.004727246	0.005610878	0.004564642	0.005287235	0.006036563	0.005233639	0.00537483	0.775421682
Glyma.01G040300	269.4668884	259.634552	233.3137817	221.4698639	235.0939178	251.9097595	229.8813324	199.1114655	0.004943067	0.005180234	0.004941558	0.004725796	0.004806942	0.005271343	0.004612334	0.003923934	0.004947664	0.004653638	0.357032769
Glyma.12G198500	133.9155884	177.1864929	175.9017792	221.4590302		187.0873718	208.4794769	210.4346771	0.002456531	0.003535229	0.003725579	0.004725565	0	0.003914901	0.004182928	0.004147083	0.003610726	0.003061228	0.641966276
Glyma.07G150700	141.2322693	194.7701569	132.7002716	221.4425201	207.4457703	189.743576	205.8444977	281.0758972	0.002590747	0.003886058	0.002810576	0.004725212	0.004241623	0.003970483	0.00413006	0.005539225	0.003503148	0.004470348	0.165820924
Glyma.17G231700	160.3335724	199.9846344	187.2766266	221.3553009	69.49437714	112.7324524	126.2594757	73.40436554	0.002941139	0.003990098	0.003966497	0.004723351	0.001420945	0.002358985	0.002533268	0.001446596	0.003905271	0.001939948	0.005800158
Glyma.09G097700	360.9699402	217.6888275	215.3495026	221.2751923	236.5312195	249.6741638	255.58992	223.4788666	0.006621587	0.004343332	0.004561077	0.004721642	0.004836331	0.005224562	0.005128151	0.004404147	0.00506191	0.004898298	0.778850936
Glyma.12G163008	342.5542297	242.6917572	244.9885254	221.1669312	256.2131958	279.3956299	254.1873322	193.5248413	0.006283772	0.004842191	0.005188828	0.004719332	0.005238766	0.005846499	0.005100009	0.003813837	0.005258531	0.004999778	0.658110968
Glyma.07G237700	252.4324036	233.8863831	203.4377289	221.1178284	257.856842	206.7918549	199.5834045	217.2269592	0.004630588	0.004666506	0.004308787	0.004718284	0.005272374	0.004327227	0.004004437	0.00428094	0.004581041	0.004471244	0.719350072
Glyma.09G025100	172.3301392	183.9900818	224.2961884	220.998703	139.1770935	143.8605194	153.3361969	189.1062317	0.003161203	0.003670974	0.004750566	0.004715742	0.002845741	0.003010356	0.003076534	0.003726758	0.004074621	0.003164847	0.083704668
Glyma.13G367100	178.0062866	133.3935242	120.0585785	220.0068054	157.7322235	180.717453	155.4507599	181.9581604	0.003265325	0.00266147	0.002542826	0.004694577	0.003225135	0.003781607	0.003118961	0.00358589	0.00329105	0.003427898	0.800280032
Glyma.03G246700	246.9541016	247.355835	229.6480408	219.8551178	186.3869476	165.9959717	172.155838	170.056778	0.004530095	0.004935249	0.004863918	0.00469134	0.003811036	0.003473552	0.003454131	0.003351346	0.00475515	0.003522516	9.69E-05
Glyma.05G103200	328.8527832	236.8552856	190.6124268	219.803009	247.5287781	159.3863373	157.5365295	174.0405121	0.006032434	0.004725742	0.004037148	0.004690228	0.005061197	0.003335242	0.00316081	0.003429855	0.004871388	0.003746776	0.11393442
Glyma.06G015400	340.326355	237.1503601	205.2388611	219.7294617	184.2416687	184.4484253	135.0839539	93.45440674	0.006242904	0.004731629	0.004346935	0.004688659	0.003767171	0.003859679	0.002710322	0.001841727	0.005002532	0.003044725	0.0219869
Glyma.03G176400	233.1908264	265.3753357	238.7085724	219.670166	245.4933777	198.5100403	200.2328339	198.1763306	0.004277623	0.005294774	0.005055819	0.004687393	0.005019579	0.004153926	0.004017467	0.003905505	0.004828902	0.004274119	0.151007207
Glyma.04G199200	249.0619354	246.9338989	230.6088715	219.4486084	197.4237213	196.2193756	256.7171021	231.8360748	0.004568761	0.00492683	0.004884268	0.004682666	0.004036704	0.004105992	0.005150767	0.004568845	0.004765631	0.004465577	0.310050357
Glyma.02G217100	276.6734924	276.1021118	194.7667694	219.2446442	177.5691376	181.3587799	134.5198364	124.9893188	0.005075264	0.005508795	0.004125137	0.004678313	0.003630739	0.003795027	0.002699003	0.002463192	0.004846877	0.00314699	0.008642687
Glyma.17G243600	194.1271362	208.3103638	196.7206116	219.0197296	180.7643738	212.202652	208.3066864	163.8612518	0.003561044	0.004156213	0.004166519	0.004673514	0.003696072	0.004440451	0.004179461	0.00322925	0.004139322	0.003886308	0.498581334
Glyma.18G173100	250.1397858	223.7270508	254.3006287	219.007843	303.3892822	242.2626953	218.4054718	294.7252502	0.004588533	0.004463807	0.005386057	0.004673261	0.006203371	0.005069473	0.004382083	0.005808215	0.004777914	0.005365786	0.242508241
Glyma.14G072400	173.0931396	220.2585754	249.7259674	218.8432617	194.4891052	161.8817596	204.3360443	189.7536621	0.003175199	0.004394604	0.005289166	0.004669749	0.0039767	0.00338746	0.004099794	0.003739517	0.004382179	0.003800868	0.262878872
Glyma.03G246900	215.8854828	202.7642517	182.3995972	218.7865143	209.8566437	206.5834961	264.0680237	221.8001099	0.003960176	0.004045557	0.003863202	0.004668538	0.004290918	0.004322867	0.005298255	0.004371064	0.004134368	0.004570776	0.200611909
Glyma.01G011100	154.0349731	163.3150482	174.7474976	218.6942444	189.09198	193.1937256	169.7787628	211.8406525	0.002825598	0.003258465	0.003701131	0.004666569	0.003866345	0.004042679	0.003406438	0.00417479	0.003612941	0.003872563	0.56659358
Glyma.05G171900	94.17116547	125.7400818	215.0004578	218.5851135	183.8885498	213.7996216	112.6516113	184.1799774	0.001727464	0.002508769	0.004553684	0.00466424	0.003759951	0.004473868	0.00226024	0.003629675	0.003363539	0.003530934	0.853760953
Glyma.03G076100	286.0317688	303.3866272	253.5707703	218.3832245	277.9932556	274.3989868	291.8816528	253.9169006	0.005246931	0.006053176	0.005370599	0.004659932	0.005684101	0.005741942	0.005856307	0.005003996	0.00533266	0.005571587	0.514081126
Glyma.07G003500	199.5479126	258.2818298	215.7916565	218.1903229	231.4280853	240.3480377	186.5041809	226.6399994	0.003660482	0.005153244	0.004570441	0.004655816	0.004731988	0.005029408	0.003742016	0.004466444	0.004509996	0.004492464	0.96769832
Glyma.05G062200	256.2349854	226.5773315	209.2242584	218.0096741	187.0640869	193.9125977	209.8764801	209.6132965	0.004700343	0.004520676	0.004431345	0.004651961	0.003824881	0.004057722	0.004210957	0.004130895	0.004576081	0.004056114	0.002381466
Glyma.09G149601	195.5747986	215.3333893	190.994812	217.6917114	193.668808	207.4103546	263.7055664	271.3390808	0.0035876	0.004296336	0.004045247	0.004645176	0.003959927	0.00434017	0.005290983	0.005347339	0.00414359	0.004734605	0.201187276
Glyma.05G234900	265.409668	272.059021	258.8946838	217.6184387	231.890152	229.2007751	223.4382629	232.5648956	0.004868642	0.005428127	0.005483358	0.004643613	0.004741435	0.004796145	0.004483061	0.004583208	0.005105935	0.004650962	0.083605645
Glyma.04G234900	243.9586945	275.0295715	225.2171326	217.5916138	178.016449	264.0985718	259.9855957	177.1417847	0.004475148	0.005487396	0.004770072	0.004643041	0.003639885	0.0055264	0.005216346	0.003490972	0.004843914	0.004468401	0.535368188
Glyma.07G195200	171.7827148	156.2353516	128.1237488	217.545929	155.0356445	164.8742523	165.9786224	173.5629425	0.003151161	0.003117211	0.002713646	0.004642066	0.003169999	0.003450079	0.003330192	0.003420443	0.003406021	0.003342678	0.887318437
Glyma.13G048700	184.9354401	229.8065796	206.129425	217.4199829	207.087616	152.2638397	147.3734131	109.487114	0.003392433	0.004585106	0.004365797	0.004639378	0.0042343	0.0031862	0.002956897	0.002157687	0.004245678	0.003133771	0.075143636
Glyma.04G142300	265.7525635	213.9998627	242.2077789	217.3335266	228.9761505	126.7145386	154.5187683	120.5691757	0.004874932	0.00426973	0.005129932	0.004637533	0.004681853	0.002651568	0.003100261	0.002376083	0.004728032	0.003202441	0.031558001
Glyma.13G125400	202.6221771	234.8955841	231.8052979	217.1328583	219.5662842	259.2984924	211.3416901	247.3269348	0.003716876	0.004686642	0.004909608	0.004633251	0.00448945	0.005425956	0.004240355	0.004874126	0.004486594	0.004757472	0.490414526
Glyma.02G274900	183.214447	325.9455261	305.4850769	217.1113892	204.8009796	329.7695618	258.4602966	165.7387085	0.003360863	0.006503272	0.006470137	0.004632793	0.004187546	0.0069006	0.005185742	0.003266249	0.005241766	0.004885034	0.754671131
[truncated: 2,964 more rows]
